# Supplementary material for: Unveiling Global Diversity of Patescibacteriota and Functional Interactions with Host Microbes
Source: Adv Sci (Weinh). 2025 Dec 12;13(11):e09416. doi: 10.1002/advs.202509416 (PMC12931201; doi:10.1002/advs.202509416)
Supplement: Supplementary file 2 — Supplemental Table 1 [file ADVS-13-e09416-s003.xlsx]

## Sheet: Sheet1
Table S1. Overview of Patescibacteriota Diversity, Environmental Metadata, Assembly Statistics, and Sequencing Information from 339 Metagenomic Samples Analyzed in This Study.
Sample ID	Habitat Type	Relative abundance and alpha diversity of CPR communitya)			Environmental metadata of samplesb)				Assembly Statisticsc)				Sequencing Metadata
		Relative Abundance of Patescibacteriota (%)	Shannon Index of Patescibacteriota	Phylogenetic Diversity Index of Patescibacteriota	Latitude	Longitude	Geographic location	Note	contigs (>= 600 bp)	Total length (>= 600 bp)	N50d)	L50e)	Clean data (Gb)f)	Read Length	Data Source	Run	SRA accession	BioSample	BioProject	Reference Doi
FW_01	Freshwater	0	0	0	46.3728	-119.272	USA: Columbia River, Washington	S2_50_60_deep	667640	738074408	1080	186254	24.6G	150	NCBI	SRR13164624	SRS7807232	SAMN16330884	PRJNA576070
FW_02	Freshwater	0	0	0	46.3728	-119.272	USA: Columbia River, Washington	S2_40_50_deep	814964	857761394	1017	241624	33.4G	150	NCBI	SRR13164625	SRS7807231	SAMN16330883	PRJNA576070
FW_03	Freshwater	0	0	0	46.3728	-119.272	USA: Columbia River, Washington	Columbia River Sediments	469056	478603397	977	143975	19.8G	150	NCBI	SRR13164626	SRS7807230	SAMN16330882	PRJNA576070
FW_04	Freshwater	0.0175	0.8703	2.03889	46.3728	-119.272	USA: Columbia River, Washington	S2_10_20_deep	502086	485709338	911	162541	25.4G	150	NCBI	SRR13164627	SRS7807229	SAMN16330881	PRJNA576070
FW_05	Freshwater	0.0476	1.5814	2.51817	46.3728	-119.272	USA: Columbia River, Washington	S2_0_10_deep	864472	865774791	935	264733	48.4G	150	NCBI	SRR13164628	SRS7807228	SAMN16330880	PRJNA576070
FW_06	Freshwater	0.145	1.9936	2.25045	46.3728	-119.272	USA: Columbia River, Washington	S1_50_60_deep	287690	283769783	928	90579	15G	150	NCBI	SRR13164629	SRS7807227	SAMN16330879	PRJNA576070
FW_07	Freshwater	0	0	0	46.3728	-119.272	USA: Columbia River, Washington	N3_50_60_deep	317163	289592488	864	110600	18.9G	150	NCBI	SRR13164630	SRS7807226	SAMN16330878	PRJNA576070
FW_08	Freshwater	0.0566	0.9994	2.1344	46.3728	-119.272	USA: Columbia River, Washington	N3_40_50_deep	417324	411167337	931	132548	19.4G	150	NCBI	SRR13164631	SRS7807225	SAMN16330877	PRJNA576070
FW_09	Freshwater	0	0	0	46.3728	-119.272	USA: Columbia River, Washington	N3_30_40_deep	562223	556309399	938	178454	25G	150	NCBI	SRR13164632	SRS7807224	SAMN16330876	PRJNA576070
FW_10	Freshwater	0.0573	0.9971	1.91802	46.3728	-119.272	USA: Columbia River, Washington	N3_0_10_deep	188691	176812372	873	62667	16.6G	150	NCBI	SRR13164633	SRS7807223	SAMN16330875	PRJNA576070
FW_11	Freshwater	0.2844	1.8414	2.69539	30.46	120.13	China:Shanghai	Freshwater samples from the Taihu–Shanghai basin and reservoirs, collected across different seasons.	487295	605536449	1288	120496	11.7G	150	NCBI	SRR14576902	SRS9009739	SAMN19241019	PRJNA730720	https://doi.org/10.1016/j.watres.2022.119359
FW_12	Freshwater	0.385	0.9183	0.591553	30.46	120.13	China:Shanghai	Freshwater samples from the Taihu–Shanghai basin and reservoirs, collected across different seasons.	494595	620407818	1303	120515	11.7G	150	NCBI	SRR14576903	SRS9009738	SAMN19241018	PRJNA730720	https://doi.org/10.1016/j.watres.2022.119359
FW_13	Freshwater	0.3667	0.8631	0.591553	30.46	120.12	China:Shanghai	Freshwater samples from the Taihu–Shanghai basin and reservoirs, collected across different seasons.	458117	559459726	1255	115856	11.3G	150	NCBI	SRR14576904	SRS9009737	SAMN19241017	PRJNA730720	https://doi.org/10.1016/j.watres.2022.119359
FW_14	Freshwater	0.4325	1.447	3.26746	30.46	120.13	China:Shanghai	Freshwater samples from the Taihu–Shanghai basin and reservoirs, collected across different seasons.	409753	491144817	1220	105718	10.4G	150	NCBI	SRR14576905	SRS9009736	SAMN19241016	PRJNA730720	https://doi.org/10.1016/j.watres.2022.119359
FW_15	Freshwater	0.5085	0.9657	0.591553	30.46	120.13	China:Shanghai	Freshwater samples from the Taihu–Shanghai basin and reservoirs, collected across different seasons.	482140	655159429	1471	104500	12.1G	150	NCBI	SRR14576906	SRS9009735	SAMN19241015	PRJNA730720	https://doi.org/10.1016/j.watres.2022.119359
FW_16	Freshwater	0.7215	1	0.591553	30.46	120.12	China:Shanghai	Freshwater samples from the Taihu–Shanghai basin and reservoirs, collected across different seasons.	435488	584608622	1450	96700	10.6G	150	NCBI	SRR14576907	SRS9009734	SAMN19241014	PRJNA730720	https://doi.org/10.1016/j.watres.2022.119359
FW_17	Freshwater	0.1238	1.2052	2.45688	30.46	120.13	China:Shanghai	Freshwater samples from the Taihu–Shanghai basin and reservoirs, collected across different seasons.	399834	496598178	1273	95911	11.9G	150	NCBI	SRR14576910	SRS9009729	SAMN19241012	PRJNA730720	https://doi.org/10.1016/j.watres.2022.119359
FW_18	Freshwater	0.0602	0.8667	2.2205	30.46	120.13	China:Shanghai	Freshwater samples from the Taihu–Shanghai basin and reservoirs, collected across different seasons.	461727	547209458	1203	120836	12G	150	NCBI	SRR14576911	SRS9009732	SAMN19241011	PRJNA730720	https://doi.org/10.1016/j.watres.2022.119359
FW_19	Freshwater	0.1249	0.5815	2.24657	30.46	120.12	China:Shanghai	Freshwater samples from the Taihu–Shanghai basin and reservoirs, collected across different seasons.	317508	474400408	1711	56761	12.1G	150	NCBI	SRR14576912	SRS9009730	SAMN19241010	PRJNA730720	https://doi.org/10.1016/j.watres.2022.119359
FW_20	Freshwater	0.4362	1.4996	3.44696	30.46	120.13	China:Shanghai	Freshwater samples from the Taihu–Shanghai basin and reservoirs, collected across different seasons.	371399	493469616	1417	82561	11.7G	150	NCBI	SRR14576913	SRS9009728	SAMN19241009	PRJNA730720	https://doi.org/10.1016/j.watres.2022.119359
FW_21	Freshwater	0.2041	1.2133	0.998969	30.46	120.13	China:Shanghai	Freshwater samples from the Taihu–Shanghai basin and reservoirs, collected across different seasons.	398329	502955982	1306	94273	11.7G	150	NCBI	SRR14576914	SRS9009727	SAMN19241008	PRJNA730720	https://doi.org/10.1016/j.watres.2022.119359
FW_22	Freshwater	0.1117	0.6947	1.8238	30.46	120.12	China:Shanghai	Freshwater samples from the Taihu–Shanghai basin and reservoirs, collected across different seasons.	394337	498222997	1308	93697	11.4G	150	NCBI	SRR14576915	SRS9009726	SAMN19241007	PRJNA730720	https://doi.org/10.1016/j.watres.2022.119359
FW_23	Freshwater	8.6218	1.354	0.848605	30.46	120.13	China:Shanghai	Freshwater samples from the Taihu–Shanghai basin and reservoirs, collected across different seasons.	417748	536140702	1344	97228	11.4G	150	NCBI	SRR14576916	SRS9009725	SAMN19241006	PRJNA730720	https://doi.org/10.1016/j.watres.2022.119359
FW_24	Freshwater	0.3221	0.7641	0.591553	30.46	120.13	China:Shanghai	Freshwater samples from the Taihu–Shanghai basin and reservoirs, collected across different seasons.	368112	497337413	1463	81273	11.2G	150	NCBI	SRR14576918	SRS9009723	SAMN19241004	PRJNA730720	https://doi.org/10.1016/j.watres.2022.119359
FW_25	Freshwater	0.7917	0.4279	2.59552	30.46	120.12	China:Shanghai	Freshwater samples from the Taihu–Shanghai basin and reservoirs, collected across different seasons.	371563	520243228	1540	75796	10.8G	150	NCBI	SRR14576920	SRS9009721	SAMN19241003	PRJNA730720	https://doi.org/10.1016/j.watres.2022.119359
FW_26	Freshwater	0	0	0	-62.16	-58.94	Antarctica: King George island	Freshwater and seawater in the Antarctica	152908	298155565	3096	14442	7.3G	150	NCBI	SRR17686853	SRS11727217	SAMN24541574	PRJNA793509	https://doi.org/10.1016/j.envpol.2022.119738
FW_27	Freshwater	0	0	0	-62.19	-58.87	Antarctica: King George island	Freshwater and seawater in the Antarctica	353488	490389999	1512	71443	8.6G	150	NCBI	SRR17686854	SRS11727216	SAMN24541573	PRJNA793509	https://doi.org/10.1016/j.envpol.2022.119738
FW_28	Freshwater	0.0279	0	0	-62.21	-58.94	Antarctica: King George island	Freshwater and seawater in the Antarctica	121018	222331380	2686	10153	7.9G	150	NCBI	SRR17686855	SRS11727215	SAMN24536024	PRJNA793509	https://doi.org/10.1016/j.envpol.2022.119738
FW_29	Freshwater	0.657	3.0228	4.8955	-62.17	-58.92	Antarctica: King George island	Freshwater and seawater in the Antarctica	190670	255951227	1444	40727	6.6G	150	NCBI	SRR17686856	SRS11727214	SAMN24535030	PRJNA793509	https://doi.org/10.1016/j.envpol.2022.119738
FW_30	Freshwater	1.2745	1.0735	0.845572	-62.18	-58.88	Antarctica: King George island	Freshwater and seawater in the Antarctica	263582	346893020	1395	57713	7.4G	150	NCBI	SRR17686857	SRS11727213	SAMN24535029	PRJNA793509	https://doi.org/10.1016/j.envpol.2022.119738
FW_31	Freshwater	0.1107	1.9251	3.21615	-62.19	-58.93	Antarctica: King George island	Freshwater and seawater in the Antarctica	187093	272203596	1635	34769	6.7G	150	NCBI	SRR17686858	SRS11727212	SAMN24535028	PRJNA793509	https://doi.org/10.1016/j.envpol.2022.119738
FW_32	Freshwater	0.074	1.5823	1.95851	-62.19	-58.98	Antarctica: King George island	Freshwater and seawater in the Antarctica	185251	325000819	2417	23532	7.6G	150	NCBI	SRR17686868	SRS11727202	SAMN24535027	PRJNA793509	https://doi.org/10.1016/j.envpol.2022.119738
FW_33	Freshwater	0	0	0	-62.23	-58.95	Antarctica: King George island	Freshwater and seawater in the Antarctica	118562	221775719	2628	16560	7.6G	150	NCBI	SRR17686879	SRS11727191	SAMN24535026	PRJNA793509	https://doi.org/10.1016/j.envpol.2022.119738
FW_34	Freshwater	0	0	0	-62.21	-59.01	Antarctica: King George island	Freshwater and seawater in the Antarctica	167343	234405962	1550	34671	7.2G	150	NCBI	SRR17686889	SRS11727181	SAMN24541575	PRJNA793509	https://doi.org/10.1016/j.envpol.2022.119738
FW_35	Freshwater	0.156	1.6137	2.87604	-62.21	-58.94	Antarctica: King George island	Freshwater and seawater in the Antarctica	150223	241663147	1958	21328	7.8G	150	NCBI	SRR17686890	SRS11727180	SAMN24535025	PRJNA793509	https://doi.org/10.1016/j.envpol.2022.119738
FW_36	Freshwater	0.8461	0.365	0.840401	-62.18	-58.87	Antarctica: King George island	Freshwater and seawater in the Antarctica	77313	133195240	2283	10324	7.1G	150	NCBI	SRR17686891	SRS11727179	SAMN24535023	PRJNA793509	https://doi.org/10.1016/j.envpol.2022.119738
FW_37	Freshwater	0.4548	1.8722	1.8964	-77.714	162.445	Antarctica:Lake Bonney	Freshwater collected from Lake Bonney liftoff mats	756106	1428747140	2525	106618	58.8G	150	NCBI	SRR5468151	SRS2138878	SAMN06267045	PRJNA367371	https://doi.org/10.1002/lno.11257
FW_38	Freshwater	2.4267	2.1408	5.70713	-77.605	163.163	Antarctica:Lake Fryxell	na	751723	1236996957	1971	118968	57.2G	150	NCBI	SRR5468154	SRS2138881	SAMN06267043	PRJNA367369
FW_39	Freshwater	0.537	0.9168	1.88173	38.37	-81.69	USA: West Virginia, South Charleston	Kanawha River sediment top layer	3810	2729985	685	1664	4.6G	150	NCBI	SRR6814546	SRS3025982	SAMN08647982	PRJNA437296
FW_40	Freshwater	0	0	0	38.37	-81.69	USA: West Virginia, South Charleston	Kanawha River sediment bottom layer	3960	2833934	684	1730	4.8G	150	NCBI	SRR6814547	SRS3025981	SAMN08647981	PRJNA437296
FW_41	Freshwater	0.0902	0.9999	0.578582	49.77	-93.82	Canada: near Kenora, Ontario	Water column collected from two Canadian Boreal Shield lakes	331460	415842066	1295	77754	11.1G	150	NCBI	SRR8517158	SRS1817032	SAMN06051881	PRJNA518727\PRJNA354806	https://doi.org/10.1038/s41396-020-0725-0
FW_42	Freshwater	0.9867	2.0473	3.92755	49.77	-93.82	Canada: near Kenora, Ontario	Water column collected from two Canadian Boreal Shield lakes	478282	590741821	1272	117102	12.5G	150	NCBI	SRR8517159	SRS1817015	SAMN06051880	PRJNA518727\PRJNA354806	https://doi.org/10.1038/s41396-020-0725-0
FW_43	Freshwater	0.3671	1.2895	2.35063	49.69	-93.69	Canada: near Kenora, Ontario	Water column collected from two Canadian Boreal Shield lakes	331905	399615303	1214	82722	10.6G	150	NCBI	SRR8517160	SRS1817022	SAMN06051868	PRJNA518727\PRJNA354806	https://doi.org/10.1038/s41396-020-0725-0
FW_44	Freshwater	3.1431	2.7118	5.77902	40.567	112.643	China: Inner Mongolia	7 m	253782	364236511	1598	49375	7.5G	150	CNCB	CRR344171	CRX295441	SAMC491899	PRJCA007390
FW_45	Freshwater	1.7747	2.1579	4.10065	40.567	112.643	China: Inner Mongolia	7 m	233927	320507085	1473	48285	7.0G	150	CNCB	CRR344172	CRX295442	SAMC491900	PRJCA007390
FW_46	Freshwater	1.6625	2.5308	4.4271	40.567	112.643	China: Inner Mongolia	7 m	202829	284958859	1562	39374	6.6G	150	CNCB	CRR344173	CRX295443	SAMC491901	PRJCA007390
FW_47	Freshwater	1.3881	2.5066	4.39438	40.567	112.643	China: Inner Mongolia	7 m	229445	309564879	1425	48262	6.8G	150	CNCB	CRR344174	CRX295444	SAMC491902	PRJCA007390
FW_48	Freshwater	1.5751	2.6527	4.43374	40.567	112.643	China: Inner Mongolia	7 m	228529	285079891	1275	54549	7.3G	150	CNCB	CRR344175	CRX295445	SAMC491903	PRJCA007390
FW_49	Freshwater	1.5113	2.8195	5.06679	40.567	112.643	China: Inner Mongolia	7 m	254954	326153636	1327	58530	7.5G	150	CNCB	CRR344176	CRX295446	SAMC491904	PRJCA007390
FW_50	Freshwater	2.6277	2.9556	5.59043	40.567	112.643	China: Inner Mongolia	7 m	228626	293940415	1331	51627	6.9G	150	CNCB	CRR344177	CRX295447	SAMC491905	PRJCA007390
FW_51	Freshwater	5.4163	3.0483	5.67718	40.567	112.643	China: Inner Mongolia	7 m	236749	312247554	1394	52892	6.7G	150	CNCB	CRR344178	CRX295448	SAMC491906	PRJCA007390
FW_52	Freshwater	0.8944	2.0297	5.25101	-43.4879	171.166	New Zealand	37	553749	667152634	1196	133344	22.1G	150	NCBI	SRR17234065	SRS11315590	SAMN24045367	PRJNA788992
FW_53	Freshwater	0.2829	2.9068	4.57373	-43.4879	171.166	New Zealand	37	625260	750932445	1199	152827	23.3G	150	NCBI	SRR17234066	SRS11315589	SAMN24045366	PRJNA788992
FW_54	Freshwater	1.0554	1.5486	3.14989	-43.6389	171.106	New Zealand	3	677642	877453591	1347	149156	25G	150	NCBI	SRR17234067	SRS11315588	SAMN24045365	PRJNA788992
FW_55	Freshwater	0.288	2.3765	3.72638	-43.6389	171.106	New Zealand	3	605183	724850973	1208	151670	22.6G	150	NCBI	SRR17234068	SRS11315587	SAMN24045364	PRJNA788992
FW_56	Freshwater	0.3659	1.7279	2.88297	-43.6389	171.106	New Zealand	3	609112	733595997	1218	151235	23G	150	NCBI	SRR17234069	SRS11315586	SAMN24045363	PRJNA788992
FW_57	Freshwater	0.1875	2.1895	1.9641	-43.6701	171.123	New Zealand	2.1	679497	821530598	1210	164730	23.5G	150	NCBI	SRR17234070	SRS11315584	SAMN24045362	PRJNA788992
FW_58	Freshwater	1.7598	1.9417	4.07573	-43.6701	171.123	New Zealand	2.1	576473	677417541	1160	144765	22.4G	150	NCBI	SRR17234071	SRS11315585	SAMN24045361	PRJNA788992
FW_59	Freshwater	1.6669	1.6677	3.65928	-43.6701	171.123	New Zealand	2.1	526132	618468944	1153	130648	20.8G	150	NCBI	SRR17234072	SRS11315583	SAMN24045360	PRJNA788992
FW_60	Freshwater	1.0166	1.7303	2.45617	-43.4879	171.166	New Zealand	37	618825	767385149	1260	144242	22.2G	150	NCBI	SRR17234073	SRS11315582	SAMN24045368	PRJNA788992
FW_61	Freshwater	4.8306	2.9899	5.08704	-43.6152	171.057	New Zealand	13	662402	927459364	1499	125594	20.9G	150	NCBI	SRR17234074	SRS11315581	SAMN24045359	PRJNA788992
FW_62	Freshwater	0.7722	2.6923	4.66272	-43.6152	171.057	New Zealand	13	476023	555238867	1149	121559	22.1G	150	NCBI	SRR17234075	SRS11315580	SAMN24045358	PRJNA788992
GW_01	Groundwater	18.5315	6.1594	44.7464	38.7027	-122.519	USA: California, Middletown	Shallow groundwater sites across Northern California	1353366	3137301086	3993	112133	106G	150	NCBI	SRR12113407	SRS6922282	SAMN15319634	PRJNA640378	https://doi.org/10.1038/s41564-020-00840-5
GW_02	Groundwater	15.6311	6.1144	32.2966	37.6619	-121.115	USA: California, Modesto	Shallow groundwater sites across Northern California	1995837	3024314705	1750	359109	152.7G	150	NCBI	SRR12113435	SRS6922254	SAMN15319600	PRJNA640378	https://doi.org/10.1038/s41564-020-00840-5
GW_03	Groundwater	20.5028	5.935	36.0818	38.9383	-110.134	USA: Utah, Crystal Geyser near Green River		389206	751911711	2852	50172	24.7G	150	NCBI	SRR6050921	SRS2524959	SAMN07631062	PRJNA405971
GW_04	Groundwater	0	0	0	61.242	21.4899	Finland: Olkiluoto Island	Groundwater collected from the Olkiluoto Island deep subsurface site	15299	36989929	10118	248	16.1G	150	NCBI	SRR6516144	SRS2872006	SAMN07630679	PRJNA404457	https://doi.org/10.3389/fmicb.2018.02129
GW_05	Groundwater	2.3055	4.463	13.5314	40.34	116.79	China: Beijing	na	235598	398580881	2221	34136	10.9G	150	NCBI	SRR21721726	SRS15249034	SAMN30865703	PRJNA881798
GW_06	Groundwater	1.8877	3.5422	9.62358	40.35	116.81	China: Beijing	na	148001	228508871	1766	22972	9.3G	150	NCBI	SRR21721727	SRS15249033	SAMN30865702	PRJNA881798
GW_07	Groundwater	6.7002	4.4835	11.9088	40.34	116.79	China: Beijing	na	172071	278112813	1964	25172	7.9G	150	NCBI	SRR21721728	SRR21721728	SAMN30865701	PRJNA881798
GW_08	Groundwater	1.2545	2.7199	7.52911	40.35	116.81	China: Beijing	na	93252	157961854	2357	9698	7.8G	150	NCBI	SRR21721729	SRS15249031	SAMN30865700	PRJNA881798
GW_09	Groundwater	2.0842	3.9436	11.9359	40.34	116.79	China: Beijing	na	121844	219231194	2530	11684	11G	150	NCBI	SRR21721730	SRS15249030	SAMN30865705	PRJNA881798
GW_10	Groundwater	2.3947	3.5321	10.5208	40.35	116.81	China: Beijing	na	134080	221417725	2015	17650	10.6G	150	NCBI	SRR21721731	SRS15249029	SAMN30865704	PRJNA881798
GW_11	Groundwater	1.483	0.403	2.8465	38.0343	117.417	China:North China Plain	High iodine groundwater across Cangzhou in the North China Plain	148595	315760036	3581	15027	11G	150	NCBI	SRR21427515	SRS14986467	SAMN30677932	PRJNA877027	https://pubs.acs.org/doi/abs/10.1021/acs.est.2c06657
GW_12	Groundwater	0	0	0	38.1373	117.219	China:North China Plain	High iodine groundwater across Cangzhou in the North China Plain	153220	308741454	2979	17484	10.2G	150	NCBI	SRR21427516	SRS14986466	SAMN30677931	PRJNA877027	https://pubs.acs.org/doi/abs/10.1021/acs.est.2c06657
GW_13	Groundwater	0	0	0	37.9357	117.054	China:North China Plain	High iodine groundwater across Cangzhou in the North China Plain	184991	377669598	3122	21432	10.3G	150	NCBI	SRR21427517	SRS14986465	SAMN30677930	PRJNA877027	https://pubs.acs.org/doi/abs/10.1021/acs.est.2c06657
GW_14	Groundwater	0.2926	1.5672	2.16933	38.2747	116.867	China:North China Plain	High iodine groundwater across Cangzhou in the North China Plain	255426	447321081	2259	34871	10.9G	150	NCBI	SRR21427518	SRS14986464	SAMN30677929	PRJNA877027	https://pubs.acs.org/doi/abs/10.1021/acs.est.2c06657
GW_15	Groundwater	1.6056	1.1917	2.50594	38.4149	116.5	China:North China Plain	High iodine groundwater across Cangzhou in the North China Plain	170013	352646359	3253	18311	11.6G	150	NCBI	SRR21427519	SRS14986463	SAMN30677928	PRJNA877027	https://pubs.acs.org/doi/abs/10.1021/acs.est.2c06657
GW_16	Groundwater	3.7378	5.6437	23.5428	38.83	106.354	China:Yinchuan	grounwater metagenome in YCA30	370586	635485806	2224	54618	24.1G	150	NCBI	SRR20309467	SRS13980681	SAMN29628155	PRJNA819829
GW_17	Groundwater	0.36	2.2103	8.08202	38.83	106.354	China:Yinchuan	grounwater metagenome in YCA23	511016	819586134	1930	90911	26.9G	150	NCBI	SRR20309468	SRS13980682	SAMN29628154	PRJNA819829
GW_18	Groundwater	25.6976	6.5432	37.3479	38.8317	106.363	China:Yinchuan	grounwater metagenome in MARKET	571144	840927804	1638	104207	21.1G	150	NCBI	SRR20309469	SRS13980680	SAMN29628153	PRJNA819829
GW_19	Groundwater	23.3452	5.9278	42.91	38.8447	106.373	China:Yinchuan	grounwater metagenome in CHEN	651830	1081923874	2058	101840	25.7G	150	NCBI	SRR20309470	SRS13980679	SAMN29628152	PRJNA819829
GW_20	Groundwater	37.3614	2.9772	31.188	31.28	120.64	China: Suzhou	benzene: 1,340 mg/L; toluene: 1,000 mg/L; ethylbenzene: 133 mg/L; and xylene: 1,420 mg/L	1200898	1480790276	1372	198579	40.6G	150	NCBI	SRR33452766	SRS24959688	SAMN48369065	PRJNA1256536
GW_21	Groundwater	31.2976	4.8933	27.1056	31.28	120.64	China: Suzhou	benzene: 1,340 mg/L; toluene: 1,000 mg/L; ethylbenzene: 133 mg/L; and xylene: 1,420 mg/L	1456049	1944644267	1581	180278	35.3G	150	NCBI	SRR33452767	SRS24959687	SAMN48369064	PRJNA1256536
GW_22	Groundwater	44.4518	3.8063	28.1759	61.2413	21.4947	Finland: Olkiluoto Island	Deep subsurface groundwater from the Olkiluoto Island deep subsurface site	399705	551059753	1457	78225	24.9G	150	NCBI	SRR6976411	SRS3153101	SAMN08778699	PRJNA444021	https://doi.org/10.1038/s41396-020-0602-x
HB_01	Human body	0.2812	1.9351	0.697003	32.04	118.77	China:Jiangsu Province	Human saliva metagenome from periodontitis patients with Crohn's disease	774034	763726007	942	254586	11.4G	150	NCBI	SRR15001304	SRS9342561	SAMN19896546	PRJNA741688	https://doi.org/10.3389/fcimb.2021.719411
HB_02	Human body	0.1528	1	0.265197	32.04	118.77	China:Jiangsu Province	Human saliva metagenome from healthy people	1200255	1324785170	1144	389678	12.5G	150	NCBI	SRR15001307	SRS9342558	SAMN19896543	PRJNA741688	https://doi.org/10.3389/fcimb.2021.719411
HB_03	Human body	0.8791	0.945	0.589773	na	na	China: Beijing	female	90255	185130287	3092	12076	8.6G	150	NCBI	SRR15235659	SRS9616010	SAMN20310726	PRJNA748214
HB_04	Human body	0.879	0.945	0.589773	na	na	China: Beijing	Human saliva metagenome	90217	185104455	3095	12069	8.6G	150	NCBI	SRR17301059	SRS11374865	SAMN24290159	PRJNA791464	https://doi.org/10.7717/peerj.13529
HB_05	Human body	0	0	0	na	na	na	Gut metagenome of NHMC individuals with milk-induced discomfort (NHMC: non-habitual milk consumers with GI discomfort upon milk intake)	76271	234071504	10332	3837	12.3G	150	NCBI	SRR18940287	SRS12767493	SAMN27917755	PRJNA832737	https://doi.org/10.1007/s00394-023-03308-4
HB_06	Human body	3.2422	2.185	2.84476	na	na	China: Beijing	Peking University School of Stomatology oral cavity	125548	203869659	2041	19846	7.1G	150	NCBI	SRR5395426	SRS2087486	SAMN06646470	PRJNA380727
HB_07	Human body	1.8661	2.2907	2.59272	na	na	na	Peking University School of Stomatology	150548	210550727	1620	25470	8.7G	150	NCBI	SRR8290070	SRS4114453	SAMN09093431	PRJNA470402
HB_08	Human body	4.5812	1.7311	2.53543	40.524	74.469	na	na	76083	126333223	2043	11450	14.5G	150	ENA	ERR7017404	ERS7673687	SAMEA9995433	PRJEB47800
HB_09	Human body	0	0	0	-3.55	34.58	na	na	227837	496910166	3806	19895	16.4G	150	ENA	ERR7747125	ERS2586002	SAMEA4766039	PRJEB49206\PRJEB27517
HB_10	Human body	2.6865	2.2498	2.87184	na	na	na	na	114405	252450469	3388	14228	11.1G	150	ENA	ERR8517376	ERS8392220	SAMEA10740505	PRJEB45799
HB_11	Human body	0	0	0	41.3874	2.1686	na	na	22519	30515153	1503	5331	7.2G	150	ENA	ERR9465354	ERS11394036	SAMEA13793445	PRJEB51894
HB_12	Human body	0	0	0	39	122	China	na	62968	172466792	7985	3037	7.6G	150	ENA	ERR9607858	ERS11696687	SAMEA14093572	PRJEB21612
HB_13	Human body	0	0	0	39	122	China	na	43609	177923969	16395	1821	8.2G	150	ENA	ERR9609115	ERS11696640	SAMEA14093525	PRJEB21612
HB_14	Human body	0	0	0	59.8581	17.6447	Sweden	na	152094	384069650	5437	10244	9.7G	150	ENA	ERR11569745	ERS11705156	SAMEA14102072	PRJEB51353
HB_15	Human body	0.0338	1.4949	0.385878	39	122	China	na	67117	181418739	6706	4382	10.4G	150	ENA	ERR9681845	ERS11872928	SAMEA14270287	PRJEB52189
HB_16	Human body	0	0	0	na	na	na	na	12349	38830525	21022	294	9.4G	150	ENA	ERR9709501	ERS11961014	SAMEA14367198	PRJEB47909
HB_17	Human body	0.0652	0.8908	0.40345	40.5	111.45	China	Fecal samples collected from Homo sapiens	67746	265688013	21327	2022	45.8G	150	NCBI	SRR13374492	SRS7982705	SAMN17207076	PRJNA602101	https://doi.org/10.1080/19490976.2021.2021790
HB_18	Human body	0	0	0	40.5	111.45	China	Fecal samples collected from Homo sapiens	91317	305921302	12919	3959	36.3G	150	NCBI	SRR13374491	SRS7982706	SAMN17207077	PRJNA602101	https://doi.org/10.1080/19490976.2021.2021790
HB_19	Human body	0.0351	0.9174	0.265197	na	na	China	Mild/Moderate COVID-19 patient 10	79435	216143307	6769	5998	14.4G	150	NCBI	SRR17345066	SRS11413558	SAMN24451564	PRJNA792726	https://doi.org/ 10.1007/s11684-022-0921-6
HB_20	Human body	0.0309	1	0.265197	na	na	China	Mild/Moderate COVID-19 patient 5	73928	223781492	7417	5550	12.5G	150	NCBI	SRR17345071	SRS11413553	SAMN24451559	PRJNA792726	https://doi.org/ 10.1007/s11684-022-0921-6
HB_21	Human body	0.0356	1	0.366713	na	na	China	Mild/Moderate COVID-19 patient 22	46905	150207114	12811	1986	10.9G	150	NCBI	SRR17345089	SRS11413535	SAMN24451576	PRJNA792726	https://doi.org/ 10.1007/s11684-022-0921-6
HB_22	Human body	2.8528	1.5563	2.81708	42.3791	-71.1135	USA: Massachusetts, Cambridge	Human tongue dorsum biofilm	138142	265186323	2700	16725	9G	150	NCBI	SRR21518406	SRS15071503	SAMN30789137	PRJNA879058	https://doi.org/10.1128/mbio.02414-22
HB_23	Human body	2.5439	1.1108	0.937731	42.3791	-71.1135	USA: Massachusetts, Cambridge	Human tongue dorsum biofilm	88708	197021915	3498	9677	13.1G	150	NCBI	SRR21518413	SRS15071473	SAMN30789126	PRJNA879058	https://doi.org/10.1128/mbio.02414-22
HB_24	Human body	5.2067	1.6605	2.98885	42.3791	-71.1135	USA: Massachusetts, Cambridge	Human tongue dorsum biofilm	124624	305265780	4364	11916	24.7G	150	NCBI	SRR21518420	SRS15071489	SAMN30789100	PRJNA879058	https://doi.org/10.1128/mbio.02414-22
HB_25	Human body	0	0	0	40.7641	-73.9568	USA:New York	stool	20612	84280152	23615	589	16.7G	150	NCBI	SRR22111741	SRS5655298	SAMN13273814	PRJNA885489/PRJNA545312/PRJNA491657
HB_26	Human body	0	0	0	40.7641	-73.9568	USA:New York	stool	6574	53343886	87214	142	14.1G	150	NCBI	SRR22111755	SRS5652439	SAMN13273520	PRJNA885489/PRJNA545312
HB_27	Human body	0	0	0	40.7641	-73.9568	USA:New York	stool	9439	44119894	33646	268	11.5G	150	NCBI	SRR22111792	SRS4944499	SAMN12020705	PRJNA885489/PRJNA545312/PRJNA746305/PRJNA548153
HB_28	Human body	0	0	0	40.7641	-73.9568	USA:New York	stool	5669	47315669	58401	187	10.1G	150	NCBI	SRR22111819	SRS5657901	SAMN13278808	PRJNA885489
HB_29	Human body	12.0128	2.3386	1.51564	na	na	China:Shanghai	Subgingival plaque sample from Homo sapiens	76427	167196977	3501	8568	11.7G	150	NCBI	SRR16100366	SRS10356744	SAMN21566144	PRJNA765566	https://doi.org/10.1016/j.jare.2022.03.007
HB_30	Human body	3.3111	1.7372	0.695554	na	na	China:Shanghai	Subgingival plaque sample from Homo sapiens	889351	880345198	960	297704	10.9G	150	NCBI	SRR16100367	SRS10356743	SAMN21566143	PRJNA765566	https://doi.org/10.1016/j.jare.2022.03.007
HB_31	Human body	3.5424	2.0874	1.337	na	na	China:Shanghai	Saliva sample from Homo sapiens	748176	2649625701	5859	128107	41.3G	150	NCBI	SRR16100390	SRS10356720	SAMN21566087	PRJNA765566	https://doi.org/10.1016/j.jare.2022.03.007
HB_32	Human body	4.1082	2.1802	2.47826	na	na	China:Shanghai	Saliva sample from Homo sapiens	284743	2828315152	25709	32161	42.4G	150	NCBI	SRR16100393	SRS10356716	SAMN21566120	PRJNA765566	https://doi.org/10.1016/j.jare.2022.03.007
HB_33	Human body	5.072	0.6556	2.71545	na	na	China:Shanghai	Saliva sample from Homo sapiens	1380920	2409719007	2118	324529	41.2G	150	NCBI	SRR16100401	SRS10356708	SAMN21566086	PRJNA765566	https://doi.org/10.1016/j.jare.2022.03.007
HB_34	Human body	7.3026	1.9441	1.32608	na	na	China:Shanghai	Saliva sample from Homo sapiens	649845	2690414042	7614	99617	41.9G	150	NCBI	SRR16100409	SRS10356701	SAMN21566105	PRJNA765566	https://doi.org/10.1016/j.jare.2022.03.007
HB_35	Human body	9.5099	2.2561	1.5522	na	na	China:Shanghai	Subgingival plaque sample from Homo sapiens	318783	504275433	1972	44722	12.4G	150	NCBI	SRR16100361	SRS10356749	SAMN21566149	PRJNA765566	https://doi.org/10.1016/j.jare.2022.03.007
HB_36	Human body	17.4295	2.4821	1.40089	na	na	China:Shanghai	Subgingival plaque sample from Homo sapiens	106760	236163350	3770	10474	12.2G	150	NCBI	SRR16100365	SRS10356746	SAMN21566145	PRJNA765566	https://doi.org/10.1016/j.jare.2022.03.007
HB_37	Human body	5.1395	2.3528	1.58431	na	na	China:Shanghai	Saliva sample from Homo sapiens	497075	2886303389	13379	60852	41.3G	150	NCBI	SRR16100368	SRS10356742	SAMN21566089	PRJNA765566	https://doi.org/10.1016/j.jare.2022.03.007
HB_38	Human body	6.1753	1.8225	3.10199	na	na	China:Shanghai	Saliva sample from Homo sapiens	704763	2741334961	6858	112913	41.3G	150	NCBI	SRR16100372	SRS10356738	SAMN21566139	PRJNA765566	https://doi.org/10.1016/j.jare.2022.03.007
HB_39	Human body	1.7374	2.1827	2.56737	42.3791	-71.1135	USA: Massachusetts, Cambridge	Healthy human tongue dorsum biofilm	128982	261402238	2889	16014	12.5G	150	NCBI	SRR21518409	SRS15071500	SAMN30789135	PRJNA879058	https://doi.org/10.1128/mbio.02414-22
HB_40	Human body	3.3203	1.4942	2.56737	42.3791	-71.1135	USA: Massachusetts, Cambridge	Healthy human tongue dorsum biofilm	113579	259714345	3721	12560	10.1G	150	NCBI	SRR21518418	SRS15071491	SAMN30789107	PRJNA879058	https://doi.org/10.1128/mbio.02414-22
HB_41	Human body	2.8518	1.7287	0.66774	42.3791	-71.1135	USA: Massachusetts, Cambridge	Healthy human tongue dorsum biofilm	64093	178314381	5194	5804	10.8G	150	NCBI	SRR21518443	SRS15071467	SAMN30789119	PRJNA879058	https://doi.org/10.1128/mbio.02414-22
HB_42	Human body	0	0	0	42.3791	-71.1135	USA: Massachusetts, Cambridge	Healthy human tongue dorsum biofilm	53256	117236978	3350	6209	9.6G	150	NCBI	SRR21518450	SRS15071460	SAMN30789094	PRJNA879058	https://doi.org/10.1128/mbio.02414-22
HB_43	Human body	0.1235	0.7073	0.403192	42.3791	-71.1135	USA: Massachusetts, Cambridge	Healthy human tongue dorsum biofilm	70114	158491409	3636	7207	15.2G	150	NCBI	SRR21518453	SRS15071441	SAMN30789091	PRJNA879058	https://doi.org/10.1128/mbio.02414-22
HB_44	Human body	6.5487	1.1696	2.40107	42.3791	-71.1135	USA: Massachusetts, Cambridge	Healthy human tongue dorsum biofilm	108904	237507457	3329	12473	7.9G	150	NCBI	SRR21518455	SRS15071455	SAMN30789075	PRJNA879058	https://doi.org/10.1128/mbio.02414-22
HB_45	Human body	0.6393	0.933	0.909722	na	na	USA	Throat swab from a 47-month-old male in the USA	64156	135871051	3299	7382	10.6G	150	NCBI	SRR15463458	SRS9780873	SAMN20225426	PRJNA745160	https://doi.org/10.1128/mbio.00195-22
HB_46	Human body	0	0	0	na	na	USA	Throat swab from a 27-month-old female in the USA	44562	58400113	1337	5773	9.2G	150	NCBI	SRR15463447	SRS9780879	SAMN20225345	PRJNA745160	https://doi.org/10.1128/mbio.00195-22
HB_47	Human body	0	0	0	na	na	USA	Throat swab from a 16-month-old male in the USA	50595	90880685	2513	5791	10.8G	150	NCBI	SRR15463465	SRS9780870	SAMN20225423	PRJNA745160	https://doi.org/10.1128/mbio.00195-22
HB_48	Human body	0.4021	0.8199	0.413225	na	na	na	Human oral microbiome of oral squamous cell carcinoma patients	735366	699931213	908	252575	11.8G	150	NCBI	SRR14740275	SRS9141034	SAMN19579713	PRJNA735337	https://doi.org/10.3389/fmicb.2022.795777
HB_49	Human body	1.4466	1.5343	0.677371	na	na	na	Human oral microbiome of oral squamous cell carcinoma patients	1243274	1406785678	1179	395531	13.7G	150	NCBI	SRR14740282	SRS9141027	SAMN19579751	PRJNA735337	https://doi.org/10.3389/fmicb.2022.795777
HB_50	Human body	0.2235	0	0	na	na	na	Human oral microbiome of oral squamous cell carcinoma patients	1192361	1312494606	1139	387290	13.3G	150	NCBI	SRR14740286	SRS9141023	SAMN19579747	PRJNA735337	https://doi.org/10.3389/fmicb.2022.795777
HB_51	Human body	0	0	0	na	na	na	Human oral microbiome of oral squamous cell carcinoma patients	1086964	1131761977	1049	361170	12.6G	150	NCBI	SRR14740313	SRS9140996	SAMN19579726	PRJNA735337	https://doi.org/10.3389/fmicb.2022.795777
HB_52	Human body	0.6508	1.2371	0.687404	na	na	na	Human oral microbiome of oral squamous cell carcinoma patients	56640	187968276	9041	3000	12.4G	150	NCBI	SRR14740317	SRS9140992	SAMN19579723	PRJNA735337	https://doi.org/10.3389/fmicb.2022.795777
HB_53	Human body	4.4499	2.7524	3.10205	na	na	na	Human oral microbiome of oral squamous cell carcinoma patients	478845	550110637	1025	109986	12.2G	150	NCBI	SRR14740321	SRS9140988	SAMN19579719	PRJNA735337	https://doi.org/10.3389/fmicb.2022.795777
Ma_01	Marine	16.8179	0.9027	0.650278	27.2875	-83.1614	USA:Florida	blue hole oxygen minimum zone seawater 95 m	326645	464851734	1522	62047	6.6G	150	NCBI	SRR13374099	SRS7982536	SAMN17197931	PRJNA689047
Ma_02	Marine	0	0	0	27.2875	-83.1614	USA:Florida	blue hole oxygen minimum zone seawater 60 m	214426	301491996	1525	41239	7.1G	150	NCBI	SRR13374100	SRS7982537	SAMN17197930	PRJNA689047
Ma_03	Marine	5.2292	3.2165	6.27137	23.957	-108.862	Pacific Ocean: Mexico, Pescadero Basin	Hydrothermal vent sediment (Pescadero Basin)	147591	284166043	2711	19067	12.6G	150	NCBI	SRR14000031	SRS8492001	SAMN18353079	PRJNA713414	https://doi.org/10.1038/s41396-022-01222-x
Ma_04	Marine	8.2982	3.1135	5.26258	23.957	-108.862	Pacific Ocean: Mexico, Pescadero Basin	Hydrothermal vent sediment (Pescadero Basin)	159819	278987004	2280	25431	14G	150	NCBI	SRR14000032	SRS8492000	SAMN18353078	PRJNA713414	https://doi.org/10.1038/s41396-022-01222-x
Ma_05	Marine	4.6967	3.3646	9.38339	23.957	-108.862	Pacific Ocean: Mexico, Pescadero Basin	Hydrothermal vent sediment (Pescadero Basin)	265336	421713277	1923	48178	13.8G	150	NCBI	SRR14000033	SRS8491999	SAMN18353077	PRJNA713414	https://doi.org/10.1038/s41396-022-01222-x
Ma_06	Marine	6.734	3.4143	9.41738	23.957	-108.862	Pacific Ocean: Mexico, Pescadero Basin	Hydrothermal vent sediment (Pescadero Basin)	265339	426724197	1975	49005	12.6G	150	NCBI	SRR14000034	SRS8491998	SAMN18353076	PRJNA713414	https://doi.org/10.1038/s41396-022-01222-x
Ma_07	Marine	4.1687	3.0714	5.26258	23.957	-108.862	Pacific Ocean: Mexico, Pescadero Basin	Hydrothermal vent sediment (Pescadero Basin)	144031	279865722	2782	18559	15.1G	150	NCBI	SRR14000035	SRS8491997	SAMN18353075	PRJNA713414	https://doi.org/10.1038/s41396-022-01222-x
Ma_08	Marine	8.711	3.1193	5.83067	23.957	-108.862	Pacific Ocean: Mexico, Pescadero Basin	Hydrothermal vent sediment (Pescadero Basin)	150888	280047950	2581	20135	13.6G	150	NCBI	SRR14000036	SRS8491996	SAMN18353074	PRJNA713414	https://doi.org/10.1038/s41396-022-01222-x
Ma_09	Marine	4.2733	3.7036	8.08182	23.957	-108.862	Pacific Ocean: Mexico, Pescadero Basin	Hydrothermal vent sediment (Pescadero Basin)	169557	338109874	3069	19536	10.5G	150	NCBI	SRR14000037	SRS8491995	SAMN18353073	PRJNA713414	https://doi.org/10.1038/s41396-022-01222-x
Ma_10	Marine	5.9431	3.3662	7.96983	23.957	-108.862	Pacific Ocean: Mexico, Pescadero Basin	Hydrothermal vent sediment (Pescadero Basin)	197715	337378887	2176	30394	11.6G	150	NCBI	SRR14000038	SRS8491994	SAMN18353072	PRJNA713414	https://doi.org/10.1038/s41396-022-01222-x
Ma_11	Marine	0	0	0	na	na	na	Ocean water from Western Pacific ocean and Bohai sea	161119	302450392	2603	19462	15.8G	150	NCBI	SRR14866210	SRS9241281	SAMN19769136	PRJNA739020	https://doi.org/10.1016/j.scitotenv.2021.151539
Ma_12	Marine	0	0	0	na	na	na	Ocean water from Western Pacific ocean and Bohai sea	135246	171191020	1299	32449	14.2G	150	NCBI	SRR14866211	SRS9241280	SAMN19769137	PRJNA739020	https://doi.org/10.1016/j.scitotenv.2021.151539
Ma_13	Marine	0	0	0	na	na	na	Ocean water from Western Pacific ocean and Bohai sea	427708	646386736	1760	87273	13.3G	150	NCBI	SRR14866212	SRS9241279	SAMN19769138	PRJNA739020	https://doi.org/10.1016/j.scitotenv.2021.151539
Ma_14	Marine	0	0	0	na	na	na	Ocean water from Western Pacific ocean and Bohai sea	146941	191332123	1368	33412	13.4G	150	NCBI	SRR14866213	SRS9241278	SAMN19769139	PRJNA739020	https://doi.org/10.1016/j.scitotenv.2021.151539
Ma_15	Marine	0	0	0	na	na	na	Ocean water from Western Pacific ocean and Bohai sea	216560	371338202	2220	34260	13.3G	150	NCBI	SRR14866214	SRS9241277	SAMN19769140	PRJNA739020	https://doi.org/10.1016/j.scitotenv.2021.151539
Ma_16	Marine	0	0	0	na	na	na	Ocean water from Western Pacific ocean and Bohai sea	82218	181302061	4073	6727	15.8G	150	NCBI	SRR14866215	SRS9241276	SAMN19769141	PRJNA739020	https://doi.org/10.1016/j.scitotenv.2021.151539
Ma_17	Marine	0.1964	0.7394	1.56237	na	na	na	Ocean water from Western Pacific ocean and Bohai sea	58517	132832572	4007	5880	15.3G	150	NCBI	SRR14866216	SRS9241275	SAMN19769142	PRJNA739020	https://doi.org/10.1016/j.scitotenv.2021.151539
Ma_18	Marine	0	0	0	na	na	na	Ocean water from Western Pacific ocean and Bohai sea	246797	360850558	1633	47713	13.8G	150	NCBI	SRR14866217	SRS9241274	SAMN19769143	PRJNA739020	https://doi.org/10.1016/j.scitotenv.2021.151539
Ma_19	Marine	0	0	0	na	na	na	Ocean water from Western Pacific ocean and Bohai sea	290089	478059102	2112	43180	13.8G	150	NCBI	SRR14866218	SRS9241273	SAMN19769131	PRJNA739020	https://doi.org/10.1016/j.scitotenv.2021.151539
Ma_20	Marine	0	0	0	na	na	na	Ocean water from Western Pacific ocean and Bohai sea	222100	346780020	1837	37822	13.6G	150	NCBI	SRR14866219	SRS9241272	SAMN19769132	PRJNA739020	https://doi.org/10.1016/j.scitotenv.2021.151539
Ma_21	Marine	0	0	0	na	na	na	Ocean water from Western Pacific ocean and Bohai sea	323627	457710066	1558	65832	16G	150	NCBI	SRR14866220	SRS9241271	SAMN19769133	PRJNA739020	https://doi.org/10.1016/j.scitotenv.2021.151539
Ma_22	Marine	0	0	0	na	na	na	Ocean water from Western Pacific ocean and Bohai sea	323107	497629122	1797	51772	19.3G	150	NCBI	SRR14866221	SRS9241270	SAMN19769134	PRJNA739020	https://doi.org/10.1016/j.scitotenv.2021.151539
Ma_23	Marine	0	0	0	na	na	na	Ocean water from Western Pacific ocean and Bohai sea	263103	468435395	2323	36741	16.8G	150	NCBI	SRR14866222	SRS9241269	SAMN19769135	PRJNA739020	https://doi.org/10.1016/j.scitotenv.2021.151539
Ma_24	Marine	0	0	0	na	na	na	Ocean water from Western Pacific ocean and Bohai sea	136708	189834491	1460	27029	13G	150	NCBI	SRR14866223	SRS9241268	SAMN19769144	PRJNA739020	https://doi.org/10.1016/j.scitotenv.2021.151539
Ma_25	Marine	0	0	0	na	na	na	Ocean water from Western Pacific ocean and Bohai sea	211767	351492012	2078	36041	14.8G	150	NCBI	SRR14866224	SRS9241267	SAMN19769145	PRJNA739020	https://doi.org/10.1016/j.scitotenv.2021.151539
Ma_26	Marine	0	0	0	21.51	-23.45	Atlantic Ocean:North of Cape Verde, Atlantic Ocean		49592	76874894	1928	8855	3.5G	150	NCBI	SRR3968770	SRS1589531	SAMN05422130	PRJEB26203\PRJNA330127
Ma_27	Marine	3.1791	1.2042	1.63643	21.51	-23.45	Atlantic Ocean:North of Cape Verde, Atlantic Ocean		85252	141914943	2153	13188	3.5G	150	NCBI	SRR3968777	SRS1589536	SAMN05422183	PRJEB26204\PRJNA330076
Ma_28	Marine	0.7818	1.5264	1.63643	9.83	138.48	Pacific Ocean	Yap Trench seawater from Pacific Ocean	565011	811279516	1578	104065	48.2G	150	NCBI	SRR7467835	SRS3498696	SAMN09535872	PRJNA479337	https://doi.org/10.1128/msystems.00305-23
Ma_29	Marine	0.5143	1.596	2.45736	9.87	138.5	Pacific Ocean: Yap Trench	Yap Trench seawater from Pacific Ocean	544621	732086312	1413	109623	65.2G	150	NCBI	SRR7467836	SRS3498694	SAMN09535873	PRJNA479337	https://doi.org/10.1128/msystems.00305-23
Ma_30	Marine	1.2962	1.4257	1.72906	9.87	138.5	Pacific Ocean: Yap Trench	Yap Trench seawater from Pacific Ocean	1053755	1287579070	1239	266990	58.3G	150	NCBI	SRR7467838	SRS3498697	SAMN09535871	PRJNA479337	https://doi.org/10.1128/msystems.00305-23
Ma_31	Marine	1.3808	3.3377	5.57418	9.65	138.82	Pacific Ocean	Yap Trench seawater from Pacific Ocean	1068428	1225532769	1152	294179	37G	150	NCBI	SRR7467840	SRS3498693	SAMN09535869	PRJNA479337	https://doi.org/10.1128/msystems.00305-23
Ma_32	Marine	9.522	1.4276	0.980675	-8.7887	-17.9142	na	na	341791	406931067	1184	86098	19.4G	150	ENA	ERR599005	ERS490507	SAMEA2621176	PRJEB7988\PRJEB6610\PRJEB1787
Ma_33	Marine	0	0	0	-22.3407	40.3444	na	na	478250	584860178	1251	120178	28.9G	150	ENA	ERR599012	ERS489877	SAMEA2620756	PRJEB7988\PRJEB6610\PRJEB1787
Ma_34	Marine	0	0	0	37.8586	35.3355	na	na	399287	506597793	1314	95020	24.2G	150	ENA	ERR599023	ERS490002	SAMEA2620828	PRJEB7988\PRJEB6610\PRJEB1787
Ma_35	Marine	0	0	0	-8.7006	-17.9915	na	na	477743	599541091	1290	114110	23G	150	ENA	ERR599133	ERS490476	SAMEA2621155	PRJEB7988\PRJEB6610\PRJEB1787
Ma_36	Marine	0.0814	1	0.0649752	-29.5082	37.9202	na	na	247895	296033064	1214	64239	15.1G	150	ENA	ERR599164	ERS489987	SAMEA2620815	PRJEB7988\PRJEB6610\PRJEB1787
Ma_37	Marine	0	0	0	-20.3976	3.2009 -	na	na	270106	312394072	1121	69388	16.9G	150	ENA	ERR599165	ERS490327	SAMEA2621066	PRJEB7988\PRJEB6610\PRJEB1787
Ma_38	Marine	4.1421	3.2991	6.42156	42.2079	-62.3239	Atlantic Ocean: Scotian Slope	Marine sediment biome from the Scotian Slope, offshore Nova Scotia, Canada	1185039	1393859455	1192	319026	37.1G	150	NCBI	SRR21487738	SRS15043552	SAMN30647033	PRJNA875933	https://doi.org/10.1038/s43705-023-00239-3
Ma_39	Marine	4.1945	3.0738	3.88375	42.2079	-62.3239	Atlantic Ocean: Scotian Slope	Marine sediment biome from the Scotian Slope, offshore Nova Scotia, Canada	1043187	1087679491	1021	327456	29.6G	150	NCBI	SRR21487739	SRS15043551	SAMN30647032	PRJNA875933	https://doi.org/10.1038/s43705-023-00239-3
Ma_40	Marine	0.1686	3.3273	3.214	42.2079	-62.3239	Atlantic Ocean: Scotian Slope	Marine sediment biome from the Scotian Slope, offshore Nova Scotia, Canada	1117819	1309958289	1190	302606	30.9G	150	NCBI	SRR21487740	SRS15043550	SAMN30647031	PRJNA875933	https://doi.org/10.1038/s43705-023-00239-3
Ma_41	Marine	0.9849	3.3911	5.20309	42.2079	-62.3239	Atlantic Ocean: Scotian Slope	Marine sediment biome from the Scotian Slope, offshore Nova Scotia, Canada	1267665	1478091986	1181	343329	36.2G	150	NCBI	SRR21487741	SRS15043549	SAMN30647030	PRJNA875933	https://doi.org/10.1038/s43705-023-00239-3
Ma_42	Marine	13.8497	4.4066	16.6018	42.1597	-62.3601	Atlantic Ocean: Scotian Slope	Marine sediment biome from the Scotian Slope, offshore Nova Scotia, Canada	422534	648189094	1807	78690	31.2G	150	NCBI	SRR21487742	SRS15043548	SAMN30647029	PRJNA875933	https://doi.org/10.1038/s43705-023-00239-3
Ma_43	Marine	11.5545	4.577	13.8204	42.1597	-62.3601	Atlantic Ocean: Scotian Slope	Marine sediment biome from the Scotian Slope, offshore Nova Scotia, Canada	535830	721373155	1461	122853	28.8G	150	NCBI	SRR21487743	SRS15043547	SAMN30647028	PRJNA875933	https://doi.org/10.1038/s43705-023-00239-3
Ma_44	Marine	9.2289	2.5975	7.14171	42.1597	-62.3601	Atlantic Ocean: Scotian Slope	Marine sediment biome from the Scotian Slope, offshore Nova Scotia, Canada	946616	1213393324	1355	230904	38.7G	150	NCBI	SRR21487744	SRS15043546	SAMN30647027	PRJNA875933	https://doi.org/10.1038/s43705-023-00239-3
Ma_45	Marine	2.436	2.9582	6.09643	42.1604	-62.3622	Atlantic Ocean: Scotian Slope	Marine sediment biome from the Scotian Slope, offshore Nova Scotia, Canada	854361	985698446	1148	227709	28.6G	150	NCBI	SRR21487745	SRS15043545	SAMN30647026	PRJNA875933	https://doi.org/10.1038/s43705-023-00239-3
Ma_46	Marine	0.1202	1.9207	2.2303	42.1604	-62.3622	Atlantic Ocean: Scotian Slope	Marine sediment biome from the Scotian Slope, offshore Nova Scotia, Canada	915746	905137326	954	297990	35.4G	150	NCBI	SRR21487746	SRS15043544	SAMN30647025	PRJNA875933	https://doi.org/10.1038/s43705-023-00239-3
Ma_47	Marine	13.6053	4.9549	12.4721	9.86	138.66	Pacific Ocean	Yap Trench seawater from Pacific Ocean	1000635	1587123910	1956	198483	57G	150	NCBI	SRR7467837	SRS3498698	SAMN09535870	PRJNA479337	https://doi.org/10.1128/msystems.00305-23
Ma_48	Marine	13.4839	4.8653	13.6753	9.9	138.39	Pacific Ocean	Yap Trench seawater from Pacific Ocean	826505	1202956013	1685	177483	56.9G	150	NCBI	SRR7467839	SRS3498695	SAMN09535868	PRJNA479337	https://doi.org/10.1128/msystems.00305-23
Pl_01	Plant	0.1176	1.0344	2.29822	30.22	103.79	China:Pengshan	Rhizosphere soil of Alisma orientale collected from Pengshan, Sichuan Province	65077	54721693	776	24166	9.3G	150	NCBI	SRR17255993	SRS11334319	SAMN23416637	PRJNA783138	https://doi.org/10.1007/s00203-022-03084-5
Pl_02	Plant	0	0	0	30.22	103.79	China:Pengshan	Rhizosphere soil of Alisma orientale collected from Pengshan, Sichuan Province	52344	43092558	773	20118	7.9G	150	NCBI	SRR17255994	SRS11334318	SAMN23416636	PRJNA783138	https://doi.org/10.1007/s00203-022-03084-5
Pl_03	Plant	0.19	1.5293	2.58767	30.22	103.79	China:Pengshan	Rhizosphere soil of Alisma orientale collected from Pengshan, Sichuan Province	107440	103892259	902	34264	9.4G	150	NCBI	SRR17255995	SRS11334317	SAMN23416635	PRJNA783138	https://doi.org/10.1007/s00203-022-03084-5
Pl_04	Plant	0.2384	1.9806	3.31352	30.22	103.79	China:Pengshan	Rhizosphere soil of Alisma plantago-aquatica collected from Pengshan, Sichuan Province	64016	51054799	750	25358	8.9G	150	NCBI	SRR17255996	SRS11334316	SAMN23416634	PRJNA783138	https://doi.org/10.1007/s00203-022-03084-5
Pl_05	Plant	0.2648	0.8564	2.02298	30.22	103.79	China:Pengshan	Rhizosphere soil of Alisma plantago-aquatica collected from Pengshan, Sichuan Province	64299	51685313	751	25198	9.4G	150	NCBI	SRR17255998	SRS11334315	SAMN23416633	PRJNA783138	https://doi.org/10.1007/s00203-022-03084-5
Pl_06	Plant	0.3025	1.9818	2.84414	30.22	103.79	China:Pengshan	Rhizosphere soil of Alisma plantago-aquatica collected from Pengshan, Sichuan Province	37375	29849262	743	14661	7.7G	150	NCBI	SRR17255999	SRS11334314	SAMN23416632	PRJNA783138	https://doi.org/10.1007/s00203-022-03084-5
Pl_07	Plant	0	0	0	27.14	118.14	China:Jianou	Rhizosphere soil of Alisma orientale collected from Jian'ou, Fujian Province	49144	40169043	766	18985	7.9G	150	NCBI	SRR17256000	SRS11334313	SAMN23416631	PRJNA783138	https://doi.org/10.1007/s00203-022-03084-5
Pl_08	Plant	0	0	0	27.14	118.14	China:Jianou	Rhizosphere soil of Alisma orientale collected from Jian'ou, Fujian Province	49249	39797338	759	19271	7.7G	150	NCBI	SRR17256001	SRS11334312	SAMN23416630	PRJNA783138	https://doi.org/10.1007/s00203-022-03084-5
Pl_09	Plant	0.4488	0.9881	1.91737	27.14	118.14	China:Jianou	Rhizosphere soil of Alisma orientale collected from Jian'ou, Fujian Province	59157	47988939	762	23065	9G	150	NCBI	SRR17256002	SRS11334311	SAMN23416629	PRJNA783138	https://doi.org/10.1007/s00203-022-03084-5
Pl_10	Plant	3.4434	2.1202	2.19347	-19.733	147.178	Australia: Ayr, Queensland	sugarcane root metagenome collected from Ayr, Queensland,Australia	462412	568351960	1213	107607	20.1G	150	NCBI	SRR1926113	SRS881256	SAMN03407316	PRJNA278090	https://doi.org/10.1111/1462-2920.12925
Pl_11	Plant	0.3074	2.6201	1.79477	-19.733	147.178	Australia: Ayr, Queensland	sugarcane root metagenome collected from Ayr, Queensland,Australia	242559	291580438	1203	61491	12.9G	150	NCBI	SRR1926121	SRS881269	SAMN03407320	PRJNA278090	https://doi.org/10.1111/1462-2920.12925
Pl_12	Plant	0.3218	3.1474	4.14375	-19.733	147.178	Australia: Ayr, Queensland	sugarcane root metagenome collected from Ayr, Queensland,Australia	361610	440367073	1198	87751	17.2G	150	NCBI	SRR1926122	SRS881270	SAMN03407324	PRJNA278090	https://doi.org/10.1111/1462-2920.12925
Pl_13	Plant	0.2681	0.999	2.12366	-19.733	147.178	Australia: Ayr, Queensland	sugarcane root metagenome collected from Ayr, Queensland,Australia	250466	278717355	1141	75163	8.5G	150	NCBI	SRR1926147	SRS881290	SAMN03407336	PRJNA278090	https://doi.org/10.1111/1462-2920.12925
Pl_14	Plant	0	0	0	-19.733	147.178	Australia: Ayr, Queensland	sugarcane root metagenome collected from Ayr, Queensland,Australia	74018	64225318	834	27811	3.5G	150	NCBI	SRR1926150	SRS881309	SAMN03407338	PRJNA278090	https://doi.org/10.1111/1462-2920.12925
Pl_15	Plant	2.6304	3.3734	5.87269	na	na	na	Tomato rhizosphere bulk soil from a subtropical highland climate	454934	556846318	1222	107874	13.3G	150	NCBI	SRR10754055	SRS5874529	SAMN13669128	PRJNA597176	https://doi.org/10.1128/msystems.01159-21
Pl_16	Plant	2.2456	2.2562	4.64058	na	na	na	Tomato rhizosphere bulk soil from a subtropical highland climate	372850	436993443	1144	93784	11.7G	150	NCBI	SRR10754057	SRS5874527	SAMN13669126	PRJNA597176	https://doi.org/10.1128/msystems.01159-21
Pl_17	Plant	2.6294	2.5636	4.58807	32.02	118.5	China: Nanjing	Rhizosphere metagenome: Chemical fertilizer, no pathogen	294069	454767272	1832	50865	11G	150	NCBI	SRR14536362	SRS8973859	SAMN18928395	PRJNA726355
Pl_18	Plant	3.434	2.0377	4.76265	32.02	118.5	China: Nanjing	Rhizosphere metagenome: Bio-organic fertilizer, no pathogen	283504	428066556	1719	47873	10.9G	150	NCBI	SRR14536364	SRS8973857	SAMN18928393	PRJNA726355
Pl_19	Plant	1.6841	3.3487	5.19729	32.02	118.5	China: Nanjing	Rhizosphere metagenome: Bio-organic fertilizer, no pathogen	308442	509628649	2129	48749	12.3G	150	NCBI	SRR14536365	SRS8973856	SAMN18928392	PRJNA726355
Pl_20	Plant	3.7704	2.3496	3.51683	32.02	118.5	China: Nanjing	Rhizosphere metagenome: Chemical fertilizer, with pathogen	319928	496846924	1847	50766	12G	150	NCBI	SRR14536430	SRS8973791	SAMN18928402	PRJNA726355
Pl_21	Plant	3.6315	2.6346	4.59948	32.02	118.5	China: Nanjing	Rhizosphere metagenome: Chemical fertilizer, with pathogen	292580	455935565	1872	48488	11.6G	150	NCBI	SRR14536431	SRS8973790	SAMN18928401	PRJNA726355
Pl_22	Plant	2.4512	3.167	4.28957	32.02	118.5	China: Nanjing	Rhizosphere metagenome: Bio-organic fertilizer, with pathogen	312766	434500060	1495	60375	10.6G	150	NCBI	SRR14536433	SRS8973788	SAMN18928399	PRJNA726355
Pl_23	Plant	4.7085	2.3882	5.30783	32.02	118.5	China: Nanjing	Rhizosphere metagenome: Bio-organic fertilizer, with pathogen	316167	487382308	1829	50632	11.7G	150	NCBI	SRR14536435	SRS8973786	SAMN18928397	PRJNA726355
Pl_24	Plant	2.6144	1.9313	1.108	na	na	China: Huishui	Healthy/diseased pepper root endosphere	207062	214251817	966	60648	24.7G	150	NCBI	SRR12778020	SRS7480208	SAMN16378115	PRJNA667562	https://doi.org/10.1186/s40168-021-01138-2
Pl_25	Plant	2.6315	2.4626	3.16381	na	na	China: Huishui	Healthy/diseased pepper root endosphere	1100303	1209781685	1102	334345	25.2G	150	NCBI	SRR12778024	SRS7480204	SAMN16378113	PRJNA667562	https://doi.org/10.1186/s40168-021-01138-2
Pl_26	Plant	0.9741	2.2362	0.926123	na	na	China: Huishui	Healthy/diseased pepper root endosphere	646945	926444265	1623	108748	25.5G	150	NCBI	SRR12778017	SRS7480211	SAMN16378118	PRJNA667562	https://doi.org/10.1186/s40168-021-01138-2
Pl_27	Plant	2.2641	2.2994	3.09791	na	na	China: Huishui	Healthy/diseased pepper root endosphere	623026	1010329898	1968	92319	27.4G	150	NCBI	SRR12778019	SRS7480209	SAMN16378116	PRJNA667562	https://doi.org/10.1186/s40168-021-01138-2
Pl_28	Plant	2.0729	1.7774	0.711902	na	na	China: Huishui	Healthy/diseased pepper root endosphere	1107531	1197027917	1096	347992	25G	150	NCBI	SRR12778023	SRS7480205	SAMN16378114	PRJNA667562	https://doi.org/10.1186/s40168-021-01138-2
Pl_29	Plant	15.6633	5.6298	10.5767	31.43	118.46	China: Nanjing	Tomato soil collected from Nanjing, China	601133	764804896	1305	136389	22.7G	150	NCBI	SRR33386893	SRS24900917	SAMN32643864	PRJNA917505	https://doi.org/10.3389/fmicb.2023.1141585
Pl_30	Plant	11.8541	5.6686	9.84466	31.43	118.46	China: Nanjing	Tomato soil collected from Nanjing, China	566196	669779332	1166	139759	23.4G	150	NCBI	SRR33386892	SRS24900918	SAMN32643865	PRJNA917505	https://doi.org/10.3389/fmicb.2023.1141585
Pl_31	Plant	13.5733	5.4014	9.904	31.43	118.46	China: Nanjing	Tomato soil collected from Nanjing, China	979190	1405919658	1607	190872	35.2G	150	NCBI	SRR33386891	SRS24900919	SAMN32643866	PRJNA917505	https://doi.org/10.3389/fmicb.2023.1141585
Pl_32	Plant	15.037	5.556	9.55991	31.43	118.46	China: Nanjing	Tomato soil collected from Nanjing, China	558104	706653562	1288	124912	22.4G	150	NCBI	SRR33386890	SRS24900920	SAMN32643867	PRJNA917505	https://doi.org/10.3389/fmicb.2023.1141585
Pl_33	Plant	4.099	4.7518	8.75542	31.43	118.46	China: Nanjing	Tomato soil collected from Nanjing, China	586502	726327730	1241	132385	23.6G	150	NCBI	SRR33386889	SRS24900921	SAMN32643868	PRJNA917505	https://doi.org/10.3389/fmicb.2023.1141585
Pl_34	Plant	5.8489	4.6422	8.27064	31.43	118.46	China: Nanjing	Tomato soil collected from Nanjing, China	531665	591712042	1078	145230	22.2G	150	NCBI	SRR33386888	SRS24900922	SAMN32643869	PRJNA917505	https://doi.org/10.3389/fmicb.2023.1141585
Pl_35	Plant	4.4944	2.2979	5.53774	31.43	118.46	China: Nanjing	Tomato soil collected from Nanjing, China	561828	656274587	1150	142135	22.5G	150	NCBI	SRR33386887	SRS24900923	SAMN32643870	PRJNA917505	https://doi.org/10.3389/fmicb.2023.1141585
Pl_36	Plant	5.9744	4.9061	8.26334	31.43	118.46	China: Nanjing	Tomato soil collected from Nanjing, China	516182	369030915	1199	122946	22.2G	150	NCBI	SRR33386886	SRS24900924	SAMN32643871	PRJNA917505	https://doi.org/10.3389/fmicb.2023.1141585
SL_01	Saline lake	2.0728	3.3715	5.81224	39.38	108.717	China:Inner Mongolia	Soda lake collected from Inner Mongolia, China	350312	617195222	2368	51364	16.7G	150	NCBI	SRR13089369	SRS7741799	SAMN16843496	PRJNA679647	https://doi.org/10.1111/1462-2920.15899
SL_02	Saline lake	1.0028	1.2238	3.6446	39.38	108.717	China:Inner Mongolia	Soda lake collected from Inner Mongolia, China	305995	529706968	2266	46660	16.1G	150	NCBI	SRR13089370	SRS7741798	SAMN16843495	PRJNA679647	https://doi.org/10.1111/1462-2920.15899
SL_03	Saline lake	1.2614	3.4809	6.57343	39.38	108.717	China:Inner Mongolia	Soda lake collected from Inner Mongolia, China	394735	626877068	1937	67678	19G	150	NCBI	SRR13089371	SRS7741797	SAMN16843494	PRJNA679647	https://doi.org/10.1111/1462-2920.15899
SL_04	Saline lake	1.0081	2.9938	5.59911	39.38	108.717	China:Inner Mongolia	Soda lake collected from Inner Mongolia, China	415771	691680353	2129	61657	18.8G	150	NCBI	SRR13089372	SRS7741796	SAMN16843493	PRJNA679647	https://doi.org/10.1111/1462-2920.15899
SL_05	Saline lake	0.8008	2.3932	4.40324	39.38	108.717	China:Inner Mongolia	Soda lake collected from Inner Mongolia, China	400995	690637971	2277	60720	18.2G	150	NCBI	SRR13089373	SRS7741795	SAMN16843492	PRJNA679647	https://doi.org/10.1111/1462-2920.15899
SL_06	Saline lake	19.8874	4.6304	17.9596	54.25	90.13	Russia: Republic of Khakassia, Shirinsky District, Lake Shunet	Shunet Lake saline collected from saline Lake Shunet, Khakassia, Russia	505788	865100068	2191	78308	46.7G	150	NCBI	SRR14300307	SRS8753083	SAMN18740207	PRJNA721826	https://doi.org/10.1038/s42003-021-02510-6
SL_07	Saline lake	11.0016	3.7072	15.2716	54.25	90.13	Russia: Republic of Khakassia, Shirinsky District, Lake Shunet	Shunet Lake saline collected from saline Lake Shunet, Khakassia, Russia	136018	216068750	1937	23706	52.5G	150	NCBI	SRR14300308	SRS8753082	SAMN18740206	PRJNA721826	https://doi.org/10.1038/s42003-021-02510-6
SL_08	Saline lake	0.024	3.1227	5.43645	54.25	90.13	Russia: Republic of Khakassia, Shirinsky District, Lake Shunet	Shunet Lake saline collected from saline Lake Shunet, Khakassia, Russia	267208	584483669	3566	30423	43.3G	150	NCBI	SRR14300309	SRS8753081	SAMN18740205	PRJNA721826	https://doi.org/10.1038/s42003-021-02510-6
SL_09	Saline lake	65.083	5.7004	25.381	-68.4725	78.188	Antarctica: Ace Lake	Saline water from Ace Lake, Antarctica	693066	1067639046	1808	129905	22.4G	150	NCBI	SRR8526178	SRS4323690	SAMN10863950	PRJNA518592
SL_10	Saline lake	4.5781	3.1353	12.9685	-68.457	78.1911	Antarctica: Organic Lake	Saline water from Ace Lake, Antarctica	162934	255400063	1836	27944	19.8G	150	NCBI	SRR8526180	SRS4323692	SAMN10864133	PRJNA518601
SL_11	Saline lake	5.3045	2.6378	8.99439	-68.457	78.1911	Antarctica: Organic Lake	Saline water from Ace Lake, Antarctica	257845	444174155	2113	40158	24.5G	150	NCBI	SRR8861832	SRS4594649	SAMN10863948	PRJNA518594
SL_12	Saline lake	1.7808	3.2623	9.36196	-68.457	78.1911	Antarctica: Organic Lake	Saline water from Ace Lake, Antarctica	111003	232694958	3763	11366	17.5G	150	NCBI	SRR8861833	SRS4594650	SAMN10864287	PRJNA518595
SL_13	Saline lake	52.2211	3.1621	11.6336	-68.457	78.1911	Antarctica: Organic Lake	Saline water from Ace Lake, Antarctica	228432	325465921	1545	45393	15.1G	150	NCBI	SRR8861905	SRS4594683	SAMN10863947	PRJNA518596
SL_14	Saline lake	7.4164	3.3747	7.48696	-68.457	78.1911	Antarctica: Organic Lake	Saline water from Ace Lake, Antarctica	232795	428204351	2503	29664	19.6G	150	NCBI	SRR8861906	SRS4594684	SAMN10864243	PRJNA518597
SL_15	Saline lake	5.7075	2.9216	9.41416	-68.457	78.1911	Antarctica: Organic Lake	Saline water from Ace Lake, Antarctica	132876	284534690	3507	16275	16G	150	NCBI	SRR8861909	SRS4594687	SAMN10864302	PRJNA518598
SL_16	Saline lake	10.4931	3.3354	8.75881	-68.457	78.1911	Antarctica: Organic Lake	Saline water from Ace Lake, Antarctica	98122	159479206	1969	15830	17.1G	150	NCBI	SRR8861994	SRS4594772	SAMN10864144	PRJNA518599
SL_17	Saline lake	5.8113	1.8259	4.6845	-68.4561	78.1899	Antarctica: Organic Lake	Saline water from Ace Lake, Antarctica	162777	260419570	1896	26203	21G	150	NCBI	SRR8861996	SRS4594774	SAMN10863946	PRJNA518602
SL_18	Saline lake	3.1374	1.9574	5.2345	-68.4561	78.1899	na	Saline water from Ace Lake, Antarctica	223309	391242272	2183	42791	21G	150	NCBI	SRR8861999	SRS4594777	SAMN10863946	PRJNA518605
SL_19	Saline lake	3.4218	1.7774	4.97557	-68.4561	78.1899	na	Saline water from Ace Lake, Antarctica	148372	238693861	1982	20893	21.5G	150	NCBI	SRR8862004	SRS4594782	SAMN10863944	PRJNA518605
SL_20	Saline lake	5.7493	2.0665	6.91598	-68.4561	78.1899	na	Saline water from Ace Lake, Antarctica	196191	434748041	3426	30720	16.3G	150	NCBI	SRR8862018	SRS4594796	SAMN10864221	PRJNA518604
SL_21	Saline lake	3.913	1.8175	4.46644	-68.4561	78.1899	na	Saline water from Ace Lake, Antarctica	205919	303675428	1614	44676	15.1G	150	NCBI	SRR8862060	SRS4594838	SAMN10864207	PRJNA518606
SL_22	Saline lake	2.4959	1.6854	5.03491	-68.4561	78.1899	Antarctica: Organic Lake	Saline water from Ace Lake, Antarctica	182466	325218191	2339	32208	15.7G	150	NCBI	SRR8862061	SRS4594839	SAMN10863943	PRJNA518608
SL_23	Saline lake	4.8373	1.563	6.02503	-68.4561	78.1899	Antarctica: Organic Lake	Saline water from Ace Lake, Antarctica	169303	370943313	3346	25971	15.3G	150	NCBI	SRR8862062	SRS4594840	SAMN10864339	PRJNA518609
SL_24	Saline lake	5.2754	1.8638	4.85721	-68.4561	78.1899	na	Saline water from Ace Lake, Antarctica	155795	295263255	2580	26204	15.3G	150	NCBI	SRR8862063	SRS4594841	SAMN10864352	PRJNA518613
SL_25	Saline lake	1.9432	2.5471	6.00338	-68.4561	78.1899	na	Saline water from Ace Lake, Antarctica	187749	340135605	2390	33695	19.3G	150	NCBI	SRR8862064	SRS4594842	SAMN10864131	PRJNA518612
SL_26	Saline lake	4.1559	2.6114	6.48353	-68.4561	78.1899	na	Saline water from Ace Lake, Antarctica	149101	219866054	1599	25268	14.2G	150	NCBI	SRR8862065	SRS4594843	SAMN10864208	PRJNA518614
SL_27	Saline lake	5.4256	1.7717	6.87922	-68.4561	78.1899	na	Saline water from Ace Lake, Antarctica	168665	247765140	1568	30552	18.8G	150	NCBI	SRR8862068	SRS4594846	SAMN10863940	PRJNA518615
SL_28	Saline lake	2.0579	2.4538	6.94718	-68.4561	78.1899	na	Saline water from Ace Lake, Antarctica	103790	179851396	2360	13442	17.6G	150	NCBI	SRR8862069	SRS4594847	SAMN10864063	PRJNA518616
SL_29	Saline lake	3.4342	1.9842	6.04717	-68.4561	78.1899	na	Saline water from Ace Lake, Antarctica	205800	390201815	2514	36022	17.3G	150	NCBI	SRR8862070	SRS4594848	SAMN10864332	PRJNA518618
SL_30	Saline lake	15.413	2.0333	9.4174	-68.4561	78.1899	na	Saline water from Ace Lake, Antarctica	174287	297662492	2284	24965	15.2G	150	NCBI	SRR8862071	SRS4594849	SAMN10864062	PRJNA518617
SL_31	Saline lake	3.0396	2.1252	7.86314	-68.4561	78.1899	na	Saline water from Ace Lake, Antarctica	201715	411988737	2868	32326	20.1G	150	NCBI	SRR8862074	SRS4594852	SAMN10864244	PRJNA518619
SL_32	Saline lake	1.3765	2.9339	6.6006	-68.4561	78.1899	na	Saline water from Ace Lake, Antarctica	143399	201995741	1469	28243	15G	150	NCBI	SRR8862075	SRS4594853	SAMN10864288	PRJNA518620
SL_33	Saline lake	3.8384	2.5699	9.83896	-68.4561	78.1899	na	Saline water from Ace Lake, Antarctica	395738	711467537	2410	63082	30.9G	150	NCBI	SRR8862086	SRS4594864	SAMN10864130	PRJNA518621
SL_34	Saline lake	1.7352	2.3166	5.85501	-68.4561	78.1899	na	Saline water from Ace Lake, Antarctica	245724	439419385	2366	41273	23.7G	150	NCBI	SRR8862087	SRS4594865	SAMN10864129	PRJNA518622
SL_35	Saline lake	4.715	2.3748	9.00918	-68.4561	78.1899	na	Saline water from Ace Lake, Antarctica	199088	402347934	2879	31122	16.5G	150	NCBI	SRR8862088	SRS4594866	SAMN10864419	PRJNA518623
SL_36	Saline lake	5.1217	1.8409	5.44576	-68.4563	78.1898	na	Saline water from Ace Lake, Antarctica	166680	260517919	1757	30248	15.7G	150	NCBI	SRR8862089	SRS4594867	SAMN10864128	PRJNA518624
SL_37	Saline lake	5.1355	2.6159	5.93032	-68.4563	78.1898	na	Saline water from Ace Lake, Antarctica	177268	273812478	1746	29896	17.4G	150	NCBI	SRR8862090	SRS4594868	SAMN10864061	PRJNA518625
SL_38	Saline lake	14.3453	2.6248	8.63675	-68.4563	78.1898	na	Saline water from Ace Lake, Antarctica	223132	374992205	2095	32414	20.8G	150	NCBI	SRR8862126	SRS4594904	SAMN10864301	PRJNA518626
SL_39	Saline lake	4.7755	1.7775	7.44204	-68.4563	78.1898	na	Saline water from Ace Lake, Antarctica	211045	430135343	2974	33919	23.5G	150	NCBI	SRR8862127	SRS4594905	SAMN10864060	PRJNA518627
SL_40	Saline lake	0.9102	1.735	4.30156	-68.4563	78.1898	na	Saline water from Ace Lake, Antarctica	81770	140399873	2337	11049	16.1G	150	NCBI	SRR8862128	SRS4594906	SAMN10864310	PRJNA518628
SL_41	Saline lake	6.9391	2.2555	7.22989	-68.4563	78.1898	na	Saline water from Ace Lake, Antarctica	203900	436369474	3146	34179	16.9G	150	NCBI	SRR8862129	SRS4594907	SAMN10864127	PRJNA518629
SL_42	Saline lake	4.9816	1.9811	7.97139	-68.4563	78.1898	na	Saline water from Ace Lake, Antarctica	226850	392995395	2163	44888	21.5G	150	NCBI	SRR8862130	SRS4594908	SAMN10864245	PRJNA518630
SL_43	Saline lake	1.3502	2.1462	4.61713	-68.4563	78.1898	na	Saline water from Ace Lake, Antarctica	184591	261005489	1479	37395	21.9G	150	NCBI	SRR8862133	SRS4594911	SAMN10864126	PRJNA518631
SL_44	Saline lake	5.8539	3.562	7.41286	39.1833	109.004	China: Inner Mongolia	Salinity sediment collected from Hutong Qagan Lake	380855	658613126	2298	51171	16G	150	NCBI	SRR9330139	SRS4997416	SAMN12097871	PRJNA549802	https://doi.org/10.3389/fmicb.2020.01740
SL_45	Saline lake	5.785	4.2276	7.32737	39.1825	109.002	China	Salinity sediment collected from Hutong Qagan Lake	278848	420534587	1722	48457	8.7G	150	NCBI	SRR9330140	SRS4997415	SAMN12097870	PRJNA549802	https://doi.org/10.3389/fmicb.2020.01740
SL_46	Saline lake	15.1834	4.2411	7.35836	39.2056	109.004	China	Salinity sediment collected from Hutong Qagan Lake	454378	791661286	2287	63887	16G	150	NCBI	SRR9330141	SRS4997414	SAMN12097873	PRJNA549802	https://doi.org/10.3389/fmicb.2020.01740
SL_47	Saline lake	1.1968	2.2977	3.71968	39.2039	109.002	China: Inner Mongolia	Salinity sediment collected from Hutong Qagan Lake	480034	778863209	1986	73471	16.9G	150	NCBI	SRR9330142	SRS4997413	SAMN12097872	PRJNA549802	https://doi.org/10.3389/fmicb.2020.01740
SL_48	Saline lake	16.1939	4.2014	8.07653	39.4217	108.681	China: Inner Mongolia	Salinity sediment collected from Habor Lake	381227	696478485	2555	48899	14.8G	150	NCBI	SRR9330143	SRS4997412	SAMN12097875	PRJNA549802	https://doi.org/10.3389/fmicb.2020.01740
SL_49	Saline lake	0.3404	2.8943	4.87045	39.4161	108.68	na	Salinity sediment collected from Habor Lake	523237	878270556	2152	81978	20.1G	150	NCBI	SRR9330144	SRS4997411	SAMN12097874	PRJNA549802	https://doi.org/10.3389/fmicb.2020.01740
SL_50	Saline lake	0	0	0	39.4211	108.682	na	Salinity sediment collected from Habor Lake	118198	209403604	2376	17666	20.2G	150	NCBI	SRR9330145	SRS4997410	SAMN12097877	PRJNA549802	https://doi.org/10.3389/fmicb.2020.01740
SL_51	Saline lake	1.0144	2.5517	4.56019	39.4214	108.681	na	Salinity sediment collected from Habor Lake	447582	718660412	1963	73933	14.8G	150	NCBI	SRR9330146	SRS4997409	SAMN12097876	PRJNA549802	https://doi.org/10.3389/fmicb.2020.01740
SL_52	Saline lake	0.328	1.4408	1.76757	39.2039	109.002	na	Salinity water collected from Hutong Qagan Lake	132833	253442939	2737	17106	15.7G	150	NCBI	SRR9330147	SRS4997408	SAMN12097863	PRJNA549802	https://doi.org/10.3389/fmicb.2020.01740
SL_53	Saline lake	1.1943	1.98	3.92596	39.1833	109.004	na	Salinity water collected from Hutong Qagan Lake	113775	195427429	2242	17412	14.3G	150	NCBI	SRR9330148	SRS4997407	SAMN12097862	PRJNA549802	https://doi.org/10.3389/fmicb.2020.01740
SL_54	Saline lake	0.7961	2.5239	3.07776	39.1825	109.002	na	Salinity water collected from Hutong Qagan Lake	138356	234362356	2081	22231	14.2G	150	NCBI	SRR9330149	SRS4997406	SAMN12097861	PRJNA549802	https://doi.org/10.3389/fmicb.2020.01740
SL_55	Saline lake	0	0	0	39.1903	108.998	na	Salinity water collected from Hutong Qagan Lake	211519	421591794	3004	26229	15.6G	150	NCBI	SRR9330150	SRS4997405	SAMN12097860	PRJNA549802	https://doi.org/10.3389/fmicb.2020.01740
SL_56	Saline lake	0	0	0	39.4214	108.681	na	Salinity water collected from from Habor Lake	97731	192271023	2946	13122	17.1G	150	NCBI	SRR9330151	SRS4997404	SAMN12097867	PRJNA549802	https://doi.org/10.3389/fmicb.2020.01740
SL_57	Saline lake	1.5117	1.9442	4.67038	39.4217	108.681	na	Salinity water collected from from Habor Lake	133371	254915765	2733	18889	16.1G	150	NCBI	SRR9330152	SRS4997403	SAMN12097866	PRJNA549802	https://doi.org/10.3389/fmicb.2020.01740
SL_58	Saline lake	0.5149	0.4696	2.58096	39.2056	109.004	na	Salinity water collected from Hutong Qagan Lake	120415	258237372	3266	14035	17.1G	150	NCBI	SRR9330154	SRS4997401	SAMN12097864	PRJNA549802	https://doi.org/10.3389/fmicb.2020.01740
SL_59	Saline lake	0.3024	1.253	2.15083	39.1903	108.998	na	Salinity sediment collected from Hutong Qagan Lake	627333	990975493	1909	104844	17.1G	150	NCBI	SRR9330155	SRS4997400	SAMN12097869	PRJNA549802	https://doi.org/10.3389/fmicb.2020.01740
SL_60	Saline lake	0	0	0	39.4211	108.682	na	Salinity water collected from Habor Lake	68459	142816163	3304	8119	20.3G	150	NCBI	SRR9330156	SRS4997399	SAMN12097868	PRJNA549802	https://doi.org/10.3389/fmicb.2020.01740
So_01	Soil	0.0786	0.8131	0.168768	39.5673	-123.476	USA:California	Soil and saprolite samples taken from different areas of the Eel River Critical Zone Observatory in northern CA, USA	754506	1202478323	1917	121085	24.4G	150	NCBI	SRR10360619	SRS5586048	SAMN13153371	PRJNA577476	10.1101/2022.12.09.519740
So_02	Soil	0.4321	0.9657	0.168768	39.5673	-123.476	USA:California	Soil and saprolite samples taken from different areas of the Eel River Critical Zone Observatory in northern CA, USA	739203	1131434182	1769	129084	22G	150	NCBI	SRR10360620	SRS5586047	SAMN13153370	PRJNA577476	10.1101/2022.12.09.519740
So_03	Soil	0	0	0	39.5673	-123.476	USA:California	Soil and saprolite samples taken from different areas of the Eel River Critical Zone Observatory in northern CA, USA	808099	1136367791	1545	164973	24.4G	150	NCBI	SRR10360621	SRS5586046	SAMN13153369	PRJNA577476	10.1101/2022.12.09.519740
So_04	Soil	0	0	0	39.5673	-123.476	USA:California	Soil and saprolite samples taken from different areas of the Eel River Critical Zone Observatory in northern CA, USA	564953	691612803	1246	140200	19.5G	150	NCBI	SRR10360622	SRS5586045	SAMN13153368	PRJNA577476	10.1101/2022.12.09.519740
So_05	Soil	0.1449	1.9234	1.49033	39.7292	-123.642	USA:California	Soil and saprolite samples taken from different areas of the Eel River Critical Zone Observatory in northern CA, USA	901453	934234685	1028	277974	19.2G	150	NCBI	SRR10360639	SRS5586028	SAMN13153353	PRJNA577476	https://doi.org/10.1128/mbio.00416-20
So_06	Soil	1.4332	2.4511	2.79299	39.7292	-123.642	USA:California	Soil and saprolite samples taken from different areas of the Eel River Critical Zone Observatory in northern CA, USA	850839	1053798233	1312	211047	18.1G	150	NCBI	SRR10360640	SRS5586027	SAMN13153352	PRJNA577476	https://doi.org/10.1128/mbio.00416-20
So_07	Soil	1.2266	2.2086	2.39378	39.7292	-123.642	USA:California	Soil and saprolite samples taken from different areas of the Eel River Critical Zone Observatory in northern CA, USA	1026359	1284913727	1329	265665	20.2G	150	NCBI	SRR10360641	SRS5586026	SAMN13153351	PRJNA577476	https://doi.org/10.1128/mbio.00416-20
So_08	Soil	0.3199	1.5031	2.94421	39.7292	-123.642	USA:California	Soil and saprolite samples taken from different areas of the Eel River Critical Zone Observatory in northern CA, USA	760382	818708124	1093	231131	16.7G	150	NCBI	SRR10360642	SRS5586025	SAMN13153350	PRJNA577476	https://doi.org/10.1128/mbio.00416-20
So_09	Soil	2.3184	2.589	3.07341	na	na	China: Beijing	Soil metagenome collected from oligotrophic and metal(loid) contaminated iron tailing areas	427995	456750098	1020	122795	14.9G	150	NCBI	SRR16085946	SRS10343405	SAMN21855249	PRJNA766619	https://doi.org/10.1016/j.jhazmat.2022.129045
So_10	Soil	2.1378	2.208	4.20083	na	na	China: Beijing	Soil metagenome collected from oligotrophic and metal(loid) contaminated iron tailing areas	508493	538991848	1019	149141	15.4G	150	NCBI	SRR16085947	SRS10343403	SAMN21855248	PRJNA766619	https://doi.org/10.1016/j.jhazmat.2022.129045
So_11	Soil	1.2221	3.0133	5.36566	na	na	China: Beijing	Soil metagenome collected from oligotrophic and metal(loid) contaminated iron tailing areas	396301	365156366	861	135408	18.7G	150	NCBI	SRR16085948	SRS10343404	SAMN21855247	PRJNA766619	https://doi.org/10.1016/j.jhazmat.2022.129045
So_12	Soil	0.2481	1.5042	0.273223	na	na	China: Beijing	Soil metagenome collected from oligotrophic and metal(loid) contaminated iron tailing areas	397707	568305585	1559	72208	14.3G	150	NCBI	SRR16085949	SRS10343402	SAMN21855246	PRJNA766619	https://doi.org/10.1016/j.jhazmat.2022.129045
So_13	Soil	1.295	3.4873	6.4122	-19.733	147.178	Australia: Ayr, Queensland	Sugarcane bulk soil collected from Ayr, Queensland, Australia	1082796	1213297386	1081	296160	48.5G	150	NCBI	SRR1926128	SRS881276	SAMN03407296	PRJNA278090	https://doi.org/10.1111/1462-2920.12925
So_14	Soil	0.3482	3.1973	5.06949	-19.733	147.178	Australia: Ayr, Queensland	Sugarcane bulk soil collected from Ayr, Queensland, Australia	801120	860924924	1020	235975	48G	150	NCBI	SRR1926130	SRS881283	SAMN03407304	PRJNA278090	https://doi.org/10.1111/1462-2920.12925
So_15	Soil	1.0344	3.6512	5.48535	-19.733	147.178	Australia: Ayr, Queensland	Sugarcane bulk soil collected from Ayr, Queensland, Australia	897428	989728007	1054	249782	44.8G	150	NCBI	SRR1926131	SRS881286	SAMN03407308	PRJNA278090	https://doi.org/10.1111/1462-2920.12925
So_16	Soil	0	0	0	41.7655	-111.814	USA: Utah	Agricultural soil collected from Utah, USA	935700	834113859	826	330378	16.2G	150	NCBI	SRR5687767	SRS2288291	SAMN06343754	PRJNA375186	https://doi.org/10.1128/AEM.02278-19
So_17	Soil	0.206	1.2082	2.06961	41.7655	-111.814	USA: Utah	Agricultural soil collected from Utah, USA	2483204	2370328509	894	820856	37.4G	150	NCBI	SRR5688572	SRS2288799	SAMN06343757	PRJNA375189	https://doi.org/10.1128/AEM.02278-19
So_18	Soil	0	0	0	33.8834	-83.4195	USA: Georgia	na	1521972	1349131738	828	546992	26.2G	150	NCBI	SRR5689334	SRS2289047	SAMN06343758	PRJNA375190
So_19	Soil	0.3262	1.9182	0.737048	33.8834	-83.4195	USA: Georgia	na	1635669	1467897929	841	581701	27.7G	150	NCBI	SRR5690349	SRS2289828	SAMN06343761	PRJNA375193
So_20	Soil	1.4006	3.0234	5.03102	31.039	85.742	China	na	1668525	1803031219	1033	465890	47.9G	150	NCBI	SRR33394508	SRS24907885	SAMN48159598	PRJNA1256105
So_21	Soil	1.5417	3.8782	8.75143	30.925	90.999	China	na	2001805	2975874704	1673	349323	49.8G	150	NCBI	SRR33394507	SRS24907886	SAMN48159599	PRJNA1256105
So_22	Soil	1.2639	3.8501	8.01234	29.324	85.462	China	na	2173235	2465685711	1115	583873	57.3G	150	NCBI	SRR33394505	SRS24907888	SAMN48159600	PRJNA1256105
So_23	Soil	0.8088	2.2948	3.79303	29.462	89.102	China	na	2256175	2548068671	1094	598898	55.4G	150	NCBI	SRR33394504	SRS24907889	SAMN48159601	PRJNA1256105
So_24	Soil	2.1935	3.8733	10.0622	31.396	84.035	China	na	1573388	2079983179	1369	321468	46.2G	150	NCBI	SRR33394503	SRS24907890	SAMN48159602	PRJNA1256105
So_25	Soil	1.1764	4.7969	12.4386	na	na	China	na	7497874	12483690430	2073	1014704	149.8G	150	NCBI	SRR33394502	SRS24907891	SAMN48159603	PRJNA1256105
So_26	Soil	2.6252	4.12	17.5667	na	na	China	na	3859374	6199519639	2309	464904	231.6G	150	NCBI	SRR33394501	SRS24907892	SAMN48159604	PRJNA1256105
So_27	Soil	0.5638	1.8743	4.04028	na	na	China	na	1678702	1932514571	1204	341716	34.3G	150	NCBI	SRR33394498	SRS24907895	SAMN48159607	PRJNA1256105
So_28	Soil	2.5253	4.5712	11.9394	na	na	China	na	7265022	9055133158	1420	1451666	215.9G	150	NCBI	SRR33394506	SRS24907887	SAMN48159608	PRJNA1256105
WW_01	WWTPs	19.5859	3.1702	11.7662	54.1147	13.43	Germany: Greifswald	Digested sludge from wastewater treatment plant in Greifswald	467993	638613864	1474	96927	21.2G	150	NCBI	SRR11088424	SRS6134143	SAMN14069917	PRJNA524094	https://doi.org/10.1128/mra.00504-21
WW_02	WWTPs	2.0747	4.3415	8.99344	54.1147	13.4315	Germany: Greifswald	Activated sludge from wastewater treatment plant in Greifswald	849889	928516766	1065	243113	12.5G	150	NCBI	SRR11088425	SRS6134142	SAMN14069916	PRJNA524094	https://doi.org/10.1128/mra.00504-21
WW_03	WWTPs	8.5682	3.9467	17.4479	51.5548	9.91829	Germany: Goettingen	Digested sludge from wastewater treatment plant in Goettingen	567574	786185386	1486	107105	14.5G	150	NCBI	SRR11088474	SRS6134225	SAMN14069859	PRJNA524094	https://doi.org/10.1128/mra.00504-21
WW_04	WWTPs	12.1066	3.2337	9.92243	54.1147	13.43	Germany: Greifswald	Digested sludge from wastewater treatment plant in Greifswald	384469	525209205	1478	81939	10.4G	150	NCBI	SRR11088482	SRS6134132	SAMN14069951	PRJNA524094	https://doi.org/10.1128/mra.00504-21
WW_05	WWTPs	5.4204	3.5606	7.13128	54.1147	13.4315	Germany: Greifswald	Activated sludge from wastewater treatment plant in Greifswald	753616	861850611	1134	202275	11.6G	150	NCBI	SRR11088483	SRS6134131	SAMN14069950	PRJNA524094	https://doi.org/10.1128/mra.00504-21
WW_06	WWTPs	3.3822	4.2307	12.6093	51.5541	9.91697	Germany: Goettingen	Activated sludge from wastewater treatment plant in Goettingen	817180	957584724	1185	216381	16.3G	150	NCBI	SRR11088485	SRS6134224	SAMN14069858	PRJNA524094	https://doi.org/10.1128/mra.00504-21
WW_07	WWTPs	0.0851	2.2461	3.19279	37.78	-122.42	USA	na	216857	356669107	2033	31220	14.4G	150	NCBI	SRR5007271	SRS1791764	SAMN05720281	PRJEB30191\PRJNA340771
WW_08	WWTPs	8.0649	4.3054	14.0199	42.35	-70.96	USA	na	336144	672971740	3061	37870	16.3G	150	NCBI	SRR5007348	SRS1791800	SAMN05720211	PRJEB28916\PRJNA340504
WW_09	WWTPs	10.5057	4.7221	16.7803	-33.8472	18.696	South Africa: Africa	na	963490	1362304396	1558	192624	26.4G	150	NCBI	SRR14932485	SRS9291253	SAMN19518122	PRJNA509305
WW_10	WWTPs	8.7458	3.0728	9.1568	22.6842	120.432	Taiwan: Asia	na	543767	831605151	1796	93970	16.4G	150	NCBI	SRR14932511	SRS9291226	SAMN19518134	PRJNA509305
WW_11	WWTPs	6.4651	3.9708	11.8004	-33.8719	150.616	Australia: Oceania	na	1337868	2073773243	1821	214700	35.6G	150	NCBI	SRR14932522	SRS9291215	SAMN19518031	PRJNA509305
WW_12	WWTPs	5.9357	3.5583	10.4157	-21.1044	-47.8127	Brazil: South America	na	592360	1017809591	2196	81687	25.5G	150	NCBI	SRR14932612	SRS9291124	SAMN19518039	PRJNA509305
WW_13	WWTPs	16.5567	4.0507	13.6971	-43.6286	172.725	New Zealand: Oceania	na	676758	1037055817	1757	106206	20.7G	150	NCBI	SRR14932641	SRS9291095	SAMN19518116	PRJNA509305
WW_14	WWTPs	10.8841	3.6507	10.5856	-34.5059	-56.298	Uruguay: South America	na	817600	1247680455	1774	138345	27.5G	150	NCBI	SRR14932609	SRS9291127	SAMN19518239	PRJNA509305
WW_15	WWTPs	11.4173	4.1806	14.3552	30.5841	104.082	China: Asia	na	410506	527741374	1344	95516	12.3G	150	NCBI	SRR14932649	SRS9291313	SAMN19518058	PRJNA509305
WW_16	WWTPs	22.6601	3.7759	15.0668	18.3986	109.745	China: Asia	na	284629	353695262	1258	66513	10.1G	150	NCBI	SRR14932663	SRS9291299	SAMN19518084	PRJNA509305
WW_17	WWTPs	18.7594	3.7234	10.4311	18.3986	109.745	China: Asia	na	329191	409393635	1251	75952	10.6G	150	NCBI	SRR14932662	SRS9291300	SAMN19518083	PRJNA509305
WW_18	WWTPs	4.2659	3.6922	9.1359	-21.1044	-47.8127	Brazil: South America	na	558404	911033809	2013	88576	20.1G	150	NCBI	SRR14932614	SRS9291122	SAMN19518041	PRJNA509305
WW_19	WWTPs	2.5968	2.3282	1.33811	38.8658	121.536	China: Asia	na	261113	428293399	2079	41741	10.9G	150	NCBI	SRR14932479	SRS9291257	SAMN19518068	PRJNA509305
WW_20	WWTPs	1.6229	2.4976	3.87222	38.8658	121.536	China: Asia	na	271658	447671455	2094	42092	11.5G	150	NCBI	SRR14932480	SRS9291256	SAMN19518067	PRJNA509305
WW_21	WWTPs	7.3029	3.2865	7.69906	-19.9056	-43.8871	Brazil: South America	na	315376	546477937	2280	43738	13G	150	NCBI	SRR14932494	SRS9291243	SAMN19518033	PRJNA509305
WW_22	WWTPs	0.5171	2.0442	4.95411	42.2699	-83.67	USA: North America	na	674468	875152162	1366	156569	14.9G	150	NCBI	SRR14932496	SRS9291241	SAMN19518190	PRJNA509305
WW_23	WWTPs	1.691	3.1384	8.63815	na	na	USA: North America	na	521975	652539786	1275	123089	12.3G	150	NCBI	SRR14932499	SRS9291238	SAMN19518187	PRJNA509305
WW_24	WWTPs	5.4777	3.4484	10.3609	56.8995	12.4381	Sweden: Europe	na	427043	562982925	1378	92596	11.3G	150	NCBI	SRR14932503	SRS9291234	SAMN19518126	PRJNA509305
WW_25	WWTPs	0.8187	2.9972	7.84045	56.8995	12.4381	Sweden: Europe	na	439911	600040905	1443	87822	12.2G	150	NCBI	SRR14932504	SRS9291233	SAMN19518127	PRJNA509305
WW_26	WWTPs	1.2812	2.4582	4.45617	56.8995	12.4381	Sweden: Europe	na	374149	484069416	1362	85820	11.3G	150	NCBI	SRR14932505	SRS9291232	SAMN19518128	PRJNA509305
WW_27	WWTPs	1.0651	2.8611	5.13689	57.1204	12.6969	Sweden: Europe	Activated sludge collected from Europe, Sweden	421705	539392924	1344	98833	12.5G	150	NCBI	SRR14932506	SRS9291231	SAMN19518129	PRJNA509305	https://doi.org/10.1038/s41467-025-59019-3
WW_28	WWTPs	4.6975	4.4913	12.9351	32.003	118.862	China: Nanjing	na	1061036	1515487755	1567	205777	28G	150	NCBI	SRR33394500	SRS24907893	SAMN48159605	PRJNA1256105
WW_29	WWTPs	6.7946	5.68	22.3835	32.112	118.757	China: Nanjing	na	1520135	1954578083	1343	352987	44G	150	NCBI	SRR33394499	SRS24907894	SAMN48159606	PRJNA1256105
WW_30	WWTPs	11.6553	4.5169	18.296	39.88	-75.22	USA	na	398405	682579434	2208	59321	15.8G	150	NCBI	SRR4236662	SRS1687460	SAMN05720217	PRJEB30162/PRJNA340785
a)Relative abundance and alpha diversity of Patescibacteriota community: Calculated based on Patescibacteriota rpS3 gene sequences profiling;
b)Environmental metadata of samples: Metadata were retrieved from Reference or BioSample records in the NCBI;
c)Assembly statistics: Derived from assemblies generated by MEGAHIT using quality-controlled reads;
d)N50: The contig length such that 50% of the total assembled genome is contained in contigs of this length or longer;
e)L50: The minimum number of largest contigs whose combined length accounts for 50% of the total assembly;
f)Clean data (Gb): Total amount of high-quality sequencing data after quality control (Q30).
