# Supplementary material for: Unveiling Global Diversity of Patescibacteriota and Functional Interactions with Host Microbes
Source: Adv Sci (Weinh). 2025 Dec 12;13(11):e09416. doi: 10.1002/advs.202509416 (PMC12931201; doi:10.1002/advs.202509416)
Supplement: Supplementary file 3 — Supplemental Table 2 [file ADVS-13-e09416-s001.xlsx]

## Sheet: Sheet1
Table S2. Intraspecies Identity of 16S rRNA Gene Sequences in Patescibacteriota Species from GTDB and Greengenes2 Databases.
Patescibacteriota species	Source	Sequence Number	Intraspecies Identity
s__C7867-002 sp001821055	GTDB	8	≥56.9
	Greengenes2	3	≥81.1
s__UBA9973 sp000989515	GTDB	6	≥67.7
	Greengenes2	8	≥65.4
s__UBA9934 sp003453595	GTDB	19	≥70.7
	Greengenes2	3	≥77.4
s__UBA8498 sp000503835	GTDB	6	≥78.2
	Greengenes2	4	≥81.1
s__GWC1-49-16 sp001029675	GTDB	13	≥66.3
	Greengenes2	3	≥97.9
s__UBA12049 sp001784155	GTDB	7	≥83.9
	Greengenes2	5	≥80.3
s__UBA8515 sp000991405	GTDB	10	≥95.5
	Greengenes2	6	≥93
s__UBA9988 sp001823095	GTDB	3	≥86.6
	Greengenes2	2	≥94.5
s__UBA11703 sp001822075	GTDB	14	≥88.9
	Greengenes2	2	≥100
s__GN02-873 sp003260345	GTDB	3	≥99.8
	Greengenes2	4	≥89.9
s__UBA12108 sp001002415	GTDB	7	≥69.7
	Greengenes2	2	≥97.5
s__UBA2834 sp004561445	GTDB	10	≥99.7
	Greengenes2	2	≥94.7
s__UBA8498 sp001773255	GTDB	6	≥99.4
	Greengenes2	5	≥93.6
s__YC2-FULL-38-9 sp001790095	GTDB	9	≥99.9
	Greengenes2	4	≥85
s__Saccharimonas aalborgensis	GTDB	5	≥99.9
	Greengenes2	15	≥90.2
s__UBA9936 sp001774105	GTDB	9	≥98.9
	Greengenes2	3	≥99.9
s__UBA10009 sp001001205	GTDB	2	≥98.6
	Greengenes2	2	≥98.6
s__O2-12-FULL-42-9 sp001777665	GTDB	6	≥97
	Greengenes2	2	≥99.9
s__UBA12079 sp001029775	GTDB	7	≥99.9
	Greengenes2	2	100
s__UBA2100 sp002331185	GTDB	6	100
	Greengenes2	2	100
s__UBA12042 sp001002325	Greengenes2	4	≥44.3
s__2-01-FULL-41-26 sp001794055	Greengenes2	13	≥53.1
s__9FT-COMBO-53-11 sp001772805	Greengenes2	6	≥63.7
s__1-14-0-10-42-22 sp002773725	Greengenes2	9	≥64.1
s__SZUA-47 sp003231925	Greengenes2	60	≥66.2
s__2011-GWC2-44-17 sp004145215	Greengenes2	22	≥67.1
s__RBG-13-40-15 sp001816655	Greengenes2	27	≥68.5
s__GCA-002793355 sp002793355	Greengenes2	12	≥70.7
s__UBA12465 sp001871165	Greengenes2	6	≥72.8
s__UBA10212 sp001790525	Greengenes2	8	≥73.8
s__O2-02-FULL-42-17 sp001786095	Greengenes2	6	≥75.6
s__UBA1550 sp001823535	Greengenes2	5	≥76.6
s__J137 sp003694175	Greengenes2	88	≥77.4
s__GCA-2746885 sp002746885	Greengenes2	24	≥79
s__C7867-006 sp009694965	Greengenes2	11	≥81.5
s__LSNR01 sp003056165	Greengenes2	14	≥82.2
s__PMNU01 sp002952755	Greengenes2	80	≥83.4
s__OMJO01 sp900299395	Greengenes2	56	≥84.5
s__JAACSU01 sp010119145	Greengenes2	74	≥86.8
s__AWTP1-31 sp003962975	Greengenes2	10	≥87.7
s__UBA4665 sp003516025	Greengenes2	14	≥92.9
s__Nanosynbacter sp010202645	Greengenes2	11	≥97.3
s__2-01-FULL-45-33 sp001778875	Greengenes2	2	≥98.9
s__GWA2-43-13 sp000999025	Greengenes2	3	≥99.5
s__XYA2-FULL-35-8 sp001778235	Greengenes2	2	≥99.5
s__2-01-FULL-44-22 sp001795975	Greengenes2	2	≥99.8
s__UBA5232 sp012842045	Greengenes2	2	≥99.8
s__UBA9933 sp001793895	Greengenes2	3	≥99.9
s__XYA2-FULL-47-19 sp001780275	Greengenes2	3	100
s__GWC1-47-15 sp001001375	Greengenes2	2	100
s__JAAZKO01 sp017992725	GTDB	17	≥40.3
s__UBA10002 sp001821155	GTDB	6	≥45.3
s__JACPHD01 sp018827685	GTDB	5	≥56.9
s__UBA2206 sp001784805	GTDB	8	≥61.8
s__GWF1-31-35 sp001029755	GTDB	13	≥65.1
s__GCA-002841655 sp002070735	GTDB	12	≥67.6
s__JAKJED01 sp022705575	GTDB	9	≥70.3
s__UBA9973 sp001786195	GTDB	5	≥71.2
s__UBA9629 sp001818235	GTDB	12	≥72.4
s__UBA1384 sp002305395	GTDB	8	≥75.4
s__CAILDB01 sp903832855	GTDB	21	≥77
s__CAIJYI01 sp903824855	GTDB	12	≥78.3
s__UBA12115 sp003514055	GTDB	14	≥79.3
s__JABGQH01 sp018648865	GTDB	8	≥83
s__Nanosyncoccus sp947570505	GTDB	9	≥83.6
s__UBA2170 sp018652955	GTDB	4	≥84.3
s__UBA12396 sp001791615	GTDB	5	≥86.4
s__UBA920 sp002293685	GTDB	6	≥87.2
s__JAJZMH01 sp021846445	GTDB	10	≥90.1
s__UBA1359 sp022705845	GTDB	10	≥93.4
s__C7867-002 sp903870315	GTDB	15	≥94.2
s__CAIPMZ01 sp903861715	GTDB	22	≥96
s__Bog-1340 sp903823865	GTDB	11	≥97.2
s__CAIKZD01 sp903831805	GTDB	8	≥98.4
s__JABBGTR01 sp018646985	GTDB	10	≥99.5
s__UBA12075 sp003514005	GTDB	10	≥99.9
s__JAQVFW01 sp028697015	GTDB	10	≥99.9
s__UBA10103 sp943356775	GTDB	8	≥99.9
s__CAIOMD01 sp903859365	GTDB	10	100
s__MGDU01 sp001790815	GTDB	6	100
