# Supplementary material for: Unveiling Global Diversity of Patescibacteriota and Functional Interactions with Host Microbes
Source: Adv Sci (Weinh). 2025 Dec 12;13(11):e09416. doi: 10.1002/advs.202509416 (PMC12931201; doi:10.1002/advs.202509416)
Supplement: Supplementary file 4 — Supplemental Table 3 [file ADVS-13-e09416-s002.xlsx]

## Sheet: Sheet1
Table S3. Intraspecies Identity of rpS3 Amino Acid Sequences in Patescibacteriota Species from GTDB (R226) Database.
Patescibacteriota species	Source	Sequence Number	Intraspecies Identity
s__UBA1359 sp022705845	GTDB	19	≥97.4
s__GN02-873 sp003260345	GTDB	11	≥97.6
s__UBA12026 sp000989765	GTDB	7	≥97.7
s__Bog-1340 sp903823865	GTDB	13	≥97.8
s__Nanosynbacter sp021222645	GTDB	4	≥97.9
s__Nanosyncoccus sp949063825	GTDB	9	≥98.1
s__Nanogingivalis sp900555945	GTDB	8	≥98.6
s__HOT-345 sp013333605	GTDB	6	≥98.6
s__UBA9645 sp001818155	GTDB	9	≥98.7
s__Nanosynbacter sp900556355	GTDB	8	≥98.8
s__JAKAHT01 sp021825465	GTDB	6	≥98.9
s__Nanosyncoccus sp947570505	GTDB	24	≥99
s__JAJZMH01 sp021846445	GTDB	17	≥99
s__UBA1384 sp002305395	GTDB	10	≥99
s__SDRW01 sp007845485	GTDB	18	≥99.1
s__JAKQDP01 sp029558735	GTDB	11	≥99.1
s__JAJYFR01 sp021810605	GTDB	10	≥99.1
s__JAKAHT01 sp021814805	GTDB	9	≥99.1
s__GWC1-49-16 sp001029675	GTDB	17	≥99.5
s__JAAZKO01 sp017992725	GTDB	17	≥99.5
s__Nanosyncoccus sp949480205	GTDB	9	≥99.5
s__Nanosyncoccus sp948868795	GTDB	10	≥99.5
s__JAJZWG01 sp021841155	GTDB	11	≥99.5
s__UBA12044 sp000989675	GTDB	11	≥99.5
s__JAKJED01 sp022705575	GTDB	11	≥99.5
s__CAIYEO01 sp903840315	GTDB	10	≥99.5
s__UBA12465 sp903904095	GTDB	12	≥99.6
s__Nanosyncoccus sp948477625	GTDB	18	100
s__CAIPMZ01 sp903861715	GTDB	24	100
s__Nanosyncoccus sp013316435	GTDB	22	100
s__JAKJEI01 sp022705505	GTDB	20	100
s__GWC1-40-35 sp001775095	GTDB	19	100
s__UBA9934 sp003453595	GTDB	19	100
s__UBA9973 sp001785445	GTDB	18	100
s__Nanosyncoccus sp963637115	GTDB	18	100
s__UBA8498 sp000503835	GTDB	18	100
s__CAILDB01 sp903832855	GTDB	17	100
s__UBA8515 sp000991405	GTDB	17	100
s__UBA11703 sp001822075	GTDB	15	100
s__C7867-002 sp903870315	GTDB	16	100
s__GWF1-31-35 sp001029755	GTDB	15	100
s__HOT-345 sp013333295	GTDB	11	100
s__GN02-873 sp041779175	GTDB	6	100
s__JAJYZQ01 sp021799835	GTDB	13	100
s__GCA-002841655 sp002070735	GTDB	13	100
s__UBA10138 sp000995845	GTDB	13	100
s__UBA12049 sp001784155	GTDB	12	100
s__UBA12115 sp003514055	GTDB	12	100
s__UBA9936 sp001774105	GTDB	12	100
s__UBA12108 sp001002415	GTDB	11	100
