# Supplementary material for: Unveiling Global Diversity of Patescibacteriota and Functional Interactions with Host Microbes
Source: Adv Sci (Weinh). 2025 Dec 12;13(11):e09416. doi: 10.1002/advs.202509416 (PMC12931201; doi:10.1002/advs.202509416)
Supplement: Supplementary file 5 — Supplemental Table 4 [file ADVS-13-e09416-s006.xlsx]

## Sheet: Sheet1
Table S4. Relative Abundance of all cprOTUs (TPM) in Each Samplea)
rpS3 OTU	Taxonomy	So_27	So_28	WW_29	WW_28	So_20	Pl_29	Pl_30	Pl_31	Pl_32	So_25	So_26	So_21	Pl_33	Pl_34	Pl_35	Pl_36	FW_44	FW_45	FW_46	FW_47	FW_48	FW_49	FW_50	FW_51	Ma_32	Ma_33	Ma_34	Ma_35	Ma_36	Ma_37	HB_08	HB_09	HB_10	HB_11	HB_12	HB_13	HB_14	HB_15	HB_16	So_01	So_02	So_03	So_04	So_05	So_06	So_07	So_08	Pl_15
CPR_OTU1	k__Bacteria;p__Patescibacteriota;c__Gracilibacteria;o__Peribacterales;f__Peribacteraceae;g__	0	0	0	0	0	0	0	0	0	0	0	78	0	0	0	0	0	0	0	0	0	0	0	0	0	0	0	0	0	0	0	0	0	0	0	0	0	0	0	0	0	0	0	0	0	0	0	0
CPR_OTU2	k__Bacteria;p__Patescibacteriota;c__Minisyncoccia;o__Portnoybacterales;f__GWB1-42-6;g__	0	0	0	0	0	0	0	0	0	0	0	0	0	0	0	0	0	0	0	0	0	0	0	0	0	0	0	0	0	0	0	0	0	0	0	0	0	0	0	0	0	0	0	0	0	0	0	0
CPR_OTU3	k__Bacteria;p__Patescibacteriota;c__Patescibacteriia;o__BM507;f__UBA12465;g__GCA-002841655	0	0	0	0	0	0	0	0	0	0	0	0	0	0	0	0	0	0	0	0	0	0	0	0	0	0	0	0	0	0	0	0	0	0	0	0	0	0	0	0	0	0	0	0	0	0	0	0
CPR_OTU4	k__Bacteria;p__Patescibacteriota;c__Minisyncoccia;o__Paceibacterales;f__UBA10102;g__	0	0	0	0	0	0	0	0	0	0	0	0	0	0	0	0	0	0	0	0	0	0	0	0	0	0	0	0	0	0	0	0	0	0	0	0	0	0	0	0	0	0	0	0	0	0	0	0
CPR_OTU5	k__Bacteria;p__Patescibacteriota;c__Microgenomatia;o__UBA10105;f__UBA927;g__JACREM01	0	0	0	0	0	0	0	0	0	0	0	0	0	0	0	0	0	0	0	0	0	0	0	0	0	0	0	0	0	0	0	0	0	0	0	0	0	0	0	0	0	0	0	0	0	0	0	0
CPR_OTU6	k__Bacteria;p__Patescibacteriota;c__Patescibacteriia;o__UBA2591;f__UBA6264;g__JAHIMV01	0	0	0	0	0	0	0	0	0	0	0	0	0	0	0	0	0	0	0	0	0	0	0	0	0	0	0	0	0	0	0	0	0	0	0	0	0	0	0	0	0	0	0	0	0	0	0	0
CPR_OTU7	k__Bacteria;p__Patescibacteriota;c__Minisyncoccia;o__UBA9983_A;f__UBA6065;g__UBA6065	0	0	0	0	0	0	0	0	0	0	0	0	0	0	0	0	0	0	0	0	0	0	0	0	0	0	0	0	0	0	0	0	0	0	0	0	0	0	0	0	0	0	0	0	0	0	0	0
CPR_OTU8	k__Bacteria;p__Patescibacteriota;c__4484-211;o__4484-211;f__GCA-002791395;g__GCA-002791395	0	0	0	0	0	0	0	0	0	0	0	0	0	0	0	0	0	0	0	0	0	0	0	0	0	0	0	0	0	0	0	0	0	0	0	0	0	0	0	0	0	0	0	0	0	0	0	0
CPR_OTU9	k__Bacteria;p__Patescibacteriota;c__Minisyncoccia;o__Sungbacterales;f__HO2-52-23;g__	0	0	0	0	0	0	0	0	0	0	0	0	0	0	0	0	0	0	0	0	0	0	0	0	0	0	0	0	0	0	0	0	0	0	0	0	0	0	0	0	0	0	0	0	0	0	0	0
CPR_OTU10	k__Bacteria;p__Patescibacteriota;c__Minisyncoccia;o__Paceibacterales;f__Staskawiczbacteraceae;g__XYD1-FULL-39-28	0	0	0	0	0	0	0	0	0	0	0	0	0	0	0	0	0	0	0	0	0	0	0	0	0	0	0	0	0	0	0	0	0	0	0	0	0	0	0	0	0	0	0	0	0	0	0	0
CPR_OTU11	k__Bacteria;p__Patescibacteriota;c__Minisyncoccia;o__Paceibacterales;f__;g__	0	0	0	0	0	0	0	0	0	0	0	0	0	0	0	0	0	0	0	0	0	0	0	0	0	0	0	0	0	0	0	0	0	0	0	0	0	0	0	0	0	0	0	0	0	0	0	0
CPR_OTU12	k__Bacteria;p__Patescibacteriota;c__Patescibacteriia;o__JACPL01;f__JACPL01;g__JACPGL01	0	0	0	0	0	0	0	0	0	0	0	0	0	0	0	0	0	0	0	0	0	0	0	0	0	0	0	0	0	0	0	0	0	0	0	0	0	0	0	0	0	0	0	0	0	0	0	0
CPR_OTU13	k__Bacteria;p__Patescibacteriota;c__Minisyncoccia;o__UBA9983_A;f__JACOZD01;g__JACOZD01	0	0	0	0	0	0	0	0	0	0	0	0	0	0	0	0	0	0	0	0	0	0	0	0	0	0	0	0	0	0	0	0	0	0	0	0	0	0	0	0	0	0	0	0	0	0	0	0
CPR_OTU14	k__Bacteria;p__Patescibacteriota;c__Minisyncoccia;o__UBA9983_A;f__PALSA-1337;g__C7867-002	0	0	0	0	0	0	0	0	0	0	0	0	0	0	0	0	0	0	0	0	0	0	0	0	0	0	0	0	0	0	0	0	0	0	0	0	0	0	0	0	0	0	0	0	0	0	0	0
CPR_OTU15	k__Bacteria;p__Patescibacteriota;c__Minisyncoccia;o__UBA9983_A;f__Zambryskibacteraceae;g__UM-FILTER-40-16	0	0	0	0	0	0	0	0	0	0	0	0	0	0	0	0	0	0	0	0	0	0	0	0	0	0	0	0	0	0	0	0	0	0	0	0	0	0	0	0	0	0	0	0	0	0	0	0
CPR_OTU16	k__Bacteria;p__Patescibacteriota;c__Minisyncoccia;o__Portnoybacterales;f__UBA2143;g__	0	0	0	0	0	0	0	0	0	0	0	0	0	0	0	0	0	0	0	0	0	0	0	0	0	0	0	0	0	0	0	0	0	0	0	0	0	0	0	0	0	0	0	0	0	0	0	0
CPR_OTU17	k__Bacteria;p__Patescibacteriota;c__Patescibacteriia;o__SBBC01;f__SBBC01;g__JACQPY01	0	0	0	0	0	0	0	0	0	0	0	0	0	0	0	0	0	0	0	0	0	0	0	0	0	0	0	0	0	0	0	0	0	0	0	0	0	0	0	0	0	0	0	0	0	0	0	0
CPR_OTU18	k__Bacteria;p__Patescibacteriota;c__Gracilibacteria;o__Peribacterales;f__Peribacteraceae;g__	0	0	0	0	0	0	0	0	0	0	0	0	0	0	0	0	0	0	0	0	0	0	0	0	0	0	0	0	0	0	0	0	0	0	0	0	0	0	0	0	0	0	0	0	0	0	0	0
CPR_OTU19	k__Bacteria;p__Patescibacteriota;c__Minisyncoccia;o__UBA10092;f__UBA10092;g__UBA10092	0	0	0	0	0	0	0	0	0	0	0	0	0	0	0	0	0	0	0	0	0	0	0	0	0	0	0	0	0	0	0	0	0	0	0	0	0	0	0	0	0	0	0	0	0	0	0	0
CPR_OTU20	k__Bacteria;p__Patescibacteriota;c__Doudnabacteria;o__UBA920;f__UBA920;g__	0	0	0	0	0	0	0	0	0	0	0	0	0	0	0	0	0	0	0	0	0	0	0	0	0	0	0	0	0	0	0	0	0	0	0	0	0	0	0	0	0	0	0	0	0	0	0	0
CPR_OTU21	k__Bacteria;p__Patescibacteriota;c__Gracilibacteria;o__Peribacterales;f__Peribacteraceae;g__	0	0	0	0	0	0	0	0	0	0	0	0	0	0	0	0	0	0	0	0	0	0	0	0	0	0	0	0	0	0	0	0	0	0	0	0	0	0	0	0	0	0	0	0	0	0	0	0
CPR_OTU22	k__Bacteria;p__Patescibacteriota;c__Minisyncoccia;o__Paceibacterales;f__;g__	0	0	0	0	0	0	0	0	0	0	0	0	0	0	0	0	0	0	0	0	0	0	0	0	0	0	0	0	0	0	0	0	0	0	0	0	0	0	0	0	0	0	0	0	0	0	0	0
CPR_OTU23	k__Bacteria;p__Patescibacteriota;c__Microgenomatia;o__Daviesbacterales;f__UBA10151;g__UBA10151	0	0	0	0	0	0	0	0	0	0	0	0	0	0	0	0	0	0	0	0	0	0	0	0	0	0	0	0	0	0	0	0	0	0	0	0	0	0	0	0	0	0	0	0	0	0	0	0
CPR_OTU24	k__Bacteria;p__Patescibacteriota;c__Patescibacteriia;o__;f__;g__	0	0	0	138	0	0	0	0	0	0	0	0	0	0	0	0	0	0	0	0	0	0	0	0	0	0	0	0	0	0	0	0	0	0	0	0	0	0	0	0	0	0	0	0	0	0	0	0
CPR_OTU25	k__Bacteria;p__Patescibacteriota;c__Microgenomatia;o__UBA10105;f__UBA927;g__	0	0	0	0	0	0	0	0	0	0	0	0	0	0	0	0	0	0	0	0	0	0	0	0	0	0	0	0	0	0	0	0	0	0	0	0	0	0	0	0	0	0	0	0	0	0	0	0
CPR_OTU26	k__Bacteria;p__Patescibacteriota;c__Patescibacteriia;o__BM507;f__UBA12465;g__	0	0	0	0	0	0	0	0	0	0	0	0	0	0	0	0	0	0	0	0	0	0	0	0	0	0	0	0	0	0	0	0	0	0	0	0	0	0	0	0	0	0	0	0	0	0	0	0
CPR_OTU27	k__Bacteria;p__Patescibacteriota;c__Patescibacteriia;o__BM507;f__UBA917;g__1-14-0-10-37-14	0	0	0	0	0	0	0	0	0	0	0	0	0	0	0	0	0	0	0	0	0	0	0	0	0	0	0	0	0	0	0	0	0	0	0	0	0	0	0	0	0	0	0	0	0	0	0	0
CPR_OTU28	k__Bacteria;p__Patescibacteriota;c__Patescibacteriia;o__UBA2591;f__UBA6264;g__CG2-30-36-38	0	0	0	0	0	0	0	0	0	0	0	0	0	0	0	0	0	0	0	0	0	0	0	0	0	0	0	0	0	0	0	0	0	0	0	0	0	0	0	0	0	0	0	0	0	0	0	0
CPR_OTU29	k__Bacteria;p__Patescibacteriota;c__Minisyncoccia;o__UBA9983_A;f__UBA2100;g__	0	0	0	0	0	0	0	0	0	0	0	0	0	0	0	0	0	0	0	0	0	0	0	0	0	0	0	0	0	0	0	0	0	0	0	0	0	0	0	0	0	0	0	0	0	0	0	0
CPR_OTU30	k__Bacteria;p__Patescibacteriota;c__Patescibacteriia;o__SG8-24;f__GWF2-40-263;g__	0	0	0	0	0	0	0	0	0	0	0	0	0	0	0	0	0	0	0	0	0	0	0	0	0	0	0	0	0	0	0	0	0	0	0	0	0	0	0	0	0	0	0	0	0	0	0	0
CPR_OTU31	k__Bacteria;p__Patescibacteriota;c__Patescibacteriia;o__UBA2591;f__UBA6264;g__	0	0	0	0	0	0	0	0	0	0	0	0	0	0	0	0	0	0	0	0	0	0	0	0	0	0	0	0	0	0	0	0	0	0	0	0	0	0	0	0	0	0	0	0	0	0	0	0
CPR_OTU32	k__Bacteria;p__Patescibacteriota;c__Minisyncoccia;o__UBA10092;f__UBA10092;g__	0	0	0	0	0	0	0	0	0	0	0	0	0	0	0	0	0	0	0	0	0	0	0	0	0	0	0	0	0	0	0	0	0	0	0	0	0	0	0	0	0	0	0	0	0	0	0	0
CPR_OTU33	k__Bacteria;p__Patescibacteriota;c__Minisyncoccia;o__Portnoybacterales;f__GWB1-42-6;g__JAHIST01	0	0	0	0	0	0	0	0	0	0	0	0	0	0	0	0	0	0	0	0	0	0	0	0	0	0	0	0	0	0	0	0	0	0	0	0	0	0	0	0	0	0	0	0	0	0	0	0
CPR_OTU34	k__Bacteria;p__Patescibacteriota;c__Minisyncoccia;o__UBA9983_A;f__SBAW01;g__GWA1-54-10	0	0	0	0	0	0	0	0	0	0	0	0	0	0	0	0	0	0	0	0	0	0	0	0	0	0	0	0	0	0	0	0	0	0	0	0	0	0	0	0	0	0	0	0	0	0	0	0
CPR_OTU35	k__Bacteria;p__Patescibacteriota;c__Patescibacteriia;o__BM507;f__;g__	0	0	0	0	0	0	0	0	0	0	0	0	0	0	0	0	0	0	0	0	0	0	0	0	0	0	0	0	0	0	0	0	0	0	0	0	0	0	0	0	0	0	0	0	0	0	0	0
CPR_OTU36	k__Bacteria;p__Patescibacteriota;c__Minisyncoccia;o__UBA9983_A;f__UBA2100;g__UBA10103	0	0	0	0	0	0	0	0	0	0	0	0	0	0	0	0	0	0	0	0	0	0	0	0	0	0	0	0	0	0	0	0	0	0	0	0	0	0	0	0	0	0	0	0	0	0	0	0
CPR_OTU37	k__Bacteria;p__Patescibacteriota;c__Patescibacteriia;o__UBA2591;f__;g__	0	0	0	0	0	0	0	0	0	0	0	0	0	0	0	0	0	0	0	0	0	0	0	0	0	0	0	0	0	0	0	0	0	0	0	0	0	0	0	0	0	0	0	0	0	0	0	0
CPR_OTU38	k__Bacteria;p__Patescibacteriota;c__Microgenomatia;o__UBA10105;f__UBA927;g__	0	0	0	0	0	0	0	0	0	0	0	0	0	0	0	0	0	0	0	0	0	0	0	0	0	0	0	0	0	0	0	0	0	0	0	0	0	0	0	0	0	0	0	0	0	0	0	0
CPR_OTU39	k__Bacteria;p__Patescibacteriota;c__Minisyncoccia;o__Paceibacterales;f__UBA10102;g__	0	0	0	0	0	0	0	0	0	0	0	0	0	0	0	0	0	0	0	0	0	0	0	0	0	0	0	0	0	0	0	0	0	0	0	0	0	0	0	0	0	0	0	0	0	0	0	0
CPR_OTU40	k__Bacteria;p__Patescibacteriota;c__Minisyncoccia;o__;f__;g__	0	0	0	0	0	0	0	0	0	0	0	0	0	0	0	0	0	0	0	0	0	0	0	0	0	0	0	0	0	0	0	0	0	0	0	0	0	0	0	0	0	0	0	0	0	0	0	0
CPR_OTU41	k__Bacteria;p__Patescibacteriota;c__Minisyncoccia;o__UBA9983_A;f__UBA2100;g__UBA2100	0	0	0	0	0	0	0	0	0	0	0	0	0	0	0	0	0	0	0	0	0	0	0	0	73623	0	0	0	0	0	0	0	0	0	0	0	0	0	0	0	0	0	0	0	0	0	0	0
CPR_OTU42	k__Bacteria;p__Patescibacteriota;c__Minisyncoccia;o__UBA6257;f__UBA9933;g__	0	0	0	0	0	0	0	0	0	0	0	0	0	0	0	0	0	0	0	0	0	0	0	0	0	0	0	0	0	0	0	0	0	0	0	0	0	0	0	0	0	0	0	0	0	0	0	0
CPR_OTU43	k__Bacteria;p__Patescibacteriota;c__Minisyncoccia;o__UBA9983_A;f__;g__	0	0	0	0	0	0	0	0	0	0	0	0	0	0	0	0	0	0	0	0	0	0	0	0	0	0	0	0	0	0	0	0	0	0	0	0	0	0	0	0	0	0	0	0	0	0	0	0
CPR_OTU44	k__Bacteria;p__Patescibacteriota;c__Minisyncoccia;o__UBA9983;f__JACPCQ01;g__JACPCQ01	0	0	0	0	0	0	0	0	0	0	0	0	0	0	0	0	0	0	0	0	0	0	0	0	0	0	0	0	0	0	0	0	0	0	0	0	0	0	0	0	0	0	0	0	0	0	0	0
CPR_OTU45	k__Bacteria;p__Patescibacteriota;c__Microgenomatia;o__Levybacterales;f__UBA12049;g__	0	0	0	0	0	630	0	872	0	0	0	0	0	0	0	0	0	0	0	0	0	0	0	0	0	0	0	0	0	0	0	0	0	0	0	0	0	0	0	0	0	0	0	0	0	0	0	0
CPR_OTU46	k__Bacteria;p__Patescibacteriota;c__Minisyncoccia;o__UBA6257;f__UBA9933;g__	0	0	0	0	0	0	0	0	0	0	0	0	0	0	0	0	0	0	0	0	0	0	0	0	0	0	0	0	0	0	0	0	0	0	0	0	0	0	0	0	0	0	0	0	0	0	0	0
CPR_OTU47	k__Bacteria;p__Patescibacteriota;c__Patescibacteriia;o__;f__;g__	0	0	0	0	0	0	0	0	0	0	0	0	0	0	0	0	0	0	0	0	0	0	0	0	0	0	0	0	0	0	0	0	0	0	0	0	0	0	0	0	0	0	0	0	0	0	0	0
CPR_OTU48	k__Bacteria;p__Patescibacteriota;c__Patescibacteriia;o__JACQRZ01;f__;g__	0	0	0	0	0	0	0	0	0	0	0	0	0	0	0	0	0	0	0	0	0	0	0	0	0	0	0	0	0	0	0	0	0	0	0	0	0	0	0	0	0	0	0	0	0	0	0	0
CPR_OTU49	k__Bacteria;p__Patescibacteriota;c__Minisyncoccia;o__Moranbacterales;f__UBA1568;g__UBA1568	0	0	0	0	0	0	0	0	0	0	0	0	0	0	0	0	0	0	0	0	0	0	0	0	0	0	0	0	0	0	0	0	0	0	0	0	0	0	0	0	0	0	0	0	0	0	0	0
CPR_OTU50	k__Bacteria;p__Patescibacteriota;c__Minisyncoccia;o__UBA9983_A;f__;g__	0	0	0	0	0	0	0	0	0	0	0	0	0	0	0	0	0	0	0	0	0	0	0	0	0	0	0	0	0	0	0	0	0	0	0	0	0	0	0	0	0	0	0	0	0	0	0	0
CPR_OTU51	k__Bacteria;p__Patescibacteriota;c__Patescibacteriia;o__JACQRZ01;f__JACQRZ01;g__JACQSB01	0	0	0	0	0	0	0	0	0	0	0	0	0	0	0	0	0	0	0	0	0	0	0	0	0	0	0	0	0	0	0	0	0	0	0	0	0	0	0	0	0	0	0	0	0	0	0	0
CPR_OTU52	k__Bacteria;p__Patescibacteriota;c__Minisyncoccia;o__UBA6257;f__2-01-FULL-56-20;g__	0	0	0	0	0	0	0	0	0	0	0	0	0	0	0	0	0	0	0	0	0	0	0	0	0	0	0	0	0	0	0	0	0	0	0	0	0	0	0	0	0	0	0	0	0	0	0	0
CPR_OTU53	k__Bacteria;p__Patescibacteriota;c__Minisyncoccia;o__Paceibacterales;f__CG1-02-41-26;g__	0	0	0	0	0	0	0	0	0	0	0	0	0	0	0	0	0	0	0	0	0	0	0	0	0	0	0	0	0	0	0	0	0	0	0	0	0	0	0	0	0	0	0	0	0	0	0	0
CPR_OTU54	k__Bacteria;p__Patescibacteriota;c__Minisyncoccia;o__UBA6257;f__UBA9933;g__	0	0	0	0	0	0	0	0	0	0	0	0	0	0	0	0	0	0	0	0	0	0	0	0	0	0	0	0	0	0	0	0	0	0	0	0	0	0	0	0	0	0	0	0	0	0	0	0
CPR_OTU55	k__Bacteria;p__Patescibacteriota;c__Gracilibacteria;o__UBA1369;f__LOWO2-01-FULL-3;g__JACRIB01	0	0	0	0	0	0	0	0	0	0	0	0	0	0	0	0	0	0	0	0	0	0	0	0	0	0	0	0	0	0	0	0	0	0	0	0	0	0	0	0	0	0	0	0	0	0	0	0
CPR_OTU56	k__Bacteria;p__Patescibacteriota;c__Patescibacteriia;o__UBA2196;f__GWA2-42-15;g__GWA2-42-15	0	0	0	0	0	0	0	0	0	0	0	0	0	0	0	0	0	0	0	0	0	0	0	0	0	0	0	0	0	0	0	0	0	0	0	0	0	0	0	0	0	0	0	0	0	0	0	0
CPR_OTU57	k__Bacteria;p__Patescibacteriota;c__Minisyncoccia;o__UBA9983_A;f__Zambryskibacteraceae;g__UBA5004	0	0	0	0	0	0	0	0	0	0	0	0	0	0	0	0	0	0	0	0	0	0	0	0	0	0	0	0	0	0	0	0	0	0	0	0	0	0	0	0	0	0	0	0	0	0	0	0
CPR_OTU58	k__Bacteria;p__Patescibacteriota;c__Gracilibacteria;o__Peribacterales;f__Peribacteraceae;g__JABFSS01	0	0	0	0	0	0	0	0	0	0	0	0	0	0	0	0	0	0	0	0	0	0	0	0	0	0	0	0	0	0	0	0	0	0	0	0	0	0	0	0	0	0	0	0	0	0	0	0
CPR_OTU59	k__Bacteria;p__Patescibacteriota;c__Minisyncoccia;o__Portnoybacterales;f__UBA2143;g__	0	0	0	0	0	0	0	0	0	0	0	0	0	0	0	0	0	0	0	0	0	0	0	0	0	0	0	0	0	0	0	0	0	0	0	0	0	0	0	0	0	0	0	0	0	0	0	0
CPR_OTU60	k__Bacteria;p__Patescibacteriota;c__Minisyncoccia;o__Portnoybacterales;f__UBA2143;g__	0	0	0	0	0	0	0	0	0	0	0	0	0	0	0	0	0	0	0	0	0	0	0	0	0	0	0	0	0	0	0	0	0	0	0	0	0	0	0	0	0	0	0	0	0	0	0	0
CPR_OTU61	k__Bacteria;p__Patescibacteriota;c__Patescibacteriia;o__Magasanikbacterales;f__;g__	0	0	0	0	0	0	0	0	0	0	0	0	0	0	0	0	0	0	0	0	0	0	0	0	0	0	0	0	0	0	0	0	0	0	0	0	0	0	0	0	0	0	0	0	0	0	0	0
CPR_OTU62	k__Bacteria;p__Patescibacteriota;c__Gracilibacteria;o__UBA1369;f__;g__	0	0	0	0	0	0	0	0	0	0	0	0	0	0	0	0	0	0	0	0	0	0	0	0	0	0	0	0	0	0	0	0	0	0	0	0	0	0	0	0	0	0	0	0	0	0	0	0
CPR_OTU63	k__Bacteria;p__Patescibacteriota;c__Patescibacteriia;o__SG8-24;f__UBA9934;g__	0	0	0	0	0	0	0	0	0	0	0	0	0	0	0	0	0	0	0	0	0	0	0	0	0	0	0	0	0	0	0	0	0	0	0	0	0	0	0	0	0	0	0	0	0	0	0	0
CPR_OTU64	k__Bacteria;p__Patescibacteriota;c__Gracilibacteria;o__Peribacterales;f__Peribacteraceae;g__	0	0	0	0	0	0	0	0	0	0	312	0	0	0	0	0	0	0	0	0	0	0	0	0	0	0	0	0	0	0	0	0	0	0	0	0	0	0	0	0	0	0	0	0	0	0	0	0
CPR_OTU65	k__Bacteria;p__Patescibacteriota;c__Minisyncoccia;o__UBA9983_A;f__;g__	0	0	0	0	0	0	0	0	0	0	0	0	0	0	0	0	0	0	0	0	0	0	0	0	0	0	0	0	0	0	0	0	0	0	0	0	0	0	0	0	0	0	0	0	0	0	0	0
CPR_OTU66	k__Bacteria;p__Patescibacteriota;c__Minisyncoccia;o__Paceibacterales;f__;g__	0	0	0	0	0	0	0	0	0	0	0	0	0	0	0	0	0	0	0	0	0	0	0	0	0	0	0	0	0	0	0	0	0	0	0	0	0	0	0	0	0	0	0	0	0	0	0	0
CPR_OTU67	k__Bacteria;p__Patescibacteriota;c__Minisyncoccia;o__UBA9983_A;f__SBAW01;g__GWA1-54-10	0	0	0	0	0	0	0	0	0	0	0	0	0	0	0	0	0	0	0	0	0	0	0	0	0	0	0	0	0	0	0	0	0	0	0	0	0	0	0	0	0	0	0	0	0	0	0	0
CPR_OTU68	k__Bacteria;p__Patescibacteriota;c__Gracilibacteria;o__Peribacterales;f__Peribacteraceae;g__	0	0	0	0	0	0	0	0	0	0	0	0	0	0	0	0	0	0	0	0	0	0	0	0	0	0	0	0	0	0	0	0	0	0	0	0	0	0	0	0	0	0	0	0	0	0	0	0
CPR_OTU69	k__Bacteria;p__Patescibacteriota;c__Minisyncoccia;o__Portnoybacterales;f__GWB1-42-6;g__	0	0	0	0	0	0	0	0	0	0	0	0	0	0	0	0	0	0	0	0	0	0	0	0	0	0	0	0	0	0	0	0	0	0	0	0	0	0	0	0	0	0	0	0	0	0	0	0
CPR_OTU70	k__Bacteria;p__Patescibacteriota;c__Minisyncoccia;o__UBA6257;f__UBA9933;g__	0	0	0	0	0	0	0	0	0	0	0	0	0	0	0	0	0	0	0	0	0	0	0	0	0	0	0	0	0	0	0	0	0	0	0	0	0	0	0	0	0	0	0	0	0	0	0	0
CPR_OTU71	k__Bacteria;p__Patescibacteriota;c__Gracilibacteria;o__Peribacterales;f__Peribacteraceae;g__JABFSS01	0	0	0	0	0	0	0	0	0	0	0	0	0	0	0	0	0	0	0	0	0	0	0	0	0	0	0	0	0	0	0	0	0	0	0	0	0	0	0	0	0	0	0	0	0	0	0	0
CPR_OTU72	k__Bacteria;p__Patescibacteriota;c__Minisyncoccia;o__UBA9983_A;f__;g__	0	0	0	0	0	0	0	0	0	0	0	0	0	0	0	0	0	0	0	0	0	0	0	0	0	0	0	0	0	0	0	0	0	0	0	0	0	0	0	0	0	0	0	0	0	0	0	0
CPR_OTU73	k__Bacteria;p__Patescibacteriota;c__Patescibacteriia;o__;f__;g__	0	0	0	0	0	0	0	0	0	0	0	0	0	0	0	0	0	0	0	0	0	0	0	0	0	0	0	0	0	0	0	0	0	0	0	0	0	0	0	0	0	0	0	0	0	0	0	0
CPR_OTU74	k__Bacteria;p__Patescibacteriota;c__Patescibacteriia;o__SG8-24;f__;g__	0	0	0	0	0	0	0	0	0	0	0	0	0	0	0	0	0	0	0	0	0	0	0	0	0	0	0	0	0	0	0	0	0	0	0	0	0	0	0	0	0	0	0	0	0	0	0	0
CPR_OTU75	k__Bacteria;p__Patescibacteriota;c__Minisyncoccia;o__UBA9983_A;f__UBA2103;g__UBA2103	0	0	0	0	0	0	0	0	0	0	0	0	0	0	0	0	0	0	0	0	0	0	0	0	6203	0	0	0	0	0	0	0	0	0	0	0	0	0	0	0	0	0	0	0	0	0	0	0
CPR_OTU76	k__Bacteria;p__Patescibacteriota;c__Minisyncoccia;o__UBA9983_A;f__UBA9973;g__UBA4124	0	0	0	0	0	0	0	0	0	0	0	0	0	0	0	0	0	0	0	0	0	0	0	0	0	0	0	0	0	0	0	0	0	0	0	0	0	0	0	0	0	0	0	0	0	0	0	0
CPR_OTU77	k__Bacteria;p__Patescibacteriota;c__Minisyncoccia;o__UBA6257;f__UBA9933;g__	0	0	0	0	0	0	0	0	0	0	0	0	0	0	0	0	0	0	0	0	0	0	0	0	0	0	0	0	0	0	0	0	0	0	0	0	0	0	0	0	0	0	0	0	0	0	0	0
CPR_OTU78	k__Bacteria;p__Patescibacteriota;c__Minisyncoccia;o__UBA9983_A;f__UBA6899;g__MHLP01	0	0	0	0	0	0	0	0	0	0	0	0	0	0	0	0	0	0	0	0	0	0	0	0	0	0	0	0	0	0	0	0	0	0	0	0	0	0	0	0	0	0	0	0	0	0	0	0
CPR_OTU79	k__Bacteria;p__Patescibacteriota;c__Minisyncoccia;o__UBA9983_A;f__;g__	0	0	0	0	0	0	0	0	0	0	0	0	0	0	0	0	0	0	0	0	0	0	0	0	0	0	0	0	0	0	0	0	0	0	0	0	0	0	0	0	0	0	0	0	0	0	0	0
CPR_OTU80	k__Bacteria;p__Patescibacteriota;c__Minisyncoccia;o__UBA6257;f__UBA9933;g__JACRPKO1	0	0	0	0	0	0	0	0	0	0	0	0	0	0	0	0	0	0	0	0	0	0	0	0	0	0	0	0	0	0	0	0	0	0	0	0	0	0	0	0	0	0	0	0	0	0	0	0
CPR_OTU81	k__Bacteria;p__Patescibacteriota;c__Minisyncoccia;o__UBA9983;f__JACPCQ01;g__	0	0	0	0	0	0	0	0	0	0	0	0	0	0	0	0	0	0	0	0	0	0	0	0	0	0	0	0	0	0	0	0	0	0	0	0	0	0	0	0	0	0	0	0	0	0	0	0
CPR_OTU82	k__Bacteria;p__Patescibacteriota;c__Minisyncoccia;o__UBA9983_A;f__UBA9973;g__UBA9973	0	0	0	0	0	0	0	0	0	0	39	0	0	0	0	0	0	0	0	0	0	0	0	0	0	0	0	0	0	0	0	0	0	0	0	0	0	0	0	0	0	0	0	0	0	0	0	0
CPR_OTU83	k__Bacteria;p__Patescibacteriota;c__Minisyncoccia;o__UBA9983_A;f__UBA10002;g__UBA10002	0	0	0	0	0	0	0	0	0	0	0	0	0	0	0	0	0	0	0	0	0	0	0	0	0	0	0	0	0	0	0	0	0	0	0	0	0	0	0	0	0	0	0	0	0	0	0	0
CPR_OTU84	k__Bacteria;p__Patescibacteriota;c__Minisyncoccia;o__UBA9983_A;f__UBA9973;g__	0	0	3474	0	0	0	0	0	0	0	0	0	0	0	0	0	0	0	0	0	0	0	0	0	0	0	0	0	0	0	0	0	0	0	0	0	0	0	0	0	0	0	0	0	0	0	0	0
CPR_OTU85	k__Bacteria;p__Patescibacteriota;c__Minisyncoccia;o__Terrybacterales;f__;g__	0	0	0	0	0	0	0	0	0	0	0	0	0	0	0	0	0	0	0	0	0	0	0	0	0	0	0	0	0	0	0	0	0	0	0	0	0	0	0	0	0	0	0	0	0	0	0	0
CPR_OTU86	k__Bacteria;p__Patescibacteriota;c__Minisyncoccia;o__UBA9983_A;f__UBA2100;g__UBA10103	0	0	0	0	0	0	0	0	0	0	761	0	0	0	0	0	0	0	0	0	0	0	0	0	0	0	0	0	0	0	0	0	0	0	0	0	0	0	0	0	0	0	0	0	0	0	0	0
CPR_OTU87	k__Bacteria;p__Patescibacteriota;c__Minisyncoccia;o__UBA6257;f__GWB1-50-10;g__	0	0	0	0	0	0	0	0	0	0	0	0	0	0	0	0	0	0	0	0	0	0	0	0	0	0	0	0	0	0	0	0	0	0	0	0	0	0	0	0	0	0	0	0	0	0	0	0
CPR_OTU88	k__Bacteria;p__Patescibacteriota;c__Minisyncoccia;o__UBA9983_A;f__UBA2103;g__C7867-001	0	0	0	0	0	0	0	0	0	0	0	0	0	0	0	0	0	0	0	0	0	0	0	0	0	0	0	0	0	0	0	0	0	0	0	0	0	0	0	0	0	0	0	0	0	0	0	0
CPR_OTU89	k__Bacteria;p__Patescibacteriota;c__Minisyncoccia;o__UBA9983_A;f__UBA6899;g__	0	0	1549	545	0	0	0	0	0	0	0	0	0	0	0	0	0	0	0	0	0	0	0	0	0	0	0	0	0	0	0	0	0	0	0	0	0	0	0	0	0	0	0	0	0	0	0	0
CPR_OTU90	k__Bacteria;p__Patescibacteriota;c__Minisyncoccia;o__UBA6257;f__2-01-FULL-56-20;g__	0	0	0	0	0	0	0	0	0	0	0	0	0	0	0	0	0	0	0	0	0	0	0	0	0	0	0	0	0	0	0	0	0	0	0	0	0	0	0	0	0	0	0	0	0	0	0	0
CPR_OTU91	k__Bacteria;p__Patescibacteriota;c__Patescibacteriia;o__Veblenbacterales;f__UBA10138;g__JACRFN01	0	0	0	0	0	0	0	0	0	0	0	0	0	0	0	0	0	0	0	0	0	0	0	0	0	0	0	0	0	0	0	0	0	0	0	0	0	0	0	0	0	0	0	0	0	0	0	0
CPR_OTU92	k__Bacteria;p__Patescibacteriota;c__Minisyncoccia;o__UBA9983_A;f__;g__	0	0	0	0	0	0	0	0	0	0	0	0	0	0	0	0	0	0	0	0	0	0	0	0	0	0	0	0	0	0	0	0	0	0	0	0	0	0	0	0	0	0	0	0	0	0	0	0
CPR_OTU93	k__Bacteria;p__Patescibacteriota;c__Patescibacteriia;o__UBA11705;f__JABHMO01;g__	0	0	0	0	0	0	0	0	0	0	0	0	0	0	0	0	0	0	0	0	0	0	0	0	0	0	0	0	0	0	0	0	0	0	0	0	0	0	0	0	0	0	0	0	0	0	0	0
CPR_OTU94	k__Bacteria;p__Patescibacteriota;c__Minisyncoccia;o__Sungbacterales;f__HO2-52-23;g__GCA-016432465	0	0	0	0	0	0	0	0	0	0	0	0	0	0	0	0	0	0	0	0	0	0	0	0	0	0	0	0	0	0	0	0	0	0	0	0	0	0	0	0	0	0	0	0	0	0	0	0
CPR_OTU95	k__Bacteria;p__Patescibacteriota;c__Minisyncoccia;o__UBA9983_A;f__UBA5272;g__UBA11704	0	0	0	0	0	0	0	0	0	0	0	0	0	0	0	0	0	0	0	0	0	0	0	0	0	0	0	0	0	0	0	0	0	0	0	0	0	0	0	0	0	0	0	0	0	0	0	0
CPR_OTU96	k__Bacteria;p__Patescibacteriota;c__Patescibacteriia;o__Magasanikbacterales;f__GWA2-37-8;g__1-14-0-10-36-32	0	0	0	0	0	0	0	0	0	0	0	0	0	0	0	0	0	0	0	0	0	0	0	0	0	0	0	0	0	0	0	0	0	0	0	0	0	0	0	0	0	0	0	0	0	0	0	0
CPR_OTU97	k__Bacteria;p__Patescibacteriota;c__Patescibacteriia;o__BM507;f__XYC2-FULL-47-12;g__	0	0	0	0	0	0	0	0	0	0	0	0	0	0	0	0	0	0	0	0	0	0	0	0	0	0	0	0	0	0	0	0	0	0	0	0	0	0	0	0	0	0	0	0	0	0	0	0
CPR_OTU98	k__Bacteria;p__Patescibacteriota;c__Minisyncoccia;o__UBA10092;f__;g__	0	0	0	0	0	0	0	0	0	0	0	0	0	0	0	0	0	0	0	0	0	0	0	0	0	0	0	0	0	0	0	0	0	0	0	0	0	0	0	0	0	0	0	0	0	0	0	0
CPR_OTU99	k__Bacteria;p__Patescibacteriota;c__Minisyncoccia;o__UBA6257;f__WO2-44-18;g__	0	0	0	0	0	0	0	0	0	0	0	0	0	0	0	0	0	0	0	0	0	0	0	0	0	0	0	0	0	0	0	0	0	0	0	0	0	0	0	0	0	0	0	0	0	0	0	0
CPR_OTU100	k__Bacteria;p__Patescibacteriota;c__Patescibacteriia;o__BM507;f__;g__	0	0	0	0	0	0	0	0	0	0	0	0	0	0	0	0	0	0	0	0	0	0	0	0	0	0	0	0	0	0	0	0	0	0	0	0	0	0	0	0	0	0	0	0	0	0	0	0
CPR_OTU101	k__Bacteria;p__Patescibacteriota;c__Minisyncoccia;o__UBA9983_A;f__;g__	0	0	0	0	0	0	0	0	0	434	38	0	0	0	0	0	0	0	0	0	0	0	0	0	0	0	0	0	0	0	0	0	0	0	0	0	0	0	0	0	0	0	0	0	0	0	0	0
CPR_OTU102	k__Bacteria;p__Patescibacteriota;c__Minisyncoccia;o__UBA9983_A;f__;g__	0	0	0	0	0	0	0	0	0	0	0	0	0	0	0	0	0	0	0	0	0	0	0	0	0	0	0	0	0	0	0	0	0	0	0	0	0	0	0	0	0	0	0	0	0	0	0	0
CPR_OTU103	k__Bacteria;p__Patescibacteriota;c__Minisyncoccia;o__Terrybacterales;f__;g__	0	0	0	0	0	0	0	0	0	0	0	0	0	0	0	0	0	0	0	0	0	0	0	0	0	0	0	0	0	0	0	0	0	0	0	0	0	0	0	0	0	0	0	0	0	0	0	0
CPR_OTU104	k__Bacteria;p__Patescibacteriota;c__Minisyncoccia;o__UBA6257;f__GWB1-50-10;g__	0	0	0	0	0	0	0	0	0	0	0	0	0	0	0	0	0	0	0	0	0	0	0	0	0	0	0	0	0	0	0	0	0	0	0	0	0	0	0	0	0	0	0	0	0	0	0	0
CPR_OTU105	k__Bacteria;p__Patescibacteriota;c__Patescibacteriia;o__UBA2169;f__UBA2169;g__CG10-46-32	0	0	0	0	0	0	0	0	0	0	0	0	0	0	0	0	0	0	0	0	0	0	0	0	0	0	0	0	0	0	0	0	0	0	0	0	0	0	0	0	0	0	0	0	0	0	0	0
CPR_OTU106	k__Bacteria;p__Patescibacteriota;c__Minisyncoccia;o__UBA9983_A;f__UBA9973;g__UBA4124	0	0	0	0	0	0	0	0	0	0	0	0	0	0	0	0	0	0	0	0	0	0	0	0	0	0	0	0	0	0	0	0	0	0	0	0	0	0	0	0	0	0	0	0	0	0	0	0
CPR_OTU107	k__Bacteria;p__Patescibacteriota;c__Minisyncoccia;o__Spechtbacterales;f__2-12-FULL-38-22;g__	0	0	0	0	0	0	0	0	0	0	0	0	0	0	0	0	0	0	0	0	0	0	0	0	0	0	0	0	0	0	0	0	0	0	0	0	0	0	0	0	0	0	0	0	0	0	0	0
CPR_OTU108	k__Bacteria;p__Patescibacteriota;c__Patescibacteriia;o__BM507;f__GWC2-42-12;g__CG2-30-45-37	0	0	0	0	0	0	0	0	0	0	0	0	0	0	0	0	0	0	0	0	0	0	0	0	0	0	0	0	0	0	0	0	0	0	0	0	0	0	0	0	0	0	0	0	0	0	0	0
CPR_OTU109	k__Bacteria;p__Patescibacteriota;c__Patescibacteriia;o__Magasanikbacterales;f__UBA922;g__UBA1557	0	0	0	0	0	0	0	0	0	0	0	0	0	0	0	0	0	0	0	0	0	0	0	0	0	0	0	0	0	0	0	0	0	0	0	0	0	0	0	0	0	0	0	0	0	0	0	0
CPR_OTU110	k__Bacteria;p__Patescibacteriota;c__Minisyncoccia;o__UBA6257;f__GWB1-50-10;g__	0	0	0	0	0	0	0	0	0	0	0	0	0	0	0	0	0	0	0	0	0	0	0	0	0	0	0	0	0	0	0	0	0	0	0	0	0	0	0	0	0	0	0	0	0	0	0	0
CPR_OTU111	k__Bacteria;p__Patescibacteriota;c__Patescibacteriia;o__Magasanikbacterales;f__UBA922;g__	0	0	0	0	0	0	0	0	0	0	0	0	0	0	0	0	0	0	0	0	0	0	0	0	0	0	0	0	0	0	0	0	0	0	0	0	0	0	0	0	0	0	0	0	0	0	0	0
CPR_OTU112	k__Bacteria;p__Patescibacteriota;c__Minisyncoccia;o__Moranbacterales;f__UBA1568;g__	0	0	1900	0	0	0	0	0	0	0	0	0	0	0	0	0	0	0	0	0	0	0	0	0	0	0	0	0	0	0	0	0	0	0	0	0	0	0	0	0	0	0	0	0	0	0	0	0
CPR_OTU113	k__Bacteria;p__Patescibacteriota;c__Minisyncoccia;o__UBA9983_A;f__UBA2100;g__UBA10103	0	0	0	0	0	0	0	0	0	0	0	0	0	0	0	0	0	0	0	0	0	0	0	0	0	0	0	0	0	0	0	0	0	0	0	0	0	0	0	0	0	0	0	0	0	0	0	0
CPR_OTU114	k__Bacteria;p__Patescibacteriota;c__Patescibacteriia;o__BM507;f__GWC2-42-12;g__JACPHD01	0	0	0	0	0	0	0	0	0	0	0	0	0	0	0	0	0	0	0	0	0	0	0	0	0	0	0	0	0	0	0	0	0	0	0	0	0	0	0	0	0	0	0	0	0	0	0	0
CPR_OTU115	k__Bacteria;p__Patescibacteriota;c__Minisyncoccia;o__UBA9983_A;f__;g__	0	0	0	0	0	0	0	0	0	0	0	0	0	0	0	0	0	0	0	0	0	0	0	0	0	0	0	0	0	0	0	0	0	0	0	0	0	0	0	0	0	0	0	0	0	0	0	0
CPR_OTU116	k__Bacteria;p__Patescibacteriota;c__Minisyncoccia;o__UBA9983_A;f__UBA1539_A;g__UBA1550	0	0	0	0	0	0	0	0	0	0	0	0	0	0	0	0	0	0	0	0	0	0	0	0	0	0	0	0	0	0	0	0	0	0	0	0	0	0	0	0	0	0	0	0	0	0	0	0
CPR_OTU117	k__Bacteria;p__Patescibacteriota;c__Minisyncoccia;o__CAIUEV01;f__JAHKAQ01;g__M55B174	0	0	0	0	0	0	0	0	0	0	0	0	0	0	0	0	0	0	0	0	0	0	0	0	0	0	0	0	0	0	0	0	0	0	0	0	0	0	0	0	0	0	0	0	0	0	0	0
CPR_OTU118	k__Bacteria;p__Patescibacteriota;c__Minisyncoccia;o__CAIUEV01;f__JAHKAQ01;g__	0	0	0	0	0	0	0	0	0	0	0	0	0	0	0	0	0	0	0	0	0	0	0	0	0	0	0	0	0	0	0	0	0	0	0	0	0	0	0	0	0	0	0	0	0	0	0	0
CPR_OTU119	k__Bacteria;p__Patescibacteriota;c__Minisyncoccia;o__Portnoybacterales;f__JAHIHE01;g__	0	0	0	0	0	0	0	0	0	0	0	0	0	0	0	0	0	0	0	0	0	0	0	0	0	0	0	0	0	0	0	0	0	0	0	0	0	0	0	0	0	0	0	0	0	0	0	0
CPR_OTU120	k__Bacteria;p__Patescibacteriota;c__Minisyncoccia;o__UBA6257;f__XYB1-36-10;g__	0	0	0	0	0	0	0	0	0	0	0	0	0	0	0	0	0	0	0	0	0	0	0	0	0	0	0	0	0	0	0	0	0	0	0	0	0	0	0	0	0	0	0	0	0	0	0	0
CPR_OTU121	k__Bacteria;p__Patescibacteriota;c__Patescibacteriia;o__UBA11705;f__JABHMO01;g__JACRNX01	0	0	0	0	0	0	0	0	0	0	0	0	0	0	0	0	0	0	0	0	0	0	0	0	0	0	0	0	0	0	0	0	0	0	0	0	0	0	0	0	0	0	0	0	0	0	0	0
CPR_OTU122	k__Bacteria;p__Patescibacteriota;c__Minisyncoccia;o__UBA9983_A;f__;g__	0	0	0	0	0	0	0	0	0	0	0	0	0	0	0	0	0	0	0	0	0	0	0	0	0	0	0	0	0	0	0	0	0	0	0	0	0	0	0	0	0	0	0	0	0	0	0	0
CPR_OTU123	k__Bacteria;p__Patescibacteriota;c__Minisyncoccia;o__Paceibacterales;f__Staskawiczbacteraceae;g__	0	0	0	0	0	0	0	0	0	0	0	0	0	0	0	0	0	0	0	0	0	0	0	0	0	0	0	0	0	0	0	0	0	0	0	0	0	0	0	0	0	0	0	0	0	0	0	0
CPR_OTU124	k__Bacteria;p__Patescibacteriota;c__Minisyncoccia;o__UBA9983_A;f__UBA2163;g__UBA2163	0	0	0	0	0	0	0	0	0	0	0	0	0	0	0	0	0	0	0	0	0	0	0	0	0	0	0	0	0	0	0	0	0	0	0	0	0	0	0	0	0	0	0	0	0	0	0	0
CPR_OTU125	k__Bacteria;p__Patescibacteriota;c__Gracilibacteria;o__Peribacterales;f__Peribacteraceae;g__	0	0	0	0	0	0	0	0	0	0	0	0	0	0	0	0	0	0	0	0	0	0	0	0	0	0	0	0	0	0	0	0	0	0	0	0	0	0	0	0	0	0	0	0	0	0	0	0
CPR_OTU126	k__Bacteria;p__Patescibacteriota;c__Microgenomatia;o__UBA10105;f__UBA927;g__UBA927	0	0	0	0	0	0	0	0	0	0	0	0	0	0	0	0	0	0	0	0	0	0	0	0	0	0	0	0	0	0	0	0	0	0	0	0	0	0	0	0	0	0	0	0	0	0	0	0
CPR_OTU127	k__Bacteria;p__Patescibacteriota;c__Minisyncoccia;o__UBA6257;f__JACOXY01;g__JACoxY01	0	0	0	0	0	0	0	0	0	0	0	0	0	0	0	0	0	0	0	0	0	0	0	0	0	0	0	0	0	0	0	0	0	0	0	0	0	0	0	0	0	0	0	0	0	0	0	0
CPR_OTU128	k__Bacteria;p__Patescibacteriota;c__Minisyncoccia;o__UBA6257;f__GWB1-50-10;g__	0	0	0	0	0	0	0	0	0	0	0	0	0	0	0	0	0	0	0	0	0	0	0	0	0	0	0	0	0	0	0	0	0	0	0	0	0	0	0	0	0	0	0	0	0	0	0	0
CPR_OTU129	k__Bacteria;p__Patescibacteriota;c__Gracilibacteria;o__UBA1369;f__LOWO2-01-FULL-3;g__	0	0	0	0	0	0	0	0	0	0	202	0	0	0	0	0	0	0	0	0	0	0	0	0	0	0	0	0	0	0	0	0	0	0	0	0	0	0	0	0	0	0	0	0	0	0	0	0
CPR_OTU130	k__Bacteria;p__Patescibacteriota;c__Microgenomatia;o__UBA10105;f__UBA927;g__	0	0	0	0	0	0	0	0	0	0	0	0	0	0	0	0	0	0	0	0	0	0	0	0	0	0	0	0	0	0	0	0	0	0	0	0	0	0	0	0	0	0	0	0	0	0	0	0
CPR_OTU131	k__Bacteria;p__Patescibacteriota;c__Gracilibacteria;o__Peribacterales;f__Peribacteraceae;g__JACRIG01	0	0	0	0	0	0	0	0	0	0	0	0	0	0	0	0	0	0	0	0	0	0	0	0	0	0	0	0	0	0	0	0	0	0	0	0	0	0	0	0	0	0	0	0	0	0	0	0
CPR_OTU132	k__Bacteria;p__Patescibacteriota;c__Minisyncoccia;o__UBA6257;f__GWB1-50-10;g__	0	0	0	0	0	0	0	0	0	0	0	0	0	0	0	0	0	0	0	0	0	0	0	0	0	0	0	0	0	0	0	0	0	0	0	0	0	0	0	0	0	0	0	0	0	0	0	0
CPR_OTU133	k__Bacteria;p__Patescibacteriota;c__Minisyncoccia;o__UBA9983_A;f__UBA9973;g__UBA9973	0	0	0	0	0	0	0	0	0	0	0	0	0	0	0	0	0	0	0	0	0	0	0	0	0	0	0	0	0	0	0	0	0	0	0	0	0	0	0	0	0	0	0	0	0	0	0	0
CPR_OTU134	k__Bacteria;p__Patescibacteriota;c__Minisyncoccia;o__UBA6257;f__GWB1-50-10;g__	0	0	0	0	0	0	0	0	0	0	0	0	0	0	0	0	0	0	0	0	0	0	0	0	0	0	0	0	0	0	0	0	0	0	0	0	0	0	0	0	0	0	0	0	0	0	0	0
CPR_OTU135	k__Bacteria;p__Patescibacteriota;c__Minisyncoccia;o__UBA9983_A;f__;g__	0	0	0	0	0	0	0	0	0	0	0	0	0	0	0	0	0	0	0	0	0	0	0	0	0	0	0	0	0	0	0	0	0	0	0	0	0	0	0	0	0	0	0	0	0	0	0	0
CPR_OTU136	k__Bacteria;p__Patescibacteriota;c__Patescibacteriia;o__BM507;f__UBA12465;g__CAJAVM01	0	0	0	0	0	0	0	0	0	0	0	0	0	0	0	0	0	0	0	0	0	0	0	0	0	0	0	0	0	0	0	0	0	0	0	0	0	0	0	0	0	0	0	0	0	0	0	0
CPR_OTU137	k__Bacteria;p__Patescibacteriota;c__Minisyncoccia;o__UBA9983_A;f__UBA9973;g__UBA9973	0	0	0	0	0	0	0	0	0	0	0	0	0	0	0	0	0	0	0	0	0	0	0	0	0	0	0	0	0	0	0	0	0	0	0	0	0	0	0	0	0	0	0	0	0	0	0	0
CPR_OTU138	k__Bacteria;p__Patescibacteriota;c__Patescibacteriia;o__BM507;f__UBA12465;g__CAJAVM01	0	0	0	0	0	0	0	0	0	0	0	0	0	0	0	0	0	0	0	0	0	0	0	0	0	0	0	0	0	0	0	0	0	0	0	0	0	0	0	0	0	0	0	0	0	0	0	0
CPR_OTU139	k__Bacteria;p__Patescibacteriota;c__Minisyncoccia;o__GWC2-36-17;f__WO2-46-25;g__MEYI01	0	0	0	0	0	0	0	0	0	0	0	0	0	0	0	0	0	0	0	0	0	0	0	0	0	0	0	0	0	0	0	0	0	0	0	0	0	0	0	0	0	0	0	0	0	0	0	0
CPR_OTU140	k__Bacteria;p__Patescibacteriota;c__Patescibacteriia;o__Magasanikbacterales;f__UBA922;g__JACPGR01	0	0	0	0	0	0	0	0	0	0	0	0	0	0	0	0	0	0	0	0	0	0	0	0	0	0	0	0	0	0	0	0	0	0	0	0	0	0	0	0	0	0	0	0	0	0	0	0
CPR_OTU141	k__Bacteria;p__Patescibacteriota;c__Minisyncoccia;o__UBA10092;f__;g__	0	0	0	0	0	0	0	0	0	0	0	0	0	0	0	0	0	0	0	0	0	0	0	0	0	0	0	0	0	0	0	0	0	0	0	0	0	0	0	0	0	0	0	0	0	0	0	0
CPR_OTU142	k__Bacteria;p__Patescibacteriota;c__Patescibacteriia;o__BM507;f__UBA12465;g__	0	0	0	0	0	0	0	0	0	0	0	0	0	0	0	0	0	0	0	0	0	0	0	0	0	0	0	0	0	0	0	0	0	0	0	0	0	0	0	0	0	0	0	0	0	0	0	0
CPR_OTU143	k__Bacteria;p__Patescibacteriota;c__Gracilibacteria;o__UM-FILTER-43-11;f__UM-FILTER-43-11;g__	0	0	0	0	0	0	0	0	0	0	0	0	0	0	0	0	0	0	0	0	0	0	0	0	0	0	0	0	0	0	0	0	0	0	0	0	0	0	0	0	0	0	0	0	0	0	0	0
CPR_OTU144	k__Bacteria;p__Patescibacteriota;c__Minisyncoccia;o__UBA9983_A;f__UBA2100;g__UBA10103	0	0	0	0	0	0	0	0	0	0	354	0	0	0	0	0	0	0	0	0	0	0	0	0	0	0	0	0	0	0	0	0	0	0	0	0	0	0	0	0	0	0	0	0	0	0	0	0
CPR_OTU145	k__Bacteria;p__Patescibacteriota;c__Minisyncoccia;o__UBA9983_A;f__UBA2100;g__UBA10103	0	0	0	0	0	0	0	0	0	0	0	0	0	0	0	0	0	0	0	0	0	0	0	0	0	0	0	0	0	0	0	0	0	0	0	0	0	0	0	0	0	0	0	0	0	0	0	0
CPR_OTU146	k__Bacteria;p__Patescibacteriota;c__Gracilibacteria;o__UBA1369;f__LOWO2-01-FULL-3;g__JABILX01	0	0	0	0	0	0	0	0	0	0	0	0	0	0	0	0	0	0	0	0	0	0	0	0	0	0	0	0	0	0	0	0	0	0	0	0	0	0	0	0	0	0	0	0	0	0	0	0
CPR_OTU147	k__Bacteria;p__Patescibacteriota;c__Minisyncoccia;o__UBA9983_A;f__SBAW01;g__GWA1-54-10	0	0	0	0	0	0	0	0	0	0	0	0	0	0	0	0	0	0	0	0	0	0	0	0	0	0	0	0	0	0	0	0	0	0	0	0	0	0	0	0	0	0	0	0	0	0	0	0
CPR_OTU148	k__Bacteria;p__Patescibacteriota;c__Patescibacteriia;o__BM507;f__UBA12465;g__JAACPL01	0	0	0	0	0	0	0	0	0	0	0	0	0	0	0	0	0	0	0	0	0	0	0	0	0	0	0	0	0	0	0	0	0	0	0	0	0	0	0	0	0	0	0	0	0	0	0	0
CPR_OTU149	k__Bacteria;p__Patescibacteriota;c__Gracilibacteria;o__UBA1369;f__LOWO2-01-FULL-3;g__	0	0	0	0	0	0	0	0	0	0	0	0	0	0	0	0	0	0	0	0	0	0	0	0	0	0	0	0	0	0	0	0	0	0	0	0	0	0	0	0	0	0	0	0	0	0	0	0
CPR_OTU150	k__Bacteria;p__Patescibacteriota;c__Minisyncoccia;o__Paceibacterales;f__;g__	0	0	0	0	0	0	0	0	0	0	0	0	0	0	0	0	0	0	0	0	0	0	0	0	0	0	0	0	0	0	0	0	0	0	0	0	0	0	0	0	0	0	0	0	0	0	0	0
CPR_OTU151	k__Bacteria;p__Patescibacteriota;c__Microgenomatia;o__GWA2-44-7;f__UBA8517;g__	0	0	0	0	0	0	0	0	0	0	0	0	0	0	0	0	0	0	0	0	0	0	0	0	0	0	0	0	0	0	0	0	0	0	0	0	0	0	0	0	0	0	0	0	0	0	0	0
CPR_OTU152	k__Bacteria;p__Patescibacteriota;c__Microgenomatia;o__GWA2-44-7;f__UBA8517;g__	0	0	0	0	0	0	0	0	0	0	0	0	0	0	0	0	0	0	0	0	0	0	0	0	0	0	0	0	0	0	0	0	0	0	0	0	0	0	0	0	0	0	0	0	0	0	0	0
CPR_OTU153	k__Bacteria;p__Patescibacteriota;c__Microgenomatia;o__UBA1400;f__MFAQ01;g__	0	0	0	0	0	0	0	0	0	0	0	0	0	0	0	0	0	0	0	0	0	0	0	0	0	0	0	0	0	0	0	0	0	0	0	0	0	0	0	0	0	0	0	0	0	0	0	0
CPR_OTU154	k__Bacteria;p__Patescibacteriota;c__Microgenomatia;o__UBA1400;f__PJMF01;g__	0	0	0	0	0	0	0	0	0	0	0	0	0	0	0	0	0	0	0	0	0	0	0	0	0	0	0	0	0	0	0	0	0	0	0	0	0	0	0	0	0	0	0	0	0	0	0	0
CPR_OTU155	k__Bacteria;p__Patescibacteriota;c__Minisyncoccia;o__UBA9983;f__UBA9983;g__	0	0	0	0	0	0	0	0	0	0	0	0	0	0	0	0	0	0	0	0	0	0	0	0	0	0	0	0	0	0	0	0	0	0	0	0	0	0	0	0	0	0	0	0	0	0	0	0
CPR_OTU156	k__Bacteria;p__Patescibacteriota;c__Minisyncoccia;o__Paceibacterales;f__;g__	0	0	0	0	0	0	0	0	0	0	0	0	0	0	0	0	0	0	0	0	0	0	0	0	0	0	0	0	0	0	0	0	0	0	0	0	0	0	0	0	0	0	0	0	0	0	0	0
CPR_OTU157	k__Bacteria;p__Patescibacteriota;c__Microgenomatia;o__GWA2-44-7;f__UBA8517;g__	0	0	0	0	0	0	0	0	0	0	0	0	0	0	0	0	0	0	0	0	0	0	0	0	0	0	0	0	0	0	0	0	0	0	0	0	0	0	0	0	0	0	0	0	0	0	0	0
CPR_OTU158	k__Bacteria;p__Patescibacteriota;c__Minisyncoccia;o__UBA9983;f__UBA9983;g__	0	0	0	0	0	0	0	0	0	0	0	0	0	0	0	0	0	0	0	0	0	0	0	0	0	0	0	0	0	0	0	0	0	0	0	0	0	0	0	0	0	0	0	0	0	0	0	0
CPR_OTU159	k__Bacteria;p__Patescibacteriota;c__Patescibacteriia;o__Magasanikbacterales;f__UBA10146;g__UBA10146	0	0	0	0	0	0	0	0	0	0	0	0	0	0	0	0	0	0	0	0	0	0	0	0	0	0	0	0	0	0	0	0	0	0	0	0	0	0	0	0	0	0	0	0	0	0	0	0
CPR_OTU160	k__Bacteria;p__Patescibacteriota;c__Minisyncoccia;o__UBA6257;f__02-FULL-45-10c;g__2-02FULL-42-16	0	0	0	0	0	0	0	0	0	0	0	0	0	0	0	0	0	0	0	0	0	0	0	0	0	0	0	0	0	0	0	0	0	0	0	0	0	0	0	0	0	0	0	0	0	0	0	0
CPR_OTU161	k__Bacteria;p__Patescibacteriota;c__Minisyncoccia;o__UBA9983_A;f__UBA12079;g__UBA12079	0	0	0	0	0	0	0	0	0	0	0	0	0	0	0	0	0	0	0	0	0	0	0	0	0	0	0	0	0	0	0	0	0	0	0	0	0	0	0	0	0	0	0	0	0	0	0	0
CPR_OTU162	k__Bacteria;p__Patescibacteriota;c__Dojkabacteria;o__B142;f__;g__	0	0	0	0	0	0	0	0	0	0	0	0	0	0	0	0	0	0	0	0	0	0	0	0	0	0	0	0	0	0	0	0	0	0	0	0	0	0	0	0	0	0	0	0	0	0	0	0
CPR_OTU163	k__Bacteria;p__Patescibacteriota;c__Microgenomatia;o__GWA2-44-7;f__UBA8517;g__	0	0	0	0	0	0	0	0	0	0	0	0	0	0	0	0	0	0	0	0	0	0	0	0	0	0	0	0	0	0	0	0	0	0	0	0	0	0	0	0	0	0	0	0	0	0	0	0
CPR_OTU164	k__Bacteria;p__Patescibacteriota;c__Minisyncoccia;o__Paceibacterales;f__;g__	0	0	0	0	0	0	0	0	0	0	0	0	0	0	0	0	0	0	0	0	0	0	0	0	0	0	0	0	0	0	0	0	0	0	0	0	0	0	0	0	0	0	0	0	0	0	0	0
CPR_OTU165	k__Bacteria;p__Patescibacteriota;c__Minisyncoccia;o__UBA9983_A;f__UBA2135;g__	0	0	0	0	0	0	0	0	0	0	0	0	0	0	0	0	0	0	0	0	0	0	0	0	0	0	0	0	0	0	0	0	0	0	0	0	0	0	0	0	0	0	0	0	0	0	0	0
CPR_OTU166	k__Bacteria;p__Patescibacteriota;c__Microgenomatia;o__2-02-FULL-39-11;f__2-02-FULL-39-11;g__	0	0	0	0	0	0	0	0	0	0	0	0	0	0	0	0	0	0	0	0	0	0	0	0	0	0	0	0	0	0	0	0	0	0	0	0	0	0	0	0	0	0	0	0	0	0	0	0
CPR_OTU167	k__Bacteria;p__Patescibacteriota;c__Microgenomatia;o__GWA2-44-7;f__UBA8517;g__	0	0	0	0	0	0	0	0	0	0	0	0	0	0	0	0	0	0	0	0	0	0	0	0	0	0	0	0	0	0	0	0	0	0	0	0	0	0	0	0	0	0	0	0	0	0	0	0
CPR_OTU168	k__Bacteria;p__Patescibacteriota;c__Microgenomatia;o__UM-FILTER-40-11;f__UM-FILTER-40-11;g__UM-FILTER-40-11	0	0	0	0	0	0	0	0	0	0	0	0	0	0	0	0	0	0	0	0	0	0	0	0	0	0	0	0	0	0	0	0	0	0	0	0	0	0	0	0	0	0	0	0	0	0	0	0
CPR_OTU169	k__Bacteria;p__Patescibacteriota;c__Minisyncoccia;o__Paceibacterales;f__PWPS01;g__PWHW01	0	0	0	0	0	0	0	0	0	0	0	0	0	0	0	0	0	0	0	0	0	0	0	0	0	0	0	0	0	0	0	0	0	0	0	0	0	0	0	0	0	0	0	0	0	0	0	0
CPR_OTU170	k__Bacteria;p__Patescibacteriota;c__Microgenomatia;o__UBA1400;f__PJMF01;g__UM-FILTER-42-14	0	0	0	0	0	0	0	0	0	0	0	0	0	0	0	0	0	0	0	0	0	0	0	0	0	0	0	0	0	0	0	0	0	0	0	0	0	0	0	0	0	0	0	0	0	0	0	0
CPR_OTU171	k__Bacteria;p__Patescibacteriota;c__Microgenomatia;o__UBA1400;f__PJMF01;g__VFLK01	0	0	0	0	0	0	0	0	0	0	527	0	0	0	0	0	0	0	0	0	0	0	0	0	0	0	0	0	0	0	0	0	0	0	0	0	0	0	0	0	0	0	0	0	0	0	0	0
CPR_OTU172	k__Bacteria;p__Patescibacteriota;c__Minisyncoccia;o__UBA6257;f__;g__	0	0	0	0	0	0	0	0	0	0	0	0	0	0	0	0	0	0	0	0	0	0	0	0	0	0	0	0	0	0	0	0	0	0	0	0	0	0	0	0	0	0	0	0	0	0	0	0
CPR_OTU173	k__Bacteria;p__Patescibacteriota;c__Microgenomatia;o__UBA1400;f__MFAQ01;g__UBA10133	0	0	0	0	0	0	0	0	0	0	0	0	0	0	0	0	0	0	0	0	0	0	0	0	0	0	0	0	0	0	0	0	0	0	0	0	0	0	0	0	0	0	0	0	0	0	0	0
CPR_OTU174	k__Bacteria;p__Patescibacteriota;c__Minisyncoccia;o__Moranbacterales;f__M55B143;g__M55B143	0	0	0	0	0	0	0	0	0	0	0	0	0	0	0	0	0	0	0	0	0	0	0	0	0	0	0	0	0	0	0	0	0	0	0	0	0	0	0	0	0	0	0	0	0	0	0	0
CPR_OTU175	k__Bacteria;p__Patescibacteriota;c__Microgenomatia;o__GWA2-44-7;f__UBA8517;g__GWB1-38-13	0	0	0	0	0	0	0	0	0	0	0	0	0	0	0	0	0	0	0	0	0	0	0	0	0	0	0	0	0	0	0	0	0	0	0	0	0	0	0	0	0	0	0	0	0	0	0	0
CPR_OTU176	k__Bacteria;p__Patescibacteriota;c__UBA1384;o__XYA2-FULL-43-10;f__XYA2-FULL-43-10;g__	0	0	0	0	0	0	0	0	0	0	0	0	0	0	0	0	0	0	0	0	0	0	0	0	0	0	0	0	0	0	0	0	0	0	0	0	0	0	0	0	0	0	0	0	0	0	0	0
CPR_OTU177	k__Bacteria;p__Patescibacteriota;c__Minisyncoccia;o__UBA9983_A;f__GCA-002724975;g__GCA-002724975	0	0	0	0	0	0	0	0	0	0	0	0	0	0	0	0	0	0	0	0	0	0	0	0	0	0	0	0	0	0	0	0	0	0	0	0	0	0	0	0	0	0	0	0	0	0	0	0
CPR_OTU178	k__Bacteria;p__Patescibacteriota;c__Patescibacteriia;o__JACQRZ01;f__JACQRZ01;g__	0	0	0	0	0	0	0	0	0	0	0	0	0	0	0	0	0	0	0	0	0	0	0	0	0	0	0	0	0	0	0	0	0	0	0	0	0	0	0	0	0	0	0	0	0	0	0	0
CPR_OTU179	k__Bacteria;p__Patescibacteriota;c__Microgenomatia;o__Levybacterales;f__UBA12049;g__	0	0	0	0	0	0	0	0	0	0	0	0	0	0	0	0	0	0	0	0	0	0	0	0	0	0	0	0	0	0	0	0	0	0	0	0	0	0	0	0	0	0	0	0	3501	0	0	0
CPR_OTU180	k__Bacteria;p__Patescibacteriota;c__Microgenomatia;o__GWA2-44-7;f__UBA8517;g__	0	0	0	0	0	0	0	0	0	0	0	0	0	0	0	0	0	0	0	0	0	0	0	0	0	0	0	0	0	0	0	0	0	0	0	0	0	0	0	0	0	0	0	0	0	0	0	0
CPR_OTU181	k__Bacteria;p__Patescibacteriota;c__Minisyncoccia;o__UBA9983_A;f__;g__	0	0	0	0	981	0	0	0	0	0	0	0	0	0	0	0	0	0	0	0	0	0	0	0	0	0	0	0	0	0	0	0	0	0	0	0	0	0	0	0	0	0	0	0	0	0	0	0
CPR_OTU182	k__Bacteria;p__Patescibacteriota;c__Microgenomatia;o__UBA1400;f__CG1-02-47-37;g__	0	0	0	0	0	0	0	0	0	0	0	0	0	0	0	0	0	0	0	0	0	0	0	0	0	0	0	0	0	0	0	0	0	0	0	0	0	0	0	0	0	0	0	0	0	0	0	0
CPR_OTU183	k__Bacteria;p__Patescibacteriota;c__Patescibacteriia;o__JACQSD01;f__JACQSD01;g__JACQSD01	0	0	0	0	0	0	0	0	0	0	0	0	0	0	0	0	0	0	0	0	0	0	0	0	0	0	0	0	0	0	0	0	0	0	0	0	0	0	0	0	0	0	0	0	0	0	0	0
CPR_OTU184	k__Bacteria;p__Patescibacteriota;c__Minisyncoccia;o__Moranbacterales;f__UBA2206;g__UBA2206	0	0	0	0	0	0	0	0	0	0	0	0	0	0	0	0	0	0	0	0	0	0	0	0	0	0	0	0	0	0	0	0	0	0	0	0	0	0	0	0	0	0	0	0	0	0	0	0
CPR_OTU185	k__Bacteria;p__Patescibacteriota;c__Minisyncoccia;o__UBA9983_A;f__;g__	0	0	3123	0	0	0	0	0	0	0	0	0	0	0	0	0	0	0	0	0	0	0	0	0	0	0	0	0	0	0	0	0	0	0	0	0	0	0	0	0	0	0	0	0	0	0	0	0
CPR_OTU186	k__Bacteria;p__Patescibacteriota;c__Minisyncoccia;o__UBA9983_A;f__Zambryskibacteraceae;g__	0	691	0	0	0	0	0	0	0	0	0	0	0	0	0	0	0	0	0	0	0	0	0	0	0	0	0	0	0	0	0	0	0	0	0	0	0	0	0	0	0	0	0	0	0	0	0	0
CPR_OTU187	k__Bacteria;p__Patescibacteriota;c__Microgenomatia;o__GWA2-44-7;f__UBA8517;g__GWB1-39-10	0	0	98	0	0	0	0	0	0	0	0	0	0	0	0	0	0	0	0	0	0	0	0	0	0	0	0	0	0	0	0	0	0	0	0	0	0	0	0	0	0	0	0	0	0	0	0	0
CPR_OTU188	k__Bacteria;p__Patescibacteriota;c__Microgenomatia;o__UBA1400;f__PJMF01;g__JABBGTR01	0	0	0	0	0	0	0	0	0	0	0	0	0	0	0	0	0	0	0	0	0	0	0	0	0	0	0	0	0	0	0	0	0	0	0	0	0	0	0	0	0	0	0	0	0	0	0	0
CPR_OTU189	k__Bacteria;p__Patescibacteriota;c__Microgenomatia;o__GWA2-44-7;f__UBA8517;g__	0	0	0	0	0	0	0	0	0	0	0	0	0	0	0	0	0	0	0	0	0	0	0	0	0	0	0	0	0	0	0	0	0	0	0	0	0	0	0	0	0	0	0	0	0	0	0	0
CPR_OTU190	k__Bacteria;p__Patescibacteriota;c__Microgenomatia;o__UBA1400;f__MFAQ01;g__UBA10133	0	0	0	0	0	0	0	0	0	742	14	0	0	0	0	0	0	0	0	0	0	0	0	0	0	0	0	0	0	0	0	0	0	0	0	0	0	0	0	0	0	0	0	0	0	0	0	0
CPR_OTU191	k__Bacteria;p__Patescibacteriota;c__Patescibacteriia;o__JACQRZ01;f__JACQRZ01;g__JACQWH01	0	0	0	0	0	0	0	0	0	0	0	0	0	0	0	0	0	0	0	0	0	0	0	0	0	0	0	0	0	0	0	0	0	0	0	0	0	0	0	0	0	0	0	0	0	0	0	0
CPR_OTU192	k__Bacteria;p__Patescibacteriota;c__Minisyncoccia;o__;f__;g__	0	0	0	0	0	0	0	0	0	0	0	0	0	0	0	0	0	0	0	0	0	0	0	0	0	0	0	0	0	0	0	0	0	0	0	0	0	0	0	0	0	0	0	0	0	0	0	0
CPR_OTU193	k__Bacteria;p__Patescibacteriota;c__Microgenomatia;o__UBA1400;f__MFAQ01;g__CAIQPO01	0	0	0	0	0	0	0	0	0	25	0	0	0	0	0	0	0	0	0	0	0	0	0	0	0	0	0	0	0	0	0	0	0	0	0	0	0	0	0	0	0	0	0	0	0	0	0	0
CPR_OTU194	k__Bacteria;p__Patescibacteriota;c__Microgenomatia;o__Levybacterales;f__UBA12049;g__GCA-016432345	0	0	0	0	0	0	0	0	0	0	0	0	0	0	0	0	0	0	0	0	0	0	0	0	0	0	0	0	0	0	0	0	0	0	0	0	0	0	0	0	0	0	0	0	0	0	0	0
CPR_OTU195	k__Bacteria;p__Patescibacteriota;c__Patescibacteriia;o__SBBC01;f__CAIJZX01;g__	0	0	0	0	0	0	0	0	0	0	0	0	0	0	0	0	0	0	0	0	0	0	0	0	0	0	0	0	0	0	0	0	0	0	0	0	0	0	0	0	0	0	0	0	0	0	0	0
CPR_OTU196	k__Bacteria;p__Patescibacteriota;c__Microgenomatia;o__GWA2-44-7;f__UBA8517;g__GWB1-39-10	0	0	0	0	0	0	0	0	0	0	0	0	0	0	0	0	0	0	0	0	0	0	0	0	0	0	0	0	0	0	0	0	0	0	0	0	0	0	0	0	0	0	0	0	0	0	0	0
CPR_OTU197	k__Bacteria;p__Patescibacteriota;c__Microgenomatia;o__UBA1400;f__;g__	0	0	0	0	0	0	0	0	0	0	0	0	0	0	0	0	0	0	0	0	0	0	0	0	0	0	0	0	0	0	0	0	0	0	0	0	0	0	0	0	0	0	0	0	0	0	0	0
CPR_OTU198	k__Bacteria;p__Patescibacteriota;c__Microgenomatia;o__Levybacterales;f__;g__	0	0	0	0	0	0	0	0	0	0	0	0	0	0	0	0	0	0	0	0	0	0	0	0	0	0	0	0	0	0	0	0	0	0	0	0	0	0	0	0	0	0	0	0	0	0	0	0
CPR_OTU199	k__Bacteria;p__Patescibacteriota;c__Microgenomatia;o__UBA1400;f__PJMF01;g__	0	0	0	0	0	0	0	0	0	0	0	0	0	0	0	0	0	0	0	0	0	0	0	0	0	0	0	0	0	0	0	0	0	0	0	0	0	0	0	0	0	0	0	0	0	0	0	0
CPR_OTU200	k__Bacteria;p__Patescibacteriota;c__Microgenomatia;o__GWA2-44-7;f__UBA8517;g__	0	0	0	0	0	0	0	0	0	0	0	0	0	0	0	0	0	0	0	0	0	0	0	0	0	0	0	0	0	0	0	0	0	0	0	0	0	0	0	0	0	0	0	0	0	0	0	0
CPR_OTU201	k__Bacteria;p__Patescibacteriota;c__Gracilibacteria;o__UBA4473;f__UBA4473;g__JAACPJ01	0	0	0	0	0	0	0	0	0	0	0	0	0	0	0	0	0	0	0	0	0	0	0	0	0	0	0	0	0	0	0	0	0	0	0	0	0	0	0	0	0	0	0	0	0	0	0	0
CPR_OTU202	k__Bacteria;p__Patescibacteriota;c__Minisyncoccia;o__Paceibacterales;f__PEYH01;g__	0	0	0	0	0	0	0	0	0	0	0	0	0	0	0	0	0	0	0	0	0	0	0	0	0	0	0	0	0	0	0	0	0	0	0	0	0	0	0	0	0	0	0	0	0	0	0	0
CPR_OTU203	k__Bacteria;p__Patescibacteriota;c__Minisyncoccia;o__Portnoybacterales_A;f__;g__	0	0	0	0	0	0	0	0	0	0	0	0	0	0	0	0	0	0	0	0	0	0	0	0	0	0	0	0	0	0	0	0	0	0	0	0	0	0	0	0	0	0	0	0	0	0	0	0
CPR_OTU204	k__Bacteria;p__Patescibacteriota;c__Minisyncoccia;o__Terrybacterales;f__;g__	0	0	0	0	0	0	0	0	0	0	0	0	0	0	0	0	0	0	0	0	0	0	0	0	0	0	0	0	0	0	0	0	0	0	0	0	0	0	0	0	0	0	0	0	0	0	0	0
CPR_OTU205	k__Bacteria;p__Patescibacteriota;c__Minisyncoccia;o__Paceibacterales;f__PEYH01;g__	0	0	0	0	0	0	0	0	0	0	0	0	0	0	0	0	0	0	0	0	0	0	0	0	0	0	0	0	0	0	0	0	0	0	0	0	0	0	0	0	0	0	0	0	0	0	0	0
CPR_OTU206	k__Bacteria;p__Patescibacteriota;c__Minisyncoccia;o__Paceibacterales;f__PEYH01;g__	0	0	0	0	0	0	0	0	0	0	0	0	0	0	0	0	0	0	0	0	0	0	0	0	0	0	0	0	0	0	0	0	0	0	0	0	0	0	0	0	0	0	0	0	0	0	0	0
CPR_OTU207	k__Bacteria;p__Patescibacteriota;c__Patescibacteriia;o__;f__;g__	0	0	0	0	0	0	0	0	0	0	0	0	0	0	0	0	0	0	0	0	0	0	0	0	0	0	0	0	0	0	0	0	0	0	0	0	0	0	0	0	0	0	0	0	0	0	0	0
CPR_OTU208	k__Bacteria;p__Patescibacteriota;c__Minisyncoccia;o__Paceibacterales;f__CG1-02-41-26;g__	0	0	0	0	0	0	0	0	0	0	0	0	0	0	0	0	0	0	0	0	0	0	0	0	0	0	0	0	0	0	0	0	0	0	0	0	0	0	0	0	0	0	0	0	0	0	0	0
CPR_OTU209	k__Bacteria;p__Patescibacteriota;c__Microgenomatia;o__Levybacterales;f__UBA12049;g__	0	0	0	0	0	0	0	0	0	0	0	0	0	0	0	0	0	0	0	0	0	0	0	0	0	0	0	0	0	0	0	0	0	0	0	0	0	0	0	0	0	0	0	0	0	0	0	0
CPR_OTU210	k__Bacteria;p__Patescibacteriota;c__Microgenomatia;o__Levybacterales;f__UBA12049;g__GWB1-37-8	0	0	0	0	0	0	0	0	0	0	0	0	0	0	0	0	0	0	0	0	0	0	0	0	0	0	0	0	0	0	0	0	0	0	0	0	0	0	0	0	0	0	0	0	0	0	0	0
CPR_OTU211	k__Bacteria;p__Patescibacteriota;c__Minisyncoccia;o__Paceibacterales;f__RBG-13-42-11;g__	0	0	0	0	0	0	0	0	0	0	0	0	0	0	0	0	0	0	0	0	0	0	0	0	0	0	0	0	0	0	0	0	0	0	0	0	0	0	0	0	0	0	0	0	0	0	0	0
CPR_OTU212	k__Bacteria;p__Patescibacteriota;c__Minisyncoccia;o__Paceibacterales;f__UBA10102;g__	0	0	0	0	0	0	0	0	0	0	0	0	0	0	0	0	0	0	0	0	0	0	0	0	0	0	0	0	0	0	0	0	0	0	0	0	0	0	0	0	0	0	0	0	0	0	0	0
CPR_OTU213	k__Bacteria;p__Patescibacteriota;c__Microgenomatia;o__UBA10105;f__UBA927;g__	0	0	0	0	0	0	0	0	0	0	0	0	0	0	0	0	0	0	0	0	0	0	0	0	0	0	0	0	0	0	0	0	0	0	0	0	0	0	0	0	0	0	0	0	0	0	0	0
CPR_OTU214	k__Bacteria;p__Patescibacteriota;c__Microgenomatia;o__UBA10105;f__UBA927;g__JACREN01	0	0	0	0	0	0	0	0	0	0	0	0	0	0	0	0	0	0	0	0	0	0	0	0	0	0	0	0	0	0	0	0	0	0	0	0	0	0	0	0	0	0	0	0	0	0	0	0
CPR_OTU215	k__Bacteria;p__Patescibacteriota;c__Microgenomatia;o__Levybacterales;f__UBA12049;g__JACRFQ01	0	0	0	0	0	0	0	0	0	0	0	0	0	0	0	0	0	0	0	0	0	0	0	0	0	0	0	0	0	0	0	0	0	0	0	0	0	0	0	0	0	0	0	0	0	0	0	0
CPR_OTU216	k__Bacteria;p__Patescibacteriota;c__Microgenomatia;o__PFEM01;f__;g__	0	0	0	0	0	0	0	0	0	0	0	0	0	0	0	0	0	0	0	0	0	0	0	0	0	0	0	0	0	0	0	0	0	0	0	0	0	0	0	0	0	0	0	0	0	0	0	0
CPR_OTU217	k__Bacteria;p__Patescibacteriota;c__Microgenomatia;o__Levybacterales;f__UBA12049;g__	0	0	0	0	0	0	0	0	0	0	0	0	0	0	0	0	0	0	0	0	0	0	0	0	0	0	0	0	0	0	0	0	0	0	0	0	0	0	0	0	0	0	0	0	0	0	0	0
CPR_OTU218	k__Bacteria;p__Patescibacteriota;c__Minisyncoccia;o__UBA9983;f__JACPCQ01;g__	0	0	0	0	0	0	0	0	0	0	0	0	0	0	0	0	0	0	0	0	0	0	0	0	0	0	0	0	0	0	0	0	0	0	0	0	0	0	0	0	0	0	0	0	0	0	0	0
CPR_OTU219	k__Bacteria;p__Patescibacteriota;c__Minisyncoccia;o__Portnoybacterales_A;f__;g__	0	0	0	0	0	0	0	0	0	0	0	0	0	0	0	0	0	0	0	0	0	0	0	0	0	0	0	0	0	0	0	0	0	0	0	0	0	0	0	0	0	0	0	0	0	0	0	0
CPR_OTU220	k__Bacteria;p__Patescibacteriota;c__Minisyncoccia;o__Paceibacterales;f__RBG-13-42-11;g__	0	0	0	0	0	0	0	0	0	0	0	0	0	0	0	0	0	0	0	0	0	0	0	0	0	0	0	0	0	0	0	0	0	0	0	0	0	0	0	0	0	0	0	0	0	0	0	0
CPR_OTU221	k__Bacteria;p__Patescibacteriota;c__Minisyncoccia;o__UBA9983;f__2-01-FULL-45-33;g__	0	0	0	0	0	0	0	0	0	0	0	0	0	0	0	0	0	0	0	0	0	0	0	0	0	0	0	0	0	0	0	0	0	0	0	0	0	0	0	0	0	0	0	0	0	0	0	0
CPR_OTU222	k__Bacteria;p__Patescibacteriota;c__Microgenomatia;o__Levybacterales;f__UBA12049;g__JACPGP01	0	0	0	0	0	0	0	0	0	0	0	0	0	0	0	0	0	0	0	0	0	0	0	0	0	0	0	0	0	0	0	0	0	0	0	0	0	0	0	0	0	0	0	0	0	0	0	0
CPR_OTU223	k__Bacteria;p__Patescibacteriota;c__Microgenomatia;o__Levybacterales;f__UBA12049;g__	0	1002	0	0	0	0	0	0	0	0	0	0	0	0	0	0	0	0	0	0	0	0	0	0	0	0	0	0	0	0	0	0	0	0	0	0	0	0	0	0	0	0	0	0	0	0	0	0
CPR_OTU224	k__Bacteria;p__Patescibacteriota;c__Minisyncoccia;o__Spechtbacterales;f__H02-43-30;g__	0	0	0	0	0	0	0	0	0	0	0	0	0	0	0	0	0	0	0	0	0	0	0	0	0	0	0	0	0	0	0	0	0	0	0	0	0	0	0	0	0	0	0	0	0	0	0	0
CPR_OTU225	k__Bacteria;p__Patescibacteriota;c__Minisyncoccia;o__Paceibacterales;f__PEYH01;g__	0	0	0	0	0	0	0	0	0	0	0	0	0	0	0	0	0	0	0	0	0	0	0	0	0	0	0	0	0	0	0	0	0	0	0	0	0	0	0	0	0	0	0	0	0	0	0	0
CPR_OTU226	k__Bacteria;p__Patescibacteriota;c__Dojkabacteria;o__SC72;f__SC72;g__UBA12078	0	0	0	0	0	0	0	0	0	0	0	0	0	0	0	0	0	0	0	0	0	0	0	0	0	0	0	0	0	0	0	0	0	0	0	0	0	0	0	0	0	0	0	0	0	0	0	0
CPR_OTU227	k__Bacteria;p__Patescibacteriota;c__Microgenomatia;o__Levybacterales;f__UBA12049;g__	0	728	0	0	0	0	0	0	0	0	0	0	0	0	0	0	0	0	0	0	0	0	0	0	0	0	0	0	0	0	0	0	0	0	0	0	0	0	0	0	0	0	0	0	0	0	0	0
CPR_OTU228	k__Bacteria;p__Patescibacteriota;c__Microgenomatia;o__UBA1406;f__GWC2-37-13;g__UBA1450	0	0	0	0	0	0	0	0	0	0	0	0	0	0	0	0	0	0	0	0	0	0	0	0	0	0	0	0	0	0	0	0	0	0	0	0	0	0	0	0	0	0	0	0	0	0	0	0
CPR_OTU229	k__Bacteria;p__Patescibacteriota;c__Microgenomatia;o__GWA2-44-7;f__UBA8517;g__	0	0	0	0	0	0	0	0	0	0	0	0	0	0	0	0	0	0	0	0	0	0	0	0	0	0	0	0	0	0	0	0	0	0	0	0	0	0	0	0	0	0	0	590	3170	0	0	0
CPR_OTU230	k__Bacteria;p__Patescibacteriota;c__Microgenomatia;o__Levybacterales;f__UBA12049;g__	0	0	0	0	0	0	0	0	0	0	0	0	0	0	0	0	0	0	0	0	0	0	0	0	0	0	0	0	0	0	0	0	0	0	0	0	0	0	0	0	0	0	0	0	0	0	0	0
CPR_OTU231	k__Bacteria;p__Patescibacteriota;c__Microgenomatia;o__UBA1406;f__GWC2-37-13;g__	0	0	0	0	0	0	0	0	0	0	0	0	0	0	0	0	0	0	0	0	0	0	0	0	0	0	0	0	0	0	0	0	0	0	0	0	0	0	0	0	0	0	0	0	0	0	0	0
CPR_OTU232	k__Bacteria;p__Patescibacteriota;c__Microgenomatia;o__UBA1400;f__UBA12108;g__	0	0	0	0	0	0	0	0	0	0	0	0	0	0	0	0	0	0	0	0	0	0	0	0	0	0	0	0	0	0	0	0	0	0	0	0	0	0	0	0	0	0	0	0	0	0	0	0
CPR_OTU233	k__Bacteria;p__Patescibacteriota;c__Microgenomatia;o__Levybacterales;f__UBA12049;g__JAHIGH01	0	0	0	0	0	0	0	0	0	0	0	0	0	0	0	0	0	0	0	0	0	0	0	0	0	0	0	0	0	0	0	0	0	0	0	0	0	0	0	0	0	0	0	0	0	0	0	0
CPR_OTU234	k__Bacteria;p__Patescibacteriota;c__Microgenomatia;o__Levybacterales;f__UBA12049;g__JACQKQ01	0	0	0	0	0	0	0	0	0	0	0	0	0	0	0	0	0	0	0	0	0	0	0	0	0	0	0	0	0	0	0	0	0	0	0	0	0	0	0	0	0	0	0	0	0	0	0	0
CPR_OTU235	k__Bacteria;p__Patescibacteriota;c__Microgenomatia;o__Levybacterales;f__UBA12049;g__JACROF01	0	0	0	0	0	331	0	0	0	0	0	0	782	203	0	1678	0	0	0	0	0	0	0	0	0	0	0	0	0	0	0	0	0	0	0	0	0	0	0	0	0	0	0	0	0	0	0	0
CPR_OTU236	k__Bacteria;p__Patescibacteriota;c__Patescibacteriia;o__UBA2591;f__;g__	0	0	0	0	0	0	0	0	0	0	0	0	0	0	0	0	0	0	0	0	0	0	0	0	0	0	0	0	0	0	0	0	0	0	0	0	0	0	0	0	0	0	0	0	0	0	0	0
CPR_OTU237	k__Bacteria;p__Patescibacteriota;c__Microgenomatia;o__UBA1400;f__PJMF01;g__	0	0	0	0	0	0	0	0	0	0	0	0	0	0	0	0	0	0	0	0	0	0	0	0	0	0	0	0	0	0	0	0	0	0	0	0	0	0	0	0	0	0	0	0	0	0	0	0
CPR_OTU238	k__Bacteria;p__Patescibacteriota;c__Minisyncoccia;o__Paceibacterales;f__;g__	0	0	0	0	0	0	0	0	0	0	0	0	0	0	0	0	0	0	0	0	0	0	0	0	0	0	0	0	0	0	0	0	0	0	0	0	0	0	0	0	0	0	0	0	0	0	0	0
CPR_OTU239	k__Bacteria;p__Patescibacteriota;c__Minisyncoccia;o__Paceibacterales;f__PWPS01;g__PWHWO1	0	0	0	0	0	0	0	0	0	0	0	0	0	0	0	0	0	0	0	0	0	0	0	0	0	0	0	0	0	0	0	0	0	0	0	0	0	0	0	0	0	0	0	0	0	0	0	0
CPR_OTU240	k__Bacteria;p__Patescibacteriota;c__Microgenomatia;o__PFEM01;f__;g__	0	0	0	0	0	0	0	0	0	0	0	0	0	0	0	0	0	0	0	0	0	0	0	0	0	0	0	0	0	0	0	0	0	0	0	0	0	0	0	0	0	0	0	0	0	0	0	0
CPR_OTU241	k__Bacteria;p__Patescibacteriota;c__Doudnabacteria;o__UBA920;f__UBA920;g__	0	0	0	0	0	0	0	0	0	0	0	0	0	0	0	0	0	0	0	0	0	0	0	0	0	0	0	0	0	0	0	0	0	0	0	0	0	0	0	0	0	0	0	0	0	0	0	0
CPR_OTU242	k__Bacteria;p__Patescibacteriota;c__Minisyncoccia;o__UBA9983_A;f__;g__	0	0	0	0	0	0	0	0	0	0	0	0	0	0	0	0	0	0	0	0	0	0	0	0	0	0	0	0	0	0	0	0	0	0	0	0	0	0	0	0	0	0	0	0	0	0	0	0
CPR_OTU243	k__Bacteria;p__Patescibacteriota;c__Minisyncoccia;o__Portnoybacterales;f__GWB1-42-6;g__	0	0	0	0	0	0	0	0	0	0	0	0	0	0	0	0	0	0	0	0	0	0	0	0	0	0	0	0	0	0	0	0	0	0	0	0	0	0	0	0	0	0	0	0	0	0	0	0
CPR_OTU244	k__Bacteria;p__Patescibacteriota;c__Minisyncoccia;o__UBA9983;f__UBA9983;g__	0	0	0	0	0	0	0	0	0	0	0	0	0	0	0	0	0	0	0	0	0	0	0	0	0	0	0	0	0	0	0	0	0	0	0	0	0	0	0	0	0	0	0	0	0	0	0	0
CPR_OTU245	k__Bacteria;p__Patescibacteriota;c__Dojkabacteria;o__SC72;f__T1SED10-24;g__	0	0	0	0	0	0	0	0	0	0	0	0	0	0	0	0	460	0	1047	614	707	0	2164	2359	0	0	0	0	0	0	0	0	0	0	0	0	0	0	0	0	0	0	0	0	0	0	0	0
CPR_OTU246	k__Bacteria;p__Patescibacteriota;c__Minisyncoccia;o__Paceibacterales;f__;g__	0	0	0	0	0	0	0	0	0	0	0	0	0	0	0	0	0	0	0	0	0	0	0	0	0	0	0	0	0	0	0	0	0	0	0	0	0	0	0	0	0	0	0	0	0	0	0	0
CPR_OTU247	k__Bacteria;p__Patescibacteriota;c__Minisyncoccia;o__UBA9983_A;f__XYD1-FULL-46-19;g__	0	0	0	0	0	0	0	0	0	0	0	586	0	0	0	0	0	0	0	0	0	0	0	0	0	0	0	0	0	0	0	0	0	0	0	0	0	0	0	0	0	0	0	0	0	0	0	0
CPR_OTU248	k__Bacteria;p__Patescibacteriota;c__Minisyncoccia;o__Paceibacterales;f__PEYH01;g__PEYH01	0	0	0	0	0	0	0	0	0	0	0	0	0	0	0	0	0	0	0	0	0	0	0	0	0	0	0	0	0	0	0	0	0	0	0	0	0	0	0	0	0	0	0	0	0	0	0	0
CPR_OTU249	k__Bacteria;p__Patescibacteriota;c__Microgenomatia;o__UBA1400;f__PJMF01;g__VFLK01	0	0	0	0	0	0	0	0	0	0	0	0	0	0	0	0	0	0	0	0	0	0	0	0	0	0	0	0	0	0	0	0	0	0	0	0	0	0	0	0	0	0	0	0	0	0	0	0
CPR_OTU250	k__Bacteria;p__Patescibacteriota;c__Microgenomatia;o__UBA1400;f__PJMF01;g__VFLK01	0	0	0	0	0	0	0	0	0	0	0	0	0	0	0	0	0	0	0	0	0	0	0	0	0	0	0	0	0	0	0	0	0	0	0	0	0	0	0	0	0	0	0	0	0	0	0	0
CPR_OTU251	k__Bacteria;p__Patescibacteriota;c__Microgenomatia;o__UBA1400;f__;g__	0	0	0	0	0	0	0	0	0	299	14	0	0	0	0	0	0	0	0	0	0	0	0	0	0	0	0	0	0	0	0	0	0	0	0	0	0	0	0	0	0	0	0	0	0	0	0	0
CPR_OTU252	k__Bacteria;p__Patescibacteriota;c__Doudnabacteria;o__UBA920;f__UBA920;g__	0	0	0	0	0	0	0	0	0	0	0	0	0	0	0	0	0	0	0	0	0	0	0	0	0	0	0	0	0	0	0	0	0	0	0	0	0	0	0	0	0	0	0	0	0	0	0	0
CPR_OTU253	k__Bacteria;p__Patescibacteriota;c__Doudnabacteria;o__UBA920;f__O2-02-FULL-48-8;g__JACQJI01	0	0	0	0	0	0	0	0	0	0	0	0	0	0	0	0	0	0	0	0	0	0	0	0	0	0	0	0	0	0	0	0	0	0	0	0	0	0	0	0	0	0	0	0	0	0	0	0
CPR_OTU254	k__Bacteria;p__Patescibacteriota;c__Microgenomatia;o__UBA1400;f__PJMF01;g__CG1-02-43-31	0	0	0	0	0	0	0	0	0	0	0	0	0	0	0	0	0	0	0	0	0	0	0	0	0	0	0	0	0	0	0	0	0	0	0	0	0	0	0	0	0	0	0	0	0	0	0	0
CPR_OTU255	k__Bacteria;p__Patescibacteriota;c__Minisyncoccia;o__Terrybacterales;f__;g__	0	0	0	0	0	0	0	0	0	0	0	0	0	0	0	0	0	0	0	0	0	0	0	0	0	0	0	0	0	0	0	0	0	0	0	0	0	0	0	0	0	0	0	0	0	0	0	0
CPR_OTU256	k__Bacteria;p__Patescibacteriota;c__Microgenomatia;o__Levybacterales;f__UBA12049;g__JACROF01	0	0	0	0	0	0	0	0	0	0	0	0	0	0	0	0	0	0	0	0	0	0	0	0	0	0	0	0	0	0	0	0	0	0	0	0	0	0	0	0	0	0	0	0	0	0	0	0
CPR_OTU257	k__Bacteria;p__Patescibacteriota;c__Microgenomatia;o__UBA1400;f__PJMF01;g__CG2-30-36-39	0	0	0	0	0	0	0	0	0	0	0	0	0	0	0	0	0	0	0	0	0	0	0	0	0	0	0	0	0	0	0	0	0	0	0	0	0	0	0	0	0	0	0	0	0	0	0	0
CPR_OTU258	k__Bacteria;p__Patescibacteriota;c__Microgenomatia;o__UBA1406;f__HO2-37-13b;g__	0	0	99	0	0	0	0	0	0	0	0	0	0	0	0	0	0	0	0	0	0	0	0	0	0	0	0	0	0	0	0	0	0	0	0	0	0	0	0	0	0	0	0	0	0	0	0	0
CPR_OTU259	k__Bacteria;p__Patescibacteriota;c__Microgenomatia;o__Levybacterales;f__UBA12049;g__	0	6786	0	0	0	0	0	0	0	0	0	0	0	0	0	0	0	0	0	0	0	0	0	0	0	0	0	0	0	0	0	0	0	0	0	0	0	0	0	0	0	0	0	0	0	0	0	0
CPR_OTU260	k__Bacteria;p__Patescibacteriota;c__Microgenomatia;o__UBA1400;f__UBA12108;g__	0	0	0	0	0	0	0	0	0	1322	28	0	0	0	0	0	0	0	0	0	0	0	0	0	0	0	0	0	0	0	0	0	0	0	0	0	0	0	0	0	0	0	0	0	0	0	0	0
CPR_OTU261	k__Bacteria;p__Patescibacteriota;c__Doudnabacteria;o__UBA920;f__UBA920;g__PALSA-1336	0	0	0	0	0	0	0	0	0	0	0	0	0	0	0	0	0	0	0	0	0	0	0	0	0	0	0	0	0	0	0	0	0	0	0	0	0	0	0	0	0	0	0	0	0	0	0	0
CPR_OTU262	k__Bacteria;p__Patescibacteriota;c__Minisyncoccia;o__Moranbacterales;f__;g__	0	0	0	0	0	0	0	0	0	0	0	0	0	0	0	0	0	0	0	0	0	0	0	0	0	0	0	0	0	0	0	0	0	0	0	0	0	0	0	0	0	0	0	0	0	0	0	0
CPR_OTU263	k__Bacteria;p__Patescibacteriota;c__Minisyncoccia;o__Portnoybacterales;f__JAHIHE01;g__JAHIHE01	0	0	0	0	0	0	0	0	0	0	0	0	0	0	0	0	0	0	0	0	0	0	0	0	0	0	0	0	0	0	0	0	0	0	0	0	0	0	0	0	0	0	0	0	0	0	0	0
CPR_OTU264	k__Bacteria;p__Patescibacteriota;c__Minisyncoccia;o__UBA6257;f__UBA9933;g__QYPDO1	0	0	0	0	0	0	0	0	0	0	0	0	0	0	0	0	0	0	0	0	0	0	0	0	0	0	0	0	0	0	0	0	0	0	0	0	0	0	0	0	0	0	0	0	0	0	0	0
CPR_OTU265	k__Bacteria;p__Patescibacteriota;c__Patescibacteriia;o__SG8-24;f__GWF2-40-263;g__	0	0	0	0	0	0	0	0	0	0	0	0	0	0	0	0	0	0	0	0	0	0	0	0	0	0	0	0	0	0	0	0	0	0	0	0	0	0	0	0	0	0	0	0	0	0	0	0
CPR_OTU266	k__Bacteria;p__Patescibacteriota;c__Patescibacteriia;o__SG8-24;f__UBA10169;g__JACPJO01	0	0	0	0	0	0	0	0	0	0	0	0	0	0	0	0	0	0	0	0	0	0	0	0	0	0	0	0	0	0	0	0	0	0	0	0	0	0	0	0	0	0	0	0	0	0	0	0
CPR_OTU267	k__Bacteria;p__Patescibacteriota;c__Microgenomatia;o__UBA1400;f__PJMF01;g__	0	0	0	0	0	0	0	0	0	0	0	0	0	0	0	0	0	0	0	0	0	0	0	0	0	0	0	0	0	0	0	0	0	0	0	0	0	0	0	0	0	0	0	0	0	0	0	0
CPR_OTU268	k__Bacteria;p__Patescibacteriota;c__Patescibacteriia;o__SG8-24;f__GWF2-40-263;g__JACQXU01	0	0	0	0	0	0	0	0	0	0	0	0	0	0	0	0	0	0	0	0	0	0	0	0	0	0	0	0	0	0	0	0	0	0	0	0	0	0	0	0	0	0	0	0	0	0	0	0
CPR_OTU269	k__Bacteria;p__Patescibacteriota;c__Minisyncoccia;o__UBA9983_A;f__Zambryskibacteraceae_A;g__WO2-35-19	0	0	0	0	0	0	0	0	0	0	0	0	0	0	0	0	0	0	0	0	0	0	0	0	0	0	0	0	0	0	0	0	0	0	0	0	0	0	0	0	0	0	0	0	0	0	0	0
CPR_OTU270	k__Bacteria;p__Patescibacteriota;c__Minisyncoccia;o__Portnoybacterales;f__UBA2143;g__	0	0	0	0	0	0	0	0	0	0	0	0	0	0	0	0	0	0	0	0	0	0	0	0	0	0	0	0	0	0	0	0	0	0	0	0	0	0	0	0	0	0	0	0	0	0	0	0
CPR_OTU271	k__Bacteria;p__Patescibacteriota;c__Patescibacteriia;o__CAIXNZ01;f__CAIXNZ01;g__	0	0	0	0	0	0	0	0	0	0	0	0	0	0	0	0	0	0	0	0	0	0	0	0	0	0	0	0	0	0	0	0	0	0	0	0	0	0	0	0	0	0	0	0	0	0	0	0
CPR_OTU272	k__Bacteria;p__Patescibacteriota;c__Microgenomatia;o__2-02-FULL-39-11;f__2-02-FULL-39-11;g__	0	0	0	0	0	0	0	0	0	0	0	0	0	0	0	0	0	0	0	0	0	0	0	0	0	0	0	0	0	0	0	0	0	0	0	0	0	0	0	0	0	0	0	0	0	0	0	0
CPR_OTU273	k__Bacteria;p__Patescibacteriota;c__Gracilibacteria;o__UM-FILTER-43-11;f__UM-FILTER-43-11;g__	0	0	0	0	0	0	0	0	0	0	0	0	0	0	0	0	0	0	0	0	0	0	0	0	0	0	0	0	0	0	0	0	0	0	0	0	0	0	0	0	0	0	0	0	0	0	0	0
CPR_OTU274	k__Bacteria;p__Patescibacteriota;c__Microgenomatia;o__Levybacterales;f__UBA12049;g__JACROF01	0	0	0	0	0	0	0	0	0	0	0	0	195	0	0	0	0	0	0	0	0	0	0	0	0	0	0	0	0	0	0	0	0	0	0	0	0	0	0	0	0	0	0	0	0	0	0	268
CPR_OTU275	k__Bacteria;p__Patescibacteriota;c__Microgenomatia;o__2-02-FULL-39-11;f__2-02-FULL-39-11;g__JACREK01	0	0	0	0	0	0	0	0	0	0	0	0	0	0	0	0	0	0	0	0	0	0	0	0	0	0	0	0	0	0	0	0	0	0	0	0	0	0	0	0	0	0	0	0	0	0	0	0
CPR_OTU276	k__Bacteria;p__Patescibacteriota;c__Microgenomatia;o__UBA1400;f__;g__	0	0	0	0	0	0	0	0	0	0	0	0	0	0	0	0	0	0	0	0	0	0	0	0	0	0	0	0	0	0	0	0	0	0	0	0	0	0	0	0	0	0	0	0	0	0	0	0
CPR_OTU277	k__Bacteria;p__Patescibacteriota;c__Minisyncoccia;o__Paceibacterales;f__Staskawiczbacteraceae;g__XYD1-FULL-39-28	0	0	0	0	0	0	0	0	0	0	0	0	0	0	0	0	0	0	0	0	0	0	0	0	0	0	0	0	0	0	0	0	0	0	0	0	0	0	0	0	0	0	0	0	0	0	0	0
CPR_OTU278	k__Bacteria;p__Patescibacteriota;c__Doudnabacteria;o__UBA920;f__O2-02-FULL-48-8;g__JACPKU01	0	0	0	0	0	0	0	0	0	0	0	0	0	0	0	0	0	0	0	0	0	0	0	0	0	0	0	0	0	0	0	0	0	0	0	0	0	0	0	0	0	0	0	0	0	0	0	0
CPR_OTU279	k__Bacteria;p__Patescibacteriota;c__Patescibacteriia;o__;f__;g__	0	0	0	0	0	0	0	0	0	0	0	0	0	0	0	0	0	0	0	0	0	0	0	0	0	0	0	0	0	0	0	0	0	0	0	0	0	0	0	0	0	0	0	0	0	0	0	0
CPR_OTU280	k__Bacteria;p__Patescibacteriota;c__Microgenomatia;o__Levybacterales;f__UBA12049;g__	0	985	0	0	0	0	0	0	0	0	0	0	0	0	0	0	0	0	0	0	0	0	0	0	0	0	0	0	0	0	0	0	0	0	0	0	0	0	0	0	0	0	0	0	0	0	0	0
CPR_OTU281	k__Bacteria;p__Patescibacteriota;c__Minisyncoccia;o__UBA9983_A;f__SBAW01;g__GWA1-54-10	0	173	0	0	114	0	0	0	0	0	0	80	0	0	0	0	0	0	0	0	0	0	0	0	0	0	0	0	0	0	0	0	0	0	0	0	0	0	0	0	0	0	0	0	0	0	0	0
CPR_OTU282	k__Bacteria;p__Patescibacteriota;c__Minisyncoccia;o__UBA9983_A;f__;g__	0	0	1049	0	0	0	0	0	0	0	0	0	0	0	0	0	0	0	0	0	0	0	0	0	0	0	0	0	0	0	0	0	0	0	0	0	0	0	0	0	0	0	0	0	0	0	0	0
CPR_OTU283	k__Bacteria;p__Patescibacteriota;c__Minisyncoccia;o__UBA9983_A;f__UBA9973;g__	0	0	0	0	0	0	0	0	0	0	0	0	0	0	0	0	0	0	0	0	0	0	0	0	0	0	0	0	0	0	0	0	0	0	0	0	0	0	0	0	0	0	0	0	0	0	0	0
CPR_OTU284	k__Bacteria;p__Patescibacteriota;c__Microgenomatia;o__Levybacterales;f__UBA12049;g__	0	639	0	0	0	0	0	0	0	0	0	0	0	0	570	0	0	0	0	0	0	0	0	0	0	0	0	0	0	0	0	0	0	0	0	0	0	0	0	0	0	0	0	0	0	0	0	0
CPR_OTU285	k__Bacteria;p__Patescibacteriota;c__Minisyncoccia;o__UBA9983_A;f__;g__	0	0	0	0	0	0	0	0	0	0	0	0	0	0	0	0	0	0	0	0	0	0	0	0	0	0	0	0	0	0	0	0	0	0	0	0	0	0	0	0	0	0	0	0	0	0	0	0
CPR_OTU286	k__Bacteria;p__Patescibacteriota;c__Minisyncoccia;o__UBA6257;f__GWB1-50-10;g__	0	0	0	0	0	0	0	0	0	0	0	0	0	0	0	0	0	0	0	0	0	0	0	0	0	0	0	0	0	0	0	0	0	0	0	0	0	0	0	0	0	0	0	0	0	0	0	0
CPR_OTU287	k__Bacteria;p__Patescibacteriota;c__Minisyncoccia;o__UBA9983_A;f__SBAW01;g__GWA1-54-10	0	0	0	0	0	0	0	0	0	0	0	0	0	0	0	0	0	0	0	0	0	0	0	0	0	0	0	0	0	0	0	0	0	0	0	0	0	0	0	0	0	0	0	0	0	0	0	0
CPR_OTU288	k__Bacteria;p__Patescibacteriota;c__Minisyncoccia;o__UBA9983_A;f__;g__	0	0	0	0	0	0	0	0	0	0	132	0	0	0	0	0	0	0	0	0	0	0	0	0	0	0	0	0	0	0	0	0	0	0	0	0	0	0	0	0	0	0	0	0	0	0	0	0
CPR_OTU289	k__Bacteria;p__Patescibacteriota;c__Minisyncoccia;o__UBA9983_A;f__UBA1006;g__	0	0	0	0	0	0	0	0	0	0	0	0	0	0	0	0	0	0	0	0	0	0	0	0	0	0	0	0	0	0	0	0	0	0	0	0	0	0	0	0	0	0	0	0	0	0	0	0
CPR_OTU290	k__Bacteria;p__Patescibacteriota;c__Minisyncoccia;o__Moranbacterales;f__UBA1568;g__UBA1568	0	0	0	0	0	0	0	0	0	0	0	0	0	0	0	0	0	0	0	0	0	0	0	0	0	0	0	0	0	0	0	0	0	0	0	0	0	0	0	0	0	0	0	0	0	0	0	0
CPR_OTU291	k__Bacteria;p__Patescibacteriota;c__Patescibacteriia;o__;f__;g__	0	0	0	0	0	0	0	0	0	0	0	0	0	0	0	0	0	0	0	0	0	0	0	0	0	0	0	0	0	0	0	0	0	0	0	0	0	0	0	0	0	0	0	0	0	0	0	0
CPR_OTU292	k__Bacteria;p__Patescibacteriota;c__Patescibacteriia;o__JACRDY01;f__JACRDY01;g__JACRDY01	0	0	0	0	0	0	0	0	0	0	0	0	0	0	0	0	0	0	0	0	0	0	0	0	0	0	0	0	0	0	0	0	0	0	0	0	0	0	0	0	0	0	0	0	0	0	0	0
CPR_OTU293	k__Bacteria;p__Patescibacteriota;c__Minisyncoccia;o__UBA9983_A;f__;g__	0	0	667	0	0	0	0	0	0	0	0	0	0	0	0	0	0	0	0	0	0	0	0	0	0	0	0	0	0	0	0	0	0	0	0	0	0	0	0	0	0	0	0	0	0	0	0	0
CPR_OTU294	k__Bacteria;p__Patescibacteriota;c__UBA1384;o__2-12-FULL-50-11;f__2-12-FULL-50-11;g__JACRAP01	0	0	0	0	0	0	0	0	0	0	0	0	0	0	0	0	0	0	0	0	0	0	0	0	0	0	0	0	0	0	0	0	0	0	0	0	0	0	0	0	0	0	0	0	0	0	0	0
CPR_OTU295	k__Bacteria;p__Patescibacteriota;c__Microgenomatia;o__Levybacterales;f__UBA12049;g__	0	0	0	0	0	0	0	0	0	0	0	0	0	0	0	0	0	0	0	0	0	0	0	0	0	0	0	0	0	0	0	0	0	0	0	0	0	0	0	0	0	0	0	272	3013	0	0	0
CPR_OTU296	k__Bacteria;p__Patescibacteriota;c__Minisyncoccia;o__UBA6257;f__UBA9933;g__	0	0	0	0	0	0	0	0	0	0	0	0	0	0	0	0	0	0	0	0	0	0	0	0	0	0	0	0	0	0	0	0	0	0	0	0	0	0	0	0	0	0	0	0	0	0	0	0
CPR_OTU297	k__Bacteria;p__Patescibacteriota;c__Patescibacteriia;o__SG8-24;f__GWF2-40-263;g__	0	0	0	0	0	0	0	0	0	0	0	0	0	0	0	0	0	0	0	0	0	0	0	0	0	0	0	0	0	0	0	0	0	0	0	0	0	0	0	0	0	0	0	0	0	0	0	0
CPR_OTU298	k__Bacteria;p__Patescibacteriota;c__Kazan-3B-28;o__Kazan-3B-28;f__;g__	0	0	0	0	0	0	0	0	0	0	0	0	0	0	0	0	0	0	0	0	0	0	0	0	0	0	0	0	0	0	0	0	0	0	0	0	0	0	0	0	0	0	0	0	0	0	0	0
CPR_OTU299	k__Bacteria;p__Patescibacteriota;c__Minisyncoccia;o__Paceibacterales;f__MHMH01;g__JACPGX01	0	0	0	0	0	0	0	0	0	0	0	0	0	0	0	0	0	0	0	0	0	0	0	0	0	0	0	0	0	0	0	0	0	0	0	0	0	0	0	0	0	0	0	0	0	0	0	0
CPR_OTU300	k__Bacteria;p__Patescibacteriota;c__Minisyncoccia;o__UBA9983_A;f__UBA9973;g__	0	0	0	0	0	0	0	0	0	0	0	0	0	0	0	0	0	0	0	0	0	0	0	0	0	0	0	0	0	0	0	0	0	0	0	0	0	0	0	0	0	0	0	0	0	0	0	0
CPR_OTU301	k__Bacteria;p__Patescibacteriota;c__Minisyncoccia;o__UBA6257;f__UBA9933;g__	0	0	0	0	0	0	0	0	0	0	0	0	0	0	0	0	0	0	0	0	0	0	0	0	0	0	0	0	0	0	0	0	0	0	0	0	0	0	0	0	0	0	0	0	0	0	0	0
CPR_OTU302	k__Bacteria;p__Patescibacteriota;c__Doudnabacteria;o__UBA920;f__UBA920;g__	0	0	0	0	0	0	0	0	0	0	0	0	0	0	0	0	0	0	0	0	0	0	0	0	0	0	0	0	0	0	0	0	0	0	0	0	0	0	0	0	0	0	0	0	0	0	0	0
CPR_OTU303	k__Bacteria;p__Patescibacteriota;c__Minisyncoccia;o__UBA9983_A;f__Zambryskibacteraceae_A;g__WO2-35-19	0	0	0	0	0	0	0	0	0	0	0	0	0	0	0	0	0	0	0	0	0	0	0	0	0	0	0	0	0	0	0	0	0	0	0	0	0	0	0	0	0	0	0	0	0	0	0	0
CPR_OTU304	k__Bacteria;p__Patescibacteriota;c__Kazan-3B-28;o__Kazan-3B-28;f__;g__	0	0	0	0	0	0	0	0	0	0	0	0	0	0	0	0	0	0	0	0	0	0	0	0	0	0	0	0	0	0	0	0	0	0	0	0	0	0	0	0	0	0	0	0	0	0	0	0
CPR_OTU305	k__Bacteria;p__Patescibacteriota;c__Doudnabacteria;o__UBA920;f__UBA920;g__	0	0	0	0	0	0	0	0	0	0	0	0	0	0	0	0	0	0	0	0	0	0	0	0	0	0	0	0	0	0	0	0	0	0	0	0	0	0	0	0	0	0	0	0	0	0	0	2347
CPR_OTU306	k__Bacteria;p__Patescibacteriota;c__Patescibacteriia;o__JACQRZ01;f__JACQRZ01;g__JACQSC01	0	0	0	0	0	0	0	0	0	0	0	0	0	0	0	0	0	0	0	0	0	0	0	0	0	0	0	0	0	0	0	0	0	0	0	0	0	0	0	0	0	0	0	0	0	0	0	0
CPR_OTU307	k__Bacteria;p__Patescibacteriota;c__Microgenomatia;o__UBA1400;f__;g__	0	0	0	0	0	0	0	0	0	0	0	0	0	0	0	0	0	0	0	0	0	0	0	0	0	0	0	0	0	0	0	0	0	0	0	0	0	0	0	0	0	0	0	0	0	0	0	0
CPR_OTU308	k__Bacteria;p__Patescibacteriota;c__Minisyncoccia;o__UBA6257;f__1-14-0-10-40-38;g__	0	0	0	0	0	0	0	0	0	0	0	0	0	0	0	0	0	0	0	0	0	0	0	0	0	0	0	0	0	0	0	0	0	0	0	0	0	0	0	0	0	0	0	0	0	0	0	0
CPR_OTU309	k__Bacteria;p__Patescibacteriota;c__Patescibacteriia;o__SG8-24;f__2-12-FULL-60-25;g__	0	0	0	0	0	0	0	0	0	0	0	0	0	0	0	0	0	0	0	0	0	0	0	0	0	0	0	0	0	0	0	0	0	0	0	0	0	0	0	0	0	0	0	0	0	0	0	0
CPR_OTU310	k__Bacteria;p__Patescibacteriota;c__Minisyncoccia;o__UBA9983_A;f__Zambryskibacteraceae;g__UBA5004	0	0	0	0	0	0	0	0	0	0	0	0	0	0	0	0	0	0	0	0	0	0	0	0	0	0	0	0	0	0	0	0	0	0	0	0	0	0	0	0	0	0	0	0	0	0	0	0
CPR_OTU311	k__Bacteria;p__Patescibacteriota;c__Minisyncoccia;o__Paceibacterales;f__RBG-13-42-11;g__	0	0	0	0	0	0	0	0	0	0	0	0	0	0	0	0	0	0	0	0	0	0	0	0	0	0	0	0	0	0	0	0	0	0	0	0	0	0	0	0	0	0	0	0	0	0	0	0
CPR_OTU312	k__Bacteria;p__Patescibacteriota;c__Minisyncoccia;o__Moranbacterales;f__2-12-FULL-40-10;g__	0	0	0	0	0	0	0	0	0	0	0	0	0	0	0	0	0	0	0	0	0	0	0	0	0	0	0	0	0	0	0	0	0	0	0	0	0	0	0	0	0	0	0	0	0	0	0	0
CPR_OTU313	k__Bacteria;p__Patescibacteriota;c__Minisyncoccia;o__UBA9983;f__2-01-FULL-45-33;g__	0	0	0	0	0	0	0	0	0	0	0	0	0	0	0	0	0	0	0	0	0	0	0	0	0	0	0	0	0	0	0	0	0	0	0	0	0	0	0	0	0	0	0	0	0	0	0	0
CPR_OTU314	k__Bacteria;p__Patescibacteriota;c__Gracilibacteria;o__UBA1369;f__UBA12463;g__UBA12463	0	0	0	0	0	0	0	0	0	0	0	0	0	0	0	0	0	0	0	0	0	0	0	0	0	0	0	0	0	0	0	0	0	0	0	0	0	0	0	0	0	0	0	0	0	0	0	0
CPR_OTU315	k__Bacteria;p__Patescibacteriota;c__Patescibacteriia;o__BM507;f__;g__	0	0	0	0	0	0	0	0	0	0	0	0	0	0	0	0	0	0	0	0	0	0	0	0	0	0	0	0	0	0	0	0	0	0	0	0	0	0	0	0	0	0	0	0	0	0	0	0
CPR_OTU316	k__Bacteria;p__Patescibacteriota;c__Minisyncoccia;o__Paceibacterales;f__PEYH01;g__	0	0	0	0	0	0	0	0	0	0	0	0	0	0	0	0	0	0	0	0	0	0	0	0	0	0	0	0	0	0	0	0	0	0	0	0	0	0	0	0	0	0	0	0	0	0	0	0
CPR_OTU317	k__Bacteria;p__Patescibacteriota;c__Microgenomatia;o__GWA2-44-7;f__UBA10165;g__JACPEJ01	0	0	0	0	0	0	0	0	0	0	0	0	0	0	0	0	0	0	0	0	0	0	0	0	0	0	0	0	0	0	0	0	0	0	0	0	0	0	0	0	0	0	0	0	0	0	0	0
CPR_OTU318	k__Bacteria;p__Patescibacteriota;c__Minisyncoccia;o__UBA9983_A;f__UBA2100;g__UBA10103	0	0	0	0	0	0	0	0	0	0	0	0	0	0	0	0	0	0	0	0	0	0	0	0	0	0	0	0	0	0	0	0	0	0	0	0	0	0	0	0	0	0	0	0	0	0	0	0
CPR_OTU319	k__Bacteria;p__Patescibacteriota;c__Patescibacteriia;o__2-01-FULL-39-33;f__2-01-FULL-39-33;g__	0	0	0	0	0	0	0	0	0	0	0	0	0	0	0	0	0	0	0	0	0	0	0	0	0	0	0	0	0	0	0	0	0	0	0	0	0	0	0	0	0	0	0	0	0	0	0	0
CPR_OTU320	k__Bacteria;p__Patescibacteriota;c__Gracilibacteria;o__JAHISY01;f__JAHISY01;g__	0	0	0	0	0	0	0	0	0	0	0	0	0	0	0	0	0	0	0	0	0	0	0	0	0	0	0	0	0	0	0	0	0	0	0	0	0	0	0	0	0	0	0	0	0	0	0	0
CPR_OTU321	k__Bacteria;p__Patescibacteriota;c__Minisyncoccia;o__Paceibacterales;f__UBA5738;g__	0	0	0	0	0	0	0	0	0	0	0	0	0	0	0	0	0	0	0	0	0	0	0	0	0	0	0	0	0	0	0	0	0	0	0	0	0	0	0	0	0	0	0	0	0	0	0	0
CPR_OTU322	k__Bacteria;p__Patescibacteriota;c__Microgenomatia;o__UBA1400;f__PJMF01;g__VFLK01	0	0	0	0	0	0	0	0	0	0	0	0	0	0	0	0	0	0	0	0	0	0	0	0	0	0	0	0	0	0	0	0	0	0	0	0	0	0	0	0	0	0	0	0	0	0	0	0
CPR_OTU323	k__Bacteria;p__Patescibacteriota;c__Minisyncoccia;o__UBA9983_A;f__UBA918;g__	0	0	0	0	0	0	0	0	0	0	0	0	0	0	0	0	0	0	0	0	0	0	0	0	0	0	0	0	0	0	0	0	0	0	0	0	0	0	0	0	0	0	0	0	0	0	0	0
CPR_OTU324	k__Bacteria;p__Patescibacteriota;c__Minisyncoccia;o__UBA6257;f__Brennerbacteraceae;g__	0	0	0	0	0	0	0	0	0	0	0	0	0	0	0	0	0	0	0	0	0	0	0	0	0	0	0	0	0	0	0	0	0	0	0	0	0	0	0	0	0	0	0	0	0	0	0	0
CPR_OTU325	k__Bacteria;p__Patescibacteriota;c__Minisyncoccia;o__UBA9983_A;f__;g__	0	0	0	0	0	0	0	0	0	0	0	0	0	0	0	0	0	0	0	0	0	0	0	0	0	0	0	0	0	0	0	0	0	0	0	0	0	0	0	0	0	0	0	0	0	0	0	0
CPR_OTU326	k__Bacteria;p__Patescibacteriota;c__Saccharimonadia;o__CAILAD01;f__;g__	0	0	0	0	0	0	0	0	0	0	0	0	0	0	0	0	0	0	0	0	0	0	0	0	0	0	0	0	0	0	0	0	0	0	0	0	0	0	0	0	0	0	0	0	0	0	0	0
CPR_OTU327	k__Bacteria;p__Patescibacteriota;c__Minisyncoccia;o__Paceibacterales;f__PWPS01;g__PWHW01	0	0	0	0	0	0	0	0	0	0	0	0	0	0	0	0	0	0	0	0	0	0	0	0	0	0	0	0	0	0	0	0	0	0	0	0	0	0	0	0	0	0	0	0	0	0	0	0
CPR_OTU328	k__Bacteria;p__Patescibacteriota;c__Minisyncoccia;o__UBA9983_A;f__UBA9973;g__	0	0	0	0	0	0	0	0	0	0	0	0	0	0	0	0	0	0	0	0	0	0	0	0	0	0	0	0	0	0	0	0	0	0	0	0	0	0	0	0	0	0	0	0	0	0	0	0
CPR_OTU329	k__Bacteria;p__Patescibacteriota;c__Doudnabacteria;o__UBA920;f__UBA920;g__	0	0	0	0	0	0	0	0	0	0	0	0	0	0	0	0	0	0	0	0	0	0	0	0	0	0	0	0	0	0	0	0	0	0	0	0	0	0	0	0	0	0	0	0	0	0	0	1809
CPR_OTU330	k__Bacteria;p__Patescibacteriota;c__Microgenomatia;o__UBA12405;f__UBA12405;g__UBA12158	0	0	0	0	0	0	0	0	0	0	0	0	0	0	0	0	0	0	0	0	0	0	0	0	0	0	0	0	0	0	0	0	0	0	0	0	0	0	0	0	0	0	0	0	0	0	0	0
CPR_OTU331	k__Bacteria;p__Patescibacteriota;c__Gracilibacteria;o__UBA1369;f__UM-FILTER-41-14;g__UM-FILTER-41-14	0	0	0	0	0	0	0	0	0	0	0	0	0	0	0	0	0	0	0	0	0	0	0	0	0	0	0	0	0	0	0	0	0	0	0	0	0	0	0	0	0	0	0	0	0	0	0	0
CPR_OTU332	k__Bacteria;p__Patescibacteriota;c__Saccharimonadia;o__Saccharimonadales;f__Nanosyncoccaceae;g__Nanosyncoccus	0	0	0	0	0	0	0	0	0	0	0	0	0	0	0	0	0	0	0	0	0	0	0	0	0	0	0	0	0	0	6974	0	327	0	0	0	0	0	0	0	0	0	0	0	0	0	0	0
CPR_OTU333	k__Bacteria;p__Patescibacteriota;c__Minisyncoccia;o__UBA9983_A;f__SBAW01;g__GWA1-54-10	0	0	95	0	0	1428	0	683	178	0	0	0	373	1552	570	3625	0	0	0	0	0	0	0	0	0	0	0	0	0	0	0	0	0	0	0	0	0	0	0	0	0	0	0	0	0	0	0	0
CPR_OTU334	k__Bacteria;p__Patescibacteriota;c__Dojkabacteria;o__SC72;f__SC72;g__UBA5232	0	0	0	0	0	0	0	0	0	0	0	0	0	0	0	0	0	0	0	0	0	0	0	0	0	0	0	0	0	0	0	0	0	0	0	0	0	0	0	0	0	0	0	0	0	0	0	0
CPR_OTU335	k__Bacteria;p__Patescibacteriota;c__Saccharimonadia;o__Saccharimonadales;f__;g__	0	299	0	0	0	0	0	0	0	0	0	0	0	0	0	0	0	0	0	0	0	0	0	0	0	0	0	0	0	0	0	0	0	0	0	0	0	0	0	0	0	0	0	0	0	0	0	0
CPR_OTU336	k__Bacteria;p__Patescibacteriota;c__Minisyncoccia;o__Portnoybacterales;f__GWB1-42-6;g__	0	0	0	0	0	0	0	0	0	0	0	0	0	0	0	0	0	0	0	0	0	0	0	0	0	0	0	0	0	0	0	0	0	0	0	0	0	0	0	0	0	0	0	0	0	0	0	0
CPR_OTU337	k__Bacteria;p__Patescibacteriota;c__Minisyncoccia;o__UBA9983_A;f__UBA2103;g__C7867-001	0	0	0	0	0	0	0	0	0	0	0	0	0	0	0	0	0	0	0	0	0	0	0	0	0	0	0	0	0	0	0	0	0	0	0	0	0	0	0	0	0	0	0	0	0	0	0	0
CPR_OTU338	k__Bacteria;p__Patescibacteriota;c__Saccharimonadia;o__Saccharimonadales;f__;g__	0	0	0	0	0	0	0	0	0	0	0	0	0	0	0	0	0	0	0	0	0	0	0	0	0	0	0	0	0	0	0	0	0	0	0	0	0	0	0	0	0	0	0	0	0	0	0	0
CPR_OTU339	k__Bacteria;p__Patescibacteriota;c__Saccharimonadia;o__Saccharimonadales;f__JACDFO01;g__	0	229	0	0	0	0	0	0	0	0	0	0	0	0	0	0	0	0	0	0	0	0	0	0	0	0	0	0	0	0	0	0	0	0	0	0	0	0	0	0	0	0	0	0	0	0	0	0
CPR_OTU340	k__Bacteria;p__Patescibacteriota;c__Minisyncoccia;o__UBA6257;f__Brennerbacteraceae;g__	0	0	0	0	0	0	0	0	0	0	0	0	0	0	0	0	0	0	0	0	0	0	0	0	0	0	0	0	0	0	0	0	0	0	0	0	0	0	0	0	0	0	0	0	0	0	0	0
CPR_OTU341	k__Bacteria;p__Patescibacteriota;c__Microgenomatia;o__UBA12405;f__UBA12405;g__WARW01	0	0	0	0	0	0	0	0	0	0	0	0	0	0	0	0	0	0	0	0	0	0	0	0	0	0	0	0	0	0	0	0	0	0	0	0	0	0	0	0	0	0	0	0	0	0	0	0
CPR_OTU342	k__Bacteria;p__Patescibacteriota;c__Microgenomatia;o__UBA1400;f__PJMF01;g__JAAZKO01	0	0	0	0	0	0	0	0	0	0	0	0	0	0	0	0	0	0	0	0	0	0	0	0	0	0	0	0	0	0	0	0	0	0	0	0	0	0	0	0	0	0	0	0	0	0	0	0
CPR_OTU343	k__Bacteria;p__Patescibacteriota;c__Microgenomatia;o__UBA1400;f__PJMF01;g__	0	0	0	0	0	0	0	0	0	0	0	0	0	0	0	0	0	0	0	0	0	0	0	0	0	0	0	0	0	0	0	0	0	0	0	0	0	0	0	0	0	0	0	0	0	0	0	0
CPR_OTU344	k__Bacteria;p__Patescibacteriota;c__Minisyncoccia;o__Paceibacterales;f__;g__	0	0	0	0	0	0	0	0	0	0	0	0	0	0	0	0	0	0	0	0	0	0	0	0	0	0	0	0	0	0	0	0	0	0	0	0	0	0	0	0	0	0	0	0	0	0	0	0
CPR_OTU345	k__Bacteria;p__Patescibacteriota;c__Gracilibacteria;o__;f__;g__	0	0	0	0	0	0	0	0	0	0	0	0	0	0	0	0	0	0	0	0	0	0	0	0	0	0	0	0	0	0	0	0	0	0	0	0	0	0	0	0	0	0	0	0	0	0	0	0
CPR_OTU346	k__Bacteria;p__Patescibacteriota;c__Minisyncoccia;o__Paceibacterales;f__;g__	0	0	0	0	0	0	0	0	0	0	0	0	0	0	0	0	0	0	0	0	0	0	0	0	0	0	0	0	0	0	0	0	0	0	0	0	0	0	0	0	0	0	0	0	0	0	0	0
CPR_OTU347	k__Bacteria;p__Patescibacteriota;c__Minisyncoccia;o__UBA9983_A;f__UBA918;g__UBA918	0	0	0	0	0	0	0	0	0	0	0	0	0	0	0	0	0	0	0	0	0	0	0	0	0	0	0	0	0	0	0	0	0	0	0	0	0	0	0	0	0	0	0	0	0	0	0	0
CPR_OTU348	k__Bacteria;p__Patescibacteriota;c__Patescibacteriia;o__SBBC01;f__;g__	0	0	0	0	0	0	0	0	0	0	0	0	0	0	0	0	0	0	0	0	0	0	0	0	0	0	0	0	0	0	0	0	0	0	0	0	0	0	0	0	0	0	0	0	0	0	0	0
CPR_OTU349	k__Bacteria;p__Patescibacteriota;c__Minisyncoccia;o__Paceibacterales;f__UBA10102;g__JACPMKO1	0	0	0	0	0	0	0	0	0	0	0	0	0	0	0	0	0	0	0	0	0	0	0	0	0	0	0	0	0	0	0	0	0	0	0	0	0	0	0	0	0	0	0	0	0	0	0	0
CPR_OTU350	k__Bacteria;p__Patescibacteriota;c__Minisyncoccia;o__UBA9983_A;f__UBA2100;g__UBA10103	0	0	0	0	0	0	0	0	0	0	8371	0	0	0	0	0	0	0	0	0	0	0	0	0	0	0	0	0	0	0	0	0	0	0	0	0	0	0	0	0	0	0	0	0	0	0	0	0
CPR_OTU351	k__Bacteria;p__Patescibacteriota;c__Microgenomatia;o__Levybacterales;f__UBA12049;g__	0	0	0	0	0	2075	0	106	1949	0	0	0	205	0	0	0	0	0	0	0	0	0	0	0	0	0	0	0	0	0	0	0	0	0	0	0	0	0	0	0	0	0	0	0	0	0	0	0
CPR_OTU352	k__Bacteria;p__Patescibacteriota;c__Saccharimonadia;o__CAILAD01;f__;g__	0	0	318	1426	0	0	0	0	0	0	0	0	0	0	0	0	0	0	0	0	0	0	0	0	0	0	0	0	0	0	0	0	0	0	0	0	0	0	0	0	0	0	0	0	0	0	0	0
CPR_OTU353	k__Bacteria;p__Patescibacteriota;c__Minisyncoccia;o__Paceibacterales;f__PWPS01;g__	0	0	0	0	0	0	0	0	0	0	0	0	0	0	0	0	0	0	0	0	0	0	0	0	0	0	0	0	0	0	0	0	0	0	0	0	0	0	0	0	0	0	0	0	0	0	0	0
CPR_OTU354	k__Bacteria;p__Patescibacteriota;c__Minisyncoccia;o__UBA9983_A;f__JABMxXO1;g__JABMINKO1	0	0	0	0	0	0	0	0	0	0	0	0	0	0	0	0	0	0	0	0	0	0	0	0	0	0	0	0	0	0	0	0	0	0	0	0	0	0	0	0	0	0	0	0	0	0	0	0
CPR_OTU355	k__Bacteria;p__Patescibacteriota;c__Saccharimonadia;o__Saccharimonadales;f__UBA4665;g__GCA-2746885	0	0	0	0	0	0	0	0	0	0	0	0	0	0	0	0	0	0	0	0	0	0	0	0	0	0	0	0	0	0	0	0	0	0	0	0	0	0	0	0	0	0	0	0	0	0	0	0
CPR_OTU356	k__Bacteria;p__Patescibacteriota;c__Microgenomatia;o__UBA1400;f__PJMF01;g__OMIS01	0	674	0	0	0	0	0	0	0	0	0	0	0	0	0	0	0	0	0	0	0	0	0	0	0	0	0	0	0	0	0	0	0	0	0	0	0	0	0	0	0	0	0	0	0	0	0	0
CPR_OTU357	k__Bacteria;p__Patescibacteriota;c__Minisyncoccia;o__UBA9983_A;f__UBA2103;g__C7867-001	0	0	0	0	0	0	0	0	0	0	0	0	0	0	0	0	0	0	0	0	0	0	0	0	0	0	0	0	0	0	0	0	0	0	0	0	0	0	0	0	0	0	0	0	0	0	0	0
CPR_OTU358	k__Bacteria;p__Patescibacteriota;c__Minisyncoccia;o__Paceibacterales;f__PWPS01;g__PWPS01	0	0	0	0	0	0	0	0	0	0	0	0	0	0	0	0	0	0	0	0	0	0	0	0	0	0	0	0	0	0	0	0	0	0	0	0	0	0	0	0	0	0	0	0	0	0	0	0
CPR_OTU359	k__Bacteria;p__Patescibacteriota;c__Microgenomatia;o__UBA1406;f__GWC2-37-13;g__UM-FILTER-34-12	0	0	0	0	0	0	0	0	0	0	0	0	0	0	0	0	0	0	0	0	0	0	0	0	0	0	0	0	0	0	0	0	0	0	0	0	0	0	0	0	0	0	0	0	0	0	0	0
CPR_OTU360	k__Bacteria;p__Patescibacteriota;c__Patescibacteriia;o__BM507;f__UBA12465;g__UBA12465	0	0	0	0	0	0	0	0	0	0	0	0	0	0	0	0	0	0	0	0	0	0	0	0	0	0	0	0	0	0	0	0	0	0	0	0	0	0	0	0	0	0	0	0	0	0	0	0
CPR_OTU361	k__Bacteria;p__Patescibacteriota;c__Minisyncoccia;o__UBA9983;f__UBA9983;g__	0	0	0	0	0	0	0	0	0	0	0	0	0	0	0	0	0	0	0	0	0	0	0	0	0	0	0	0	0	0	0	0	0	0	0	0	0	0	0	0	0	0	0	0	0	0	0	0
CPR_OTU362	k__Bacteria;p__Patescibacteriota;c__Saccharimonadia;o__Saccharimonadales;f__;g__	0	0	0	0	0	0	0	0	0	0	0	0	0	0	0	0	0	0	0	0	0	0	0	0	0	0	0	0	0	0	0	0	0	0	0	0	0	0	0	0	0	0	0	0	0	0	0	0
CPR_OTU363	k__Bacteria;p__Patescibacteriota;c__Patescibacteriia;o__;f__;g__	0	0	0	0	0	0	0	0	0	0	0	0	0	0	0	0	0	0	0	0	0	0	0	0	0	0	0	0	0	0	0	0	0	0	0	0	0	0	0	0	0	0	0	0	0	0	0	0
CPR_OTU364	k__Bacteria;p__Patescibacteriota;c__Minisyncoccia;o__UBA9983_A;f__UBA6065;g__	0	0	0	0	0	0	0	0	0	0	0	0	0	0	0	0	0	0	0	0	0	0	0	0	0	0	0	0	0	0	0	0	0	0	0	0	0	0	0	0	0	0	0	0	0	0	0	0
CPR_OTU365	k__Bacteria;p__Patescibacteriota;c__Gracilibacteria;o__Peribacterales;f__Peribacteraceae;g__01-FULL-54-110	0	0	0	0	0	0	0	0	0	0	0	0	0	0	0	0	0	0	0	0	0	0	0	0	0	0	0	0	0	0	0	0	0	0	0	0	0	0	0	0	0	0	0	0	0	0	0	0
CPR_OTU366	k__Bacteria;p__Patescibacteriota;c__Microgenomatia;o__Levybacterales;f__GWA1-39-11;g__	0	0	0	0	0	501	0	1847	2254	0	0	0	0	0	0	0	0	0	0	0	0	0	0	0	0	0	0	0	0	0	0	0	0	0	0	0	0	0	0	0	0	0	0	0	0	0	0	0
CPR_OTU367	k__Bacteria;p__Patescibacteriota;c__Minisyncoccia;o__UBA9983_A;f__UBA2103;g__C7867-001	0	0	0	0	0	0	0	0	0	0	0	0	0	0	0	0	0	0	0	0	0	0	0	0	0	0	0	0	0	0	0	0	0	0	0	0	0	0	0	0	0	0	0	0	0	0	0	0
CPR_OTU368	k__Bacteria;p__Patescibacteriota;c__Minisyncoccia;o__UBA9983_A;f__UBA9973;g__UBA9973	0	0	0	0	0	0	0	0	0	0	0	0	0	0	0	0	0	0	0	0	0	0	0	0	0	0	0	0	0	0	0	0	0	0	0	0	0	0	0	0	0	0	0	0	0	0	0	0
CPR_OTU369	k__Bacteria;p__Patescibacteriota;c__Gracilibacteria;o__Peribacterales;f__Peribacteraceae;g__	0	0	0	0	0	0	0	0	0	0	0	0	0	0	0	0	0	0	0	0	0	0	0	0	0	0	0	0	0	0	0	0	0	0	0	0	0	0	0	0	0	0	0	0	0	0	0	0
CPR_OTU370	k__Bacteria;p__Patescibacteriota;c__Patescibacteriia;o__H02-48-17;f__HO2-48-17;g__	0	0	0	0	0	0	0	0	0	0	0	0	0	0	0	0	0	0	0	0	0	0	0	0	0	0	0	0	0	0	0	0	0	0	0	0	0	0	0	0	0	0	0	0	0	0	0	0
CPR_OTU371	k__Bacteria;p__Patescibacteriota;c__Minisyncoccia;o__Portnoybacterales;f__UBA2143;g__	0	0	0	0	0	0	0	0	0	0	0	0	0	0	0	0	0	0	0	0	0	0	0	0	0	0	0	0	0	0	0	0	0	0	0	0	0	0	0	0	0	0	0	0	0	0	0	0
CPR_OTU372	k__Bacteria;p__Patescibacteriota;c__Minisyncoccia;o__UBA9983_A;f__GWA1-40-21;g__CAIJXO01	0	0	0	0	0	0	0	0	0	0	0	0	0	0	0	0	0	0	0	0	0	0	0	0	0	0	0	0	0	0	0	0	0	0	0	0	0	0	0	0	0	0	0	0	0	0	0	0
CPR_OTU373	k__Bacteria;p__Patescibacteriota;c__Minisyncoccia;o__UBA6257;f__UBA9933;g__	0	0	0	0	0	0	0	0	0	0	0	0	0	0	0	0	0	0	0	0	0	0	0	0	0	0	0	0	0	0	0	0	0	0	0	0	0	0	0	0	0	0	0	0	0	0	0	0
CPR_OTU374	k__Bacteria;p__Patescibacteriota;c__Minisyncoccia;o__Moranbacterales;f__UBA1568;g__	0	0	0	0	0	0	0	0	0	0	0	0	0	0	0	0	0	0	0	0	0	0	0	0	0	0	0	0	0	0	0	0	0	0	0	0	0	0	0	0	0	0	0	0	0	0	0	0
CPR_OTU375	k__Bacteria;p__Patescibacteriota;c__Saccharimonadia;o__Saccharimonadales;f__UBA1547;g__	0	0	0	0	0	0	0	0	0	0	0	0	0	0	0	0	0	0	0	0	0	0	0	0	0	0	0	0	0	0	0	0	0	0	0	0	0	0	0	0	0	0	0	0	0	0	0	0
CPR_OTU376	k__Bacteria;p__Patescibacteriota;c__Saccharimonadia;o__CAILAD01;f__;g__	0	0	104	5296	0	0	0	0	0	0	0	0	0	0	0	0	0	0	0	0	0	0	0	0	0	0	0	0	0	0	0	0	0	0	0	0	0	0	0	0	0	0	0	0	0	0	0	0
CPR_OTU377	k__Bacteria;p__Patescibacteriota;c__Microgenomatia;o__UBA1406;f__GWC2-37-13;g__	0	0	0	148	0	0	0	0	0	0	0	0	0	0	0	0	0	0	0	0	0	0	0	0	0	0	0	0	0	0	0	0	0	0	0	0	0	0	0	0	0	0	0	0	0	0	0	0
CPR_OTU378	k__Bacteria;p__Patescibacteriota;c__Minisyncoccia;o__UBA9983_A;f__UBA918;g__OLB19	0	0	0	0	0	0	0	0	0	0	0	0	0	0	0	0	0	0	0	0	0	0	0	0	0	0	0	0	0	0	0	0	0	0	0	0	0	0	0	0	0	0	0	0	0	0	0	0
CPR_OTU379	k__Bacteria;p__Patescibacteriota;c__Saccharimonadia;o__Saccharimonadales;f__;g__	0	699	0	0	0	0	0	0	0	0	0	0	0	0	0	0	0	0	0	0	0	0	0	0	0	0	0	0	0	0	0	0	0	0	0	0	0	0	0	0	0	0	0	0	0	0	0	0
CPR_OTU380	k__Bacteria;p__Patescibacteriota;c__Minisyncoccia;o__UBA9983;f__H02-45-28;g__	0	0	0	0	0	0	0	0	0	0	0	0	0	0	0	0	0	0	0	0	0	0	0	0	0	0	0	0	0	0	0	0	0	0	0	0	0	0	0	0	0	0	0	0	0	0	0	0
CPR_OTU381	k__Bacteria;p__Patescibacteriota;c__Dojkabacteria;o__SC72;f__SC72;g__UBA5232	0	0	0	0	0	0	0	0	0	0	0	0	0	0	0	0	0	0	0	0	0	0	0	0	0	0	0	0	0	0	0	0	0	0	0	0	0	0	0	0	0	0	0	0	0	0	0	0
CPR_OTU382	k__Bacteria;p__Patescibacteriota;c__Microgenomatia;o__GWA2-44-7;f__UBA8517;g__UBA8517	0	0	0	0	0	0	0	0	0	0	0	0	0	0	0	0	0	0	0	0	0	0	0	0	0	0	0	0	0	0	0	0	0	0	0	0	0	0	0	0	0	0	0	0	0	0	0	0
CPR_OTU383	k__Bacteria;p__Patescibacteriota;c__JAEDAM01;o__BD1-5;f__UBA2023;g__	0	0	0	0	0	0	0	0	0	0	0	0	0	0	0	0	0	0	0	0	0	0	0	0	0	0	0	0	0	0	0	0	0	0	0	0	0	0	0	0	0	0	0	0	0	0	0	0
CPR_OTU384	k__Bacteria;p__Patescibacteriota;c__Minisyncoccia;o__UBA9983_A;f__UBA5272;g__UBA11704	0	0	1596	0	0	0	0	0	0	0	0	0	0	0	0	0	0	0	0	0	0	0	0	0	0	0	0	0	0	0	0	0	0	0	0	0	0	0	0	0	0	0	0	0	0	0	0	0
CPR_OTU385	k__Bacteria;p__Patescibacteriota;c__Minisyncoccia;o__UBA9983_A;f__UBA918;g__OLB19	0	0	0	0	0	0	0	0	0	0	0	0	0	0	0	0	0	0	0	0	0	0	0	0	0	0	0	0	0	0	0	0	0	0	0	0	0	0	0	0	0	0	0	0	0	0	0	0
CPR_OTU386	k__Bacteria;p__Patescibacteriota;c__Minisyncoccia;o__UBA9983_A;f__UBA5272;g__UBA11704	0	0	1062	0	0	0	0	0	0	0	0	0	0	0	0	0	0	0	0	0	0	0	0	0	0	0	0	0	0	0	0	0	0	0	0	0	0	0	0	0	0	0	0	0	0	0	0	0
CPR_OTU387	k__Bacteria;p__Patescibacteriota;c__Minisyncoccia;o__UBA9983_A;f__UBA918;g__	0	0	0	0	0	0	0	0	0	0	0	0	0	0	0	0	0	0	0	0	0	0	0	0	0	0	0	0	0	0	0	0	0	0	0	0	0	0	0	0	0	0	0	0	0	0	0	0
CPR_OTU388	k__Bacteria;p__Patescibacteriota;c__Microgenomatia;o__;f__;g__	0	0	0	0	0	0	0	0	0	0	0	0	0	0	0	0	0	0	0	0	0	0	0	0	0	0	0	0	0	0	0	0	0	0	0	0	0	0	0	0	0	0	0	0	0	0	0	0
CPR_OTU389	k__Bacteria;p__Patescibacteriota;c__Saccharimonadia;o__Saccharimonadales;f__UBA10027;g__SDRW01	0	0	0	0	0	0	0	0	0	0	0	0	0	0	0	0	0	0	0	0	0	0	0	0	0	0	0	0	0	0	0	0	4600	0	0	0	0	0	0	0	0	0	0	0	0	0	0	0
CPR_OTU390	k__Bacteria;p__Patescibacteriota;c__Patescibacteriia;o__SG8-24;f__2-12-FULL-60-25;g__	0	0	0	0	0	0	0	0	0	0	0	0	0	0	0	0	0	0	0	0	0	0	0	0	0	0	0	0	0	0	0	0	0	0	0	0	0	0	0	0	0	0	0	0	0	0	0	0
CPR_OTU391	k__Bacteria;p__Patescibacteriota;c__Minisyncoccia;o__UBA9983_A;f__UBA918;g__Damh-18	0	0	0	0	0	138	0	937	617	0	0	0	964	4212	498	2991	0	0	0	0	0	0	0	0	0	0	0	0	0	0	0	0	0	0	0	0	0	0	0	0	0	0	0	0	0	0	0	0
CPR_OTU392	k__Bacteria;p__Patescibacteriota;c__Gracilibacteria;o__UM-FILTER-43-11;f__UM-FILTER-43-11;g__	0	0	0	0	0	0	0	0	0	0	0	0	0	0	0	0	0	0	0	0	0	0	0	0	0	0	0	0	0	0	0	0	0	0	0	0	0	0	0	0	0	0	0	0	0	0	0	0
CPR_OTU393	k__Bacteria;p__Patescibacteriota;c__Saccharimonadia;o__Saccharimonadales;f__Saccharimonadaceae;g__Saccharimonas	0	0	0	0	0	0	0	0	0	0	0	0	0	0	0	0	0	0	0	0	0	0	0	0	0	0	0	0	0	0	0	0	0	0	0	0	0	0	0	0	0	0	0	0	0	0	0	0
CPR_OTU394	k__Bacteria;p__Patescibacteriota;c__Gracilibacteria;o__RBG-16-42-10;f__RBG-16-42-10;g__JACQZO01	0	0	0	0	0	0	0	0	0	0	0	0	0	0	0	0	0	0	0	0	0	0	0	0	0	0	0	0	0	0	0	0	0	0	0	0	0	0	0	0	0	0	0	0	0	0	0	0
CPR_OTU395	k__Bacteria;p__Patescibacteriota;c__Minisyncoccia;o__UBA9983_A;f__;g__	0	0	0	0	0	0	0	0	0	0	0	0	0	0	0	0	0	0	0	0	0	0	0	0	0	0	0	0	0	0	0	0	0	0	0	0	0	0	0	0	0	0	0	0	0	0	0	0
CPR_OTU396	k__Bacteria;p__Patescibacteriota;c__Saccharimonadia;o__QS-5-54-17;f__QS-5-54-17;g__	0	0	0	0	0	0	0	0	0	0	0	0	0	0	0	0	0	0	0	0	0	0	0	0	0	0	0	0	0	0	0	0	0	0	0	0	0	0	0	0	0	0	0	0	0	0	0	0
CPR_OTU397	k__Bacteria;p__Patescibacteriota;c__UBA1384;o__;f__;g__	0	0	0	0	0	0	0	0	0	0	0	0	0	0	0	0	0	0	0	0	0	0	0	0	0	0	0	0	0	0	0	0	0	0	0	0	0	0	0	0	0	0	0	0	0	0	0	0
CPR_OTU398	k__Bacteria;p__Patescibacteriota;c__Patescibacteriia;o__UBA9570;f__XYC2-FULL-38-9;g__UM-FILTER-45-8	0	0	0	0	0	0	0	0	0	0	0	0	0	0	0	0	0	0	0	0	0	0	0	0	0	0	0	0	0	0	0	0	0	0	0	0	0	0	0	0	0	0	0	0	0	0	0	0
CPR_OTU399	k__Bacteria;p__Patescibacteriota;c__Kazan-3B-28;o__Kazan-3B-28;f__UBA10110;g__	0	0	0	0	0	0	0	0	0	0	0	0	0	0	0	0	0	0	0	0	0	0	0	0	0	0	0	0	0	0	0	0	0	0	0	0	0	0	0	0	0	0	0	0	0	0	0	0
CPR_OTU400	k__Bacteria;p__Patescibacteriota;c__Minisyncoccia;o__2-02-FULL-40-12;f__IGHO2-01-FULL-4-A;g__	0	0	0	0	0	0	0	0	0	0	0	0	0	0	0	0	0	0	0	0	0	0	0	0	0	0	0	0	0	0	0	0	0	0	0	0	0	0	0	0	0	0	0	0	0	0	0	0
CPR_OTU401	k__Bacteria;p__Patescibacteriota;c__Minisyncoccia;o__UBA6257;f__1-14-0-10-44-23;g__	0	0	0	0	0	0	0	0	0	0	0	295	0	0	0	0	0	0	0	0	0	0	0	0	0	0	0	0	0	0	0	0	0	0	0	0	0	0	0	0	0	0	0	0	0	0	0	0
CPR_OTU402	k__Bacteria;p__Patescibacteriota;c__Minisyncoccia;o__Paceibacterales;f__PWPS01;g__PWPS01	0	0	0	0	0	0	0	0	0	0	0	0	0	0	0	0	0	0	0	0	0	0	0	0	0	0	0	0	0	0	0	0	0	0	0	0	0	0	0	0	0	0	0	0	0	0	0	0
CPR_OTU403	k__Bacteria;p__Patescibacteriota;c__Minisyncoccia;o__UBA9983_A;f__Zambryskibacteraceae_A;g__WO2-35-19	0	0	0	0	0	0	0	0	0	0	0	0	0	0	0	0	0	0	0	0	0	0	0	0	0	0	0	0	0	0	0	0	0	0	0	0	0	0	0	0	0	0	0	0	0	0	0	0
CPR_OTU404	k__Bacteria;p__Patescibacteriota;c__Microgenomatia;o__UBA1400;f__UBA12108;g__	0	0	892	0	0	0	0	0	0	0	0	0	0	0	0	0	0	0	0	0	0	0	0	0	0	0	0	0	0	0	0	0	0	0	0	0	0	0	0	0	0	0	0	0	0	0	0	0
CPR_OTU405	k__Bacteria;p__Patescibacteriota;c__Saccharimonadia;o__Saccharimonadales;f__;g__	0	0	0	0	0	0	0	0	0	0	0	0	0	0	0	0	0	0	0	0	0	0	0	0	0	0	0	0	0	0	0	0	1590	0	0	0	0	0	0	0	0	0	0	0	0	0	0	0
CPR_OTU406	k__Bacteria;p__Patescibacteriota;c__Minisyncoccia;o__UBA9983_A;f__UBA1006;g__	0	0	0	0	0	0	0	0	0	0	0	0	0	0	0	0	0	0	0	0	0	0	0	0	0	0	0	0	0	0	0	0	0	0	0	0	0	0	0	0	0	0	0	0	0	0	0	0
CPR_OTU407	k__Bacteria;p__Patescibacteriota;c__Minisyncoccia;o__Moranbacterales;f__UBA1568;g__UBA1568	0	0	0	0	0	0	0	0	0	0	0	0	0	0	0	0	0	0	0	0	0	0	0	0	0	0	0	0	0	0	0	0	0	0	0	0	0	0	0	0	0	0	0	0	0	0	0	0
CPR_OTU408	k__Bacteria;p__Patescibacteriota;c__Minisyncoccia;o__UBA9983_A;f__UBA1539_A;g__UBA1550	0	0	0	0	0	0	0	0	0	0	0	0	0	0	0	0	0	0	0	0	0	0	0	0	0	0	0	0	0	0	0	0	0	0	0	0	0	0	0	0	0	0	0	0	0	0	0	0
CPR_OTU409	k__Bacteria;p__Patescibacteriota;c__Minisyncoccia;o__UBA9983_A;f__;g__	0	0	0	0	0	0	0	0	0	0	0	0	0	0	0	0	0	0	0	0	0	0	0	0	0	0	0	0	0	0	0	0	0	0	0	0	0	0	0	0	0	0	0	0	0	0	0	0
CPR_OTU410	k__Bacteria;p__Patescibacteriota;c__Doudnabacteria;o__UBA920;f__UBA920;g__	0	0	0	0	0	0	0	0	0	0	0	0	0	0	0	0	0	0	0	0	0	0	0	0	0	0	0	0	0	0	0	0	0	0	0	0	0	0	0	0	0	0	0	0	0	0	0	0
CPR_OTU411	k__Bacteria;p__Patescibacteriota;c__Minisyncoccia;o__Moranbacterales;f__;g__	0	0	0	0	0	0	0	0	0	0	0	0	0	0	0	0	0	0	0	0	0	0	0	0	0	0	0	0	0	0	0	0	0	0	0	0	0	0	0	0	0	0	0	0	0	0	0	0
CPR_OTU412	k__Bacteria;p__Patescibacteriota;c__Microgenomatia;o__Levybacterales;f__;g__	0	0	0	0	0	0	0	0	0	0	0	0	0	0	0	0	0	0	0	0	0	0	0	0	0	0	0	0	0	0	0	0	0	0	0	0	0	0	0	0	0	0	0	0	0	0	0	0
CPR_OTU413	k__Bacteria;p__Patescibacteriota;c__Saccharimonadia;o__Saccharimonadales;f__UBA10212;g__UBA6824	0	0	0	0	0	0	0	0	0	0	0	0	0	0	0	0	0	0	0	0	0	0	0	0	0	0	0	0	0	0	0	0	0	0	0	0	0	0	0	0	0	0	0	0	0	0	0	0
CPR_OTU414	k__Bacteria;p__Patescibacteriota;c__Patescibacteriia;o__SG8-24;f__2-12-FULL-60-25;g__	0	0	0	0	0	0	0	0	0	0	0	0	0	0	0	0	0	0	0	0	0	0	0	0	0	0	0	0	0	0	0	0	0	0	0	0	0	0	0	0	0	0	0	0	0	0	0	0
CPR_OTU415	k__Bacteria;p__Patescibacteriota;c__Patescibacteriia;o__BM507;f__UBA12075;g__	0	0	0	0	0	0	0	0	0	0	0	0	0	0	0	0	0	0	0	0	0	0	0	0	0	0	0	0	0	0	0	0	0	0	0	0	0	0	0	0	0	0	0	0	0	0	0	0
CPR_OTU416	k__Bacteria;p__Patescibacteriota;c__Minisyncoccia;o__UBA9983_A;f__SBAW01;g__GWA1-54-10	0	0	0	0	0	0	0	0	0	0	505	0	0	0	0	0	0	0	0	0	0	0	0	0	0	0	0	0	0	0	0	0	0	0	0	0	0	0	0	0	0	0	0	0	0	0	0	0
CPR_OTU417	k__Bacteria;p__Patescibacteriota;c__Minisyncoccia;o__UBA9983_A;f__UBA2100;g__UBA10103	0	0	0	0	0	0	0	95	0	0	1710	77	180	0	0	0	0	0	0	0	0	0	0	0	0	0	0	0	0	0	0	0	0	0	0	0	0	0	0	0	0	0	0	0	0	0	0	0
CPR_OTU418	k__Bacteria;p__Patescibacteriota;c__Saccharimonadia;o__Saccharimonadales;f__UBA4665;g__UBA5150	0	0	0	0	0	5758	0	12220	7675	0	0	0	0	0	0	0	0	0	0	0	0	0	0	0	0	0	0	0	0	0	0	0	0	0	0	0	0	0	0	0	0	0	0	0	0	0	0	0
CPR_OTU419	k__Bacteria;p__Patescibacteriota;c__Patescibacteriia;o__;f__;g__	0	0	0	0	0	0	0	0	0	0	0	0	0	0	0	0	0	0	0	0	0	0	0	0	0	0	0	0	0	0	0	0	0	0	0	0	0	0	0	0	0	0	0	0	0	0	0	0
CPR_OTU420	k__Bacteria;p__Patescibacteriota;c__Saccharimonadia;o__Saccharimonadales;f__UBA4665;g__UBA5150	0	19	0	0	0	0	0	0	0	0	0	0	1674	1079	0	0	0	0	0	0	0	0	0	0	0	0	0	0	0	0	0	0	0	0	0	0	0	0	0	0	0	0	0	0	0	0	0	0
CPR_OTU421	k__Bacteria;p__Patescibacteriota;c__Saccharimonadia;o__Saccharimonadales;f__JACDFO01;g__	0	202	0	0	0	0	0	0	0	0	0	0	0	0	0	0	0	0	0	0	0	0	0	0	0	0	0	0	0	0	0	0	0	0	0	0	0	0	0	0	0	0	0	0	0	0	0	0
CPR_OTU422	k__Bacteria;p__Patescibacteriota;c__Minisyncoccia;o__UBA9983_A;f__UBA2103;g__1-14-0-10-45-20	0	0	0	0	0	0	0	0	0	0	0	0	0	0	0	0	0	0	0	0	0	0	0	0	0	0	0	0	0	0	0	0	0	0	0	0	0	0	0	0	0	0	0	0	0	0	0	0
CPR_OTU423	k__Bacteria;p__Patescibacteriota;c__Minisyncoccia;o__UBA9983_A;f__UBA918;g__OLB19	0	0	0	0	0	0	0	0	0	332	16	0	0	0	0	0	0	0	0	0	0	0	0	0	0	0	0	0	0	0	0	0	0	0	0	0	0	0	0	0	0	0	0	0	0	0	0	0
CPR_OTU424	k__Bacteria;p__Patescibacteriota;c__Minisyncoccia;o__Paceibacterales;f__UBA5633;g__UBA5633	0	0	0	0	0	0	0	0	0	0	0	0	0	0	0	0	0	0	0	0	0	0	0	0	0	0	0	0	0	0	0	0	0	0	0	0	0	0	0	0	0	0	0	0	0	0	0	0
CPR_OTU425	k__Bacteria;p__Patescibacteriota;c__Saccharimonadia;o__Saccharimonadales;f__SDRK01;g__SDRK01	0	0	0	0	0	0	0	0	0	0	0	0	0	0	0	0	0	0	0	0	0	0	0	0	0	0	0	0	0	0	0	0	0	0	0	0	0	0	0	0	0	0	0	0	0	0	0	0
CPR_OTU426	k__Bacteria;p__Patescibacteriota;c__Patescibacteriia;o__BM507;f__UBA12075;g__	0	0	0	0	0	0	0	0	0	0	0	0	0	0	0	0	0	0	0	0	0	0	0	0	0	0	0	0	0	0	0	0	0	0	0	0	0	0	0	0	0	0	0	0	0	0	0	0
CPR_OTU427	k__Bacteria;p__Patescibacteriota;c__Doudnabacteria;o__UBA920;f__O2-02-FULL-48-8;g__	0	240	0	0	0	0	0	0	0	0	0	0	0	0	0	0	0	0	0	0	0	0	0	0	0	0	0	0	0	0	0	0	0	0	0	0	0	0	0	0	0	0	0	0	0	0	0	0
CPR_OTU428	k__Bacteria;p__Patescibacteriota;c__Dojkabacteria;o__SC72;f__SC72;g__	0	0	0	0	0	0	0	0	0	0	0	0	0	0	0	0	0	0	0	0	0	0	0	0	0	0	0	0	0	0	0	0	0	0	0	0	0	0	0	0	0	0	0	0	0	0	0	0
CPR_OTU429	k__Bacteria;p__Patescibacteriota;c__Saccharimonadia;o__Saccharimonadales;f__JACDFO01;g__	0	1693	0	0	0	0	0	0	0	0	15	0	0	216	0	0	0	0	0	0	0	0	0	0	0	0	0	0	0	0	0	0	0	0	0	0	0	0	0	0	0	0	0	0	0	0	0	0
CPR_OTU430	k__Bacteria;p__Patescibacteriota;c__Saccharimonadia;o__Saccharimonadales;f__UBA4665;g__	0	0	0	0	0	352	0	3786	1987	0	0	0	0	0	0	0	0	0	0	0	0	0	0	0	0	0	0	0	0	0	0	0	0	0	0	0	0	0	0	0	0	0	0	0	0	0	0	0
CPR_OTU431	k__Bacteria;p__Patescibacteriota;c__Saccharimonadia;o__Saccharimonadales;f__;g__	0	0	0	0	0	0	0	0	0	0	0	0	0	0	0	0	0	0	0	0	0	0	0	0	0	0	0	0	0	0	0	0	0	0	0	0	0	0	0	0	0	0	0	0	0	0	0	0
CPR_OTU432	k__Bacteria;p__Patescibacteriota;c__Minisyncoccia;o__UBA9983_A;f__;g__	0	0	0	0	0	0	0	0	0	221	41	0	0	0	0	0	0	0	0	0	0	0	0	0	0	0	0	0	0	0	0	0	0	0	0	0	0	0	0	0	0	0	0	0	0	0	0	0
CPR_OTU433	k__Bacteria;p__Patescibacteriota;c__Gracilibacteria;o__Peribacterales;f__Peribacteraceae;g__	0	0	0	0	0	0	0	0	0	0	0	0	0	0	0	0	0	0	0	0	0	0	0	0	0	0	0	0	0	0	0	0	0	0	0	0	0	0	0	0	0	0	0	0	0	0	0	0
CPR_OTU434	k__Bacteria;p__Patescibacteriota;c__Saccharimonadia;o__Saccharimonadales;f__;g__	0	0	0	0	0	0	0	0	0	0	0	0	0	0	0	0	0	0	0	0	0	0	0	0	0	0	0	0	0	0	0	0	0	0	0	0	0	0	0	0	0	0	0	0	0	0	0	3719
CPR_OTU435	k__Bacteria;p__Patescibacteriota;c__Saccharimonadia;o__Saccharimonadales;f__UBA4665;g__	0	0	0	0	0	704	0	216	2583	0	0	0	0	1079	0	553	0	0	0	0	0	0	0	0	0	0	0	0	0	0	0	0	0	0	0	0	0	0	0	0	0	0	0	0	0	0	0	0
CPR_OTU436	k__Bacteria;p__Patescibacteriota;c__Saccharimonadia;o__Saccharimonadales;f__UBA4665;g__	0	0	0	0	0	0	0	0	0	0	0	0	0	0	0	0	0	0	0	0	0	0	0	0	0	0	0	0	0	0	0	0	0	0	0	0	0	0	0	0	0	0	0	0	0	0	0	0
CPR_OTU437	k__Bacteria;p__Patescibacteriota;c__Patescibacteriia;o__;f__;g__	0	0	0	0	0	0	0	0	0	0	0	0	0	0	0	0	0	0	0	0	0	0	0	0	0	0	0	0	0	0	0	0	0	0	0	0	0	0	0	0	0	0	0	0	0	0	0	0
CPR_OTU438	k__Bacteria;p__Patescibacteriota;c__Minisyncoccia;o__GWA2-38-13b;f__;g__	0	0	0	0	0	0	0	0	0	0	0	0	0	0	0	0	0	0	0	0	0	0	0	0	0	0	0	0	0	0	0	0	0	0	0	0	0	0	0	0	0	0	0	0	0	0	0	0
CPR_OTU439	k__Bacteria;p__Patescibacteriota;c__Minisyncoccia;o__Paceibacterales;f__;g__	0	0	0	0	0	0	0	0	0	0	0	0	0	0	0	0	0	0	0	0	0	0	0	0	0	0	0	0	0	0	0	0	0	0	0	0	0	0	0	0	0	0	0	0	0	0	0	0
CPR_OTU440	k__Bacteria;p__Patescibacteriota;c__Dojkabacteria;o__SC72;f__T1SED10-24;g__T1SED10-24	0	0	0	0	0	0	0	0	0	0	0	0	0	0	0	0	0	0	0	0	0	0	0	0	0	0	0	0	0	0	0	0	0	0	0	0	0	0	0	0	0	0	0	0	0	0	0	0
CPR_OTU441	k__Bacteria;p__Patescibacteriota;c__Patescibacteriia;o__;f__;g__	0	0	0	0	0	0	0	0	0	0	0	0	0	0	0	0	0	0	0	0	0	0	0	0	0	0	0	0	0	0	0	0	0	0	0	0	0	0	0	0	0	0	0	0	0	0	0	0
CPR_OTU442	k__Bacteria;p__Patescibacteriota;c__Minisyncoccia;o__UBA9983_A;f__UBA1539_A;g__UBA1550	0	0	0	0	0	0	0	0	0	0	0	0	0	0	0	0	0	0	0	0	0	0	0	0	0	0	0	0	0	0	0	0	0	0	0	0	0	0	0	0	0	0	0	0	0	0	0	0
CPR_OTU443	k__Bacteria;p__Patescibacteriota;c__Saccharimonadia;o__Saccharimonadales;f__;g__	0	0	0	0	0	0	0	0	0	0	0	0	0	0	0	0	0	0	0	0	0	0	0	0	0	0	0	0	0	0	0	0	0	0	0	0	0	0	0	0	0	0	0	0	0	0	0	0
CPR_OTU444	k__Bacteria;p__Patescibacteriota;c__Patescibacteriia;o__Veblenbacterales;f__UBA10138;g__	0	0	0	0	0	0	0	0	0	0	0	0	0	0	0	0	0	0	0	0	0	0	0	0	0	0	0	0	0	0	0	0	0	0	0	0	0	0	0	0	0	0	0	0	0	0	0	0
CPR_OTU445	k__Bacteria;p__Patescibacteriota;c__Minisyncoccia;o__UBA9983_A;f__UBA9973;g__UBA9973	0	0	0	0	0	0	0	0	0	0	0	0	0	0	0	0	0	0	0	0	0	0	0	0	0	0	0	0	0	0	0	0	0	0	0	0	0	0	0	0	0	0	0	0	0	0	0	0
CPR_OTU446	k__Bacteria;p__Patescibacteriota;c__Microgenomatia;o__GWA2-44-7;f__UBA8517;g__	0	0	0	0	0	0	0	0	0	0	0	0	0	0	0	0	0	0	0	0	0	0	0	0	0	0	0	0	0	0	0	0	0	0	0	0	0	0	0	0	0	0	0	0	0	0	0	0
CPR_OTU447	k__Bacteria;p__Patescibacteriota;c__Minisyncoccia;o__SW-4-49-11;f__SW-4-49-11;g__	0	0	0	0	0	0	0	0	0	0	0	0	0	0	0	0	0	0	0	0	0	0	0	0	0	0	0	0	0	0	0	0	0	0	0	0	0	0	0	0	0	0	0	0	0	0	0	0
CPR_OTU448	k__Bacteria;p__Patescibacteriota;c__Minisyncoccia;o__UBA9983_A;f__UBA2103;g__C7867-001	0	0	0	0	0	1993	0	1140	795	0	0	0	0	868	0	362	0	0	0	0	0	0	0	0	0	0	0	0	0	0	0	0	0	0	0	0	0	0	0	0	0	0	0	0	0	0	0	0
CPR_OTU449	k__Bacteria;p__Patescibacteriota;c__Minisyncoccia;o__UBA9983_A;f__PALSA-1337;g__C7867-002	0	0	0	0	0	0	0	0	0	0	0	0	0	0	0	0	0	0	0	0	0	0	0	0	0	0	0	0	0	0	0	0	0	0	0	0	0	0	0	0	0	0	0	0	0	0	0	0
CPR_OTU450	k__Bacteria;p__Patescibacteriota;c__Minisyncoccia;o__UBA10092;f__UBA10092;g__UBA10092	0	0	0	0	0	0	0	0	0	0	0	0	0	0	0	0	0	0	0	0	0	0	0	0	0	0	0	0	0	0	0	0	0	0	0	0	0	0	0	0	0	0	0	0	0	0	0	0
CPR_OTU451	k__Bacteria;p__Patescibacteriota;c__Minisyncoccia;o__Moranbacterales;f__UBA1568;g__	0	0	0	0	0	0	0	0	0	0	0	0	0	0	0	0	0	0	0	0	0	0	0	0	0	0	0	0	0	0	0	0	0	0	0	0	0	0	0	0	0	0	0	0	0	0	0	0
CPR_OTU452	k__Bacteria;p__Patescibacteriota;c__Saccharimonadia;o__Saccharimonadales;f__;g__	0	0	0	0	0	0	0	0	0	0	0	0	0	0	0	0	0	0	0	0	0	0	0	0	0	0	0	0	0	0	0	0	0	0	0	0	0	0	0	0	0	0	0	0	0	0	0	0
CPR_OTU453	k__Bacteria;p__Patescibacteriota;c__Minisyncoccia;o__Portnoybacterales_A;f__;g__	0	0	0	0	0	0	0	0	0	0	0	0	0	0	0	0	0	0	0	0	0	0	0	0	0	0	0	0	0	0	0	0	0	0	0	0	0	0	0	0	0	0	0	0	0	0	0	0
CPR_OTU454	k__Bacteria;p__Patescibacteriota;c__Minisyncoccia;o__Paceibacterales;f__PWPS01;g__PWHWO1	0	0	0	0	0	0	0	0	0	0	0	0	0	0	0	0	0	0	0	0	0	0	0	0	0	0	0	0	0	0	0	0	0	0	0	0	0	0	0	0	0	0	0	0	0	0	0	0
CPR_OTU455	k__Bacteria;p__Patescibacteriota;c__Minisyncoccia;o__UBA9983_A;f__UBA1006;g__UBA1006	0	0	0	0	0	0	0	0	0	0	0	0	0	0	0	0	0	0	0	0	0	0	0	0	0	0	0	0	0	0	0	0	0	0	0	0	0	0	0	0	0	0	0	0	0	0	0	0
CPR_OTU456	k__Bacteria;p__Patescibacteriota;c__Minisyncoccia;o__Terrybacterales;f__;g__	0	0	0	0	0	0	0	0	0	0	0	0	0	0	0	0	0	0	0	0	0	0	0	0	0	0	0	0	0	0	0	0	0	0	0	0	0	0	0	0	0	0	0	0	0	0	0	0
CPR_OTU457	k__Bacteria;p__Patescibacteriota;c__Patescibacteriia;o__UBA1558;f__;g__	0	0	0	0	0	0	0	0	0	0	0	0	0	0	0	0	0	0	0	0	0	0	0	0	0	0	0	0	0	0	0	0	0	0	0	0	0	0	0	0	0	0	0	0	0	0	0	0
CPR_OTU458	k__Bacteria;p__Patescibacteriota;c__Minisyncoccia;o__Portnoybacterales;f__UBA2143;g__JAHJOVO1	0	0	0	0	0	0	0	0	0	0	0	0	0	0	0	0	0	0	0	0	0	0	0	0	0	0	0	0	0	0	0	0	0	0	0	0	0	0	0	0	0	0	0	0	0	0	0	0
CPR_OTU459	k__Bacteria;p__Patescibacteriota;c__Minisyncoccia;o__UBA9983_A;f__UBA2100;g__UBA10103	0	0	0	0	0	0	0	0	0	0	0	0	0	0	0	0	0	0	0	0	0	0	0	0	0	0	0	0	0	0	0	0	0	0	0	0	0	0	0	0	0	0	0	0	0	0	0	0
CPR_OTU460	k__Bacteria;p__Patescibacteriota;c__Minisyncoccia;o__Paceibacterales;f__PEYH01;g__	0	0	0	0	0	0	0	0	0	0	0	0	0	0	0	0	0	0	0	0	0	0	0	0	0	0	0	0	0	0	0	0	0	0	0	0	0	0	0	0	0	0	0	0	0	0	0	0
CPR_OTU461	k__Bacteria;p__Patescibacteriota;c__Minisyncoccia;o__Terrybacterales;f__;g__	0	0	0	0	0	0	0	0	0	0	0	0	0	0	0	0	0	0	0	0	0	0	0	0	0	0	0	0	0	0	0	0	0	0	0	0	0	0	0	0	0	0	0	0	0	0	0	0
CPR_OTU462	k__Bacteria;p__Patescibacteriota;c__Patescibacteriia;o__BM507;f__UBA12465;g__	0	0	0	0	0	0	0	0	0	0	0	0	0	0	0	0	0	0	0	0	0	0	0	0	0	0	0	0	0	0	0	0	0	0	0	0	0	0	0	0	0	0	0	0	0	0	0	0
CPR_OTU463	k__Bacteria;p__Patescibacteriota;c__Minisyncoccia;o__UBA9983_A;f__JAACPR01;g__	0	0	0	0	0	0	0	0	0	0	0	0	0	0	0	0	0	0	0	0	0	0	0	0	0	0	0	0	0	0	0	0	0	0	0	0	0	0	0	0	0	0	0	0	0	0	0	0
CPR_OTU464	k__Bacteria;p__Patescibacteriota;c__Saccharimonadia;o__Saccharimonadales;f__;g__	0	0	105	0	0	0	0	0	0	0	0	0	0	0	0	0	0	0	0	0	0	0	0	0	0	0	0	0	0	0	0	0	0	0	0	0	0	0	0	0	0	0	0	0	0	0	0	0
CPR_OTU465	k__Bacteria;p__Patescibacteriota;c__Minisyncoccia;o__Paceibacterales;f__;g__	0	0	0	0	0	0	0	0	0	0	0	0	0	0	0	0	0	0	0	0	0	0	0	0	0	0	0	0	0	0	0	0	0	0	0	0	0	0	0	0	0	0	0	0	0	0	0	0
CPR_OTU466	k__Bacteria;p__Patescibacteriota;c__Dojkabacteria;o__SC72;f__SC72;g__	0	0	0	0	0	0	0	0	0	0	0	0	0	0	0	0	0	0	0	0	0	0	0	0	0	0	0	0	0	0	0	0	0	0	0	0	0	0	0	0	0	0	0	0	0	0	0	0
CPR_OTU467	k__Bacteria;p__Patescibacteriota;c__Minisyncoccia;o__UBA9983_A;f__UBA2103;g__C7867-001	0	0	0	0	0	0	0	0	0	0	0	0	0	0	0	0	0	0	0	0	0	0	0	0	0	0	0	0	0	0	0	0	0	0	0	0	0	0	0	0	0	0	0	0	0	0	0	0
CPR_OTU468	k__Bacteria;p__Patescibacteriota;c__Patescibacteriia;o__UBA1558;f__GWA2-36-1;g__	0	0	0	0	0	0	0	0	0	0	0	0	0	0	0	0	0	0	0	0	0	0	0	0	0	0	0	0	0	0	0	0	0	0	0	0	0	0	0	0	0	0	0	0	0	0	0	0
CPR_OTU469	k__Bacteria;p__Patescibacteriota;c__Saccharimonadia;o__Saccharimonadales;f__;g__	0	0	0	0	0	0	0	0	0	0	0	0	0	0	0	0	0	0	0	0	0	0	0	0	0	0	0	0	0	0	0	0	0	0	0	0	0	0	0	0	0	0	0	0	0	0	0	0
CPR_OTU470	k__Bacteria;p__Patescibacteriota;c__Patescibacteriia;o__Magasanikbacterales;f__UBA922;g__2-12-FULL-43-12	0	0	0	0	0	0	0	0	0	0	0	0	0	0	0	0	0	0	0	0	0	0	0	0	0	0	0	0	0	0	0	0	0	0	0	0	0	0	0	0	0	0	0	0	0	0	0	0
CPR_OTU471	k__Bacteria;p__Patescibacteriota;c__Dojkabacteria;o__B142;f__;g__	0	0	0	0	0	0	0	0	0	0	0	0	0	0	0	0	0	0	0	0	0	0	0	0	0	0	0	0	0	0	0	0	0	0	0	0	0	0	0	0	0	0	0	0	0	0	0	0
CPR_OTU472	k__Bacteria;p__Patescibacteriota;c__Patescibacteriia;o__Magasanikbacterales;f__GWA2-37-8;g__	0	0	0	0	0	0	0	0	0	0	0	0	0	0	0	0	0	0	0	0	0	0	0	0	0	0	0	0	0	0	0	0	0	0	0	0	0	0	0	0	0	0	0	0	0	0	0	0
CPR_OTU473	k__Bacteria;p__Patescibacteriota;c__Saccharimonadia;o__Saccharimonadales;f__CAIOMD01;g__	0	0	105	0	0	0	0	0	0	0	0	0	0	0	0	0	0	0	0	0	0	0	0	0	0	0	0	0	0	0	0	0	0	0	0	0	0	0	0	0	0	0	0	0	0	0	0	0
CPR_OTU474	k__Bacteria;p__Patescibacteriota;c__Saccharimonadia;o__Saccharimonadales;f__UBA4665;g__	0	0	0	0	0	0	0	2358	394	0	0	0	0	0	0	221	0	0	0	0	0	0	0	0	0	0	0	0	0	0	0	0	0	0	0	0	0	0	0	0	0	0	0	0	0	0	0	0
CPR_OTU475	k__Bacteria;p__Patescibacteriota;c__Minisyncoccia;o__UBA9983_A;f__PALSA-1337;g__C7867-002	0	0	0	0	0	0	0	0	0	0	0	0	0	0	0	0	0	0	0	0	0	0	0	0	0	0	0	0	0	0	0	0	0	0	0	0	0	0	0	0	0	0	0	0	0	0	0	0
CPR_OTU476	k__Bacteria;p__Patescibacteriota;c__Patescibacteriia;o__UBA2169;f__UBA2169;g__	0	0	0	0	0	0	0	0	0	0	0	0	0	0	0	0	0	0	0	0	0	0	0	0	0	0	0	0	0	0	0	0	0	0	0	0	0	0	0	0	0	0	0	0	0	0	0	0
CPR_OTU477	k__Bacteria;p__Patescibacteriota;c__Minisyncoccia;o__Paceibacterales;f__GWA2-38-27;g__	0	0	0	0	0	0	0	0	0	0	0	0	0	0	0	0	0	0	0	0	0	0	0	0	0	0	0	0	0	0	0	0	0	0	0	0	0	0	0	0	0	0	0	0	0	0	0	0
CPR_OTU478	k__Bacteria;p__Patescibacteriota;c__Minisyncoccia;o__Paceibacterales;f__UBA10102;g__01-FULL-49-22b	0	0	0	0	0	0	0	0	0	0	0	0	0	0	0	0	0	0	0	0	0	0	0	0	0	0	0	0	0	0	0	0	0	0	0	0	0	0	0	0	0	0	0	0	0	0	0	0
CPR_OTU479	k__Bacteria;p__Patescibacteriota;c__Minisyncoccia;o__Paceibacterales;f__UBA10102;g__	0	0	0	0	0	0	0	0	0	0	0	0	0	0	0	0	0	0	0	0	0	0	0	0	0	0	0	0	0	0	0	0	0	0	0	0	0	0	0	0	0	0	0	0	0	0	0	0
CPR_OTU480	k__Bacteria;p__Patescibacteriota;c__Saccharimonadia;o__Saccharimonadales;f__UBA4665;g__GCA-2746885	0	0	0	0	0	176	0	1514	1987	0	0	0	0	0	0	0	0	0	0	0	0	0	0	0	0	0	0	0	0	0	0	0	0	0	0	0	0	0	0	0	0	0	0	0	0	0	0	0
CPR_OTU481	k__Bacteria;p__Patescibacteriota;c__Patescibacteriia;o__;f__;g__	0	0	0	0	0	0	0	0	0	0	0	0	0	0	0	0	0	0	0	0	0	0	0	0	0	0	0	0	0	0	0	0	0	0	0	0	0	0	0	0	0	0	0	0	0	0	0	0
CPR_OTU482	k__Bacteria;p__Patescibacteriota;c__Microgenomatia;o__UBA1400;f__;g__	0	0	0	0	0	0	0	0	0	0	0	0	0	0	0	0	0	0	0	0	0	0	0	0	0	0	0	0	0	0	0	0	0	0	0	0	0	0	0	0	0	0	0	0	0	0	0	0
CPR_OTU483	k__Bacteria;p__Patescibacteriota;c__Minisyncoccia;o__UBA10092;f__UBA10092;g__UBA10092	0	0	0	0	0	0	0	0	0	0	0	0	0	0	0	0	0	0	0	0	0	0	0	0	0	0	0	0	0	0	0	0	0	0	0	0	0	0	0	0	0	0	0	0	0	0	0	0
CPR_OTU484	k__Bacteria;p__Patescibacteriota;c__Minisyncoccia;o__Moranbacterales;f__UBA11712;g__GCA-002782285	0	0	0	0	0	0	0	0	0	0	0	0	0	0	0	0	0	0	0	0	0	0	0	0	0	0	0	0	0	0	0	0	0	0	0	0	0	0	0	0	0	0	0	0	0	0	0	0
CPR_OTU485	k__Bacteria;p__Patescibacteriota;c__Minisyncoccia;o__UBA10092;f__UBA10092;g__JACPHB01	0	0	0	0	0	0	0	0	0	0	0	0	0	0	0	0	0	0	0	0	0	0	0	0	0	0	0	0	0	0	0	0	0	0	0	0	0	0	0	0	0	0	0	0	0	0	0	0
CPR_OTU486	k__Bacteria;p__Patescibacteriota;c__Minisyncoccia;o__UBA9983_A;f__UBA918;g__OLB19	0	0	0	0	0	0	0	0	0	0	0	0	0	0	0	0	0	0	0	0	0	0	0	0	0	0	0	0	0	0	0	0	0	0	0	0	0	0	0	0	0	0	0	0	0	0	0	0
CPR_OTU487	k__Bacteria;p__Patescibacteriota;c__Saccharimonadia;o__Saccharimonadales;f__;g__	0	0	1354	0	0	0	0	0	0	0	0	0	0	0	0	0	0	0	0	0	0	0	0	0	0	0	0	0	0	0	0	0	0	0	0	0	0	0	0	0	0	0	0	0	0	0	0	0
CPR_OTU488	k__Bacteria;p__Patescibacteriota;c__Minisyncoccia;o__Moranbacterales;f__GWC2-37-73;g__UBA1362	0	0	0	0	0	0	0	0	0	0	0	0	0	0	0	0	0	0	0	0	0	0	0	0	0	0	0	0	0	0	0	0	0	0	0	0	0	0	0	0	0	0	0	0	0	0	0	0
CPR_OTU489	k__Bacteria;p__Patescibacteriota;c__Minisyncoccia;o__Terrybacterales;f__;g__	0	0	0	0	0	0	0	0	0	0	0	0	0	0	0	0	0	0	0	0	0	0	0	0	0	0	0	0	0	0	0	0	0	0	0	0	0	0	0	0	0	0	0	0	0	0	0	0
CPR_OTU490	k__Bacteria;p__Patescibacteriota;c__Minisyncoccia;o__Moranbacterales;f__UBA2206;g__	0	0	0	0	0	0	0	0	0	0	0	0	0	0	0	0	0	0	0	0	0	0	0	0	0	0	0	0	0	0	0	0	0	0	0	0	0	0	0	0	0	0	0	0	0	0	0	0
CPR_OTU491	k__Bacteria;p__Patescibacteriota;c__Minisyncoccia;o__UBA6257;f__;g__	0	0	0	0	0	0	0	0	0	0	0	0	0	0	0	0	0	0	0	0	0	0	0	0	0	0	0	0	0	0	0	0	0	0	0	0	0	0	0	0	0	0	0	0	0	0	0	0
CPR_OTU492	k__Bacteria;p__Patescibacteriota;c__Saccharimonadia;o__Saccharimonadales;f__UBA4665;g__	0	0	0	0	0	1421	0	873	2207	0	0	0	634	1307	0	1574	0	0	0	0	0	0	0	0	0	0	0	0	0	0	0	0	0	0	0	0	0	0	0	0	0	0	0	0	0	0	0	0
CPR_OTU493	k__Bacteria;p__Patescibacteriota;c__Saccharimonadia;o__Saccharimonadales;f__UBA4665;g__	0	0	0	0	0	2113	0	1839	1391	0	0	0	0	0	0	0	0	0	0	0	0	0	0	0	0	0	0	0	0	0	0	0	0	0	0	0	0	0	0	0	0	0	0	0	0	0	0	0
CPR_OTU494	k__Bacteria;p__Patescibacteriota;c__Microgenomatia;o__UBA1400;f__UBA12108;g__	0	0	0	0	0	0	0	0	0	0	0	0	0	0	0	0	0	0	0	0	0	0	0	0	0	0	0	0	0	0	0	0	0	0	0	0	0	0	0	0	0	0	0	0	0	0	0	0
CPR_OTU495	k__Bacteria;p__Patescibacteriota;c__Microgenomatia;o__GWA2-44-7;f__UBA8517;g__	0	0	0	0	0	0	0	0	0	49	137	0	0	0	0	0	0	0	0	0	0	0	0	0	0	0	0	0	0	0	0	0	0	0	0	0	0	0	0	0	0	0	0	0	0	0	0	0
CPR_OTU496	k__Bacteria;p__Patescibacteriota;c__Minisyncoccia;o__UBA9983_A;f__UBA918;g__OLB19	0	0	0	0	0	0	0	0	0	0	0	0	0	0	0	0	0	0	0	0	0	0	0	0	0	0	0	0	0	0	0	0	0	0	0	0	0	0	0	0	0	0	0	0	0	0	0	0
CPR_OTU497	k__Bacteria;p__Patescibacteriota;c__Minisyncoccia;o__UBA9983_A;f__UBA2100;g__UBA10103	0	0	0	0	0	2151	0	353	2082	0	0	0	1170	350	0	182	0	0	0	0	0	0	0	0	0	0	0	0	0	0	0	0	0	0	0	0	0	0	0	0	0	0	0	0	0	0	0	0
CPR_OTU498	k__Bacteria;p__Patescibacteriota;c__Patescibacteriia;o__SG8-24;f__SG8-24;g__	0	0	0	0	0	0	0	0	0	0	0	0	0	0	0	0	11780	7263	1151	1898	0	476	0	6898	0	0	0	0	0	0	0	0	0	0	0	0	0	0	0	0	0	0	0	0	0	0	0	0
CPR_OTU499	k__Bacteria;p__Patescibacteriota;c__Patescibacteriia;o__BM507;f__VMTK01;g__	0	0	0	0	0	0	0	0	0	0	0	0	0	0	0	0	0	0	0	0	0	0	0	0	0	0	0	0	0	0	0	0	0	0	0	0	0	0	0	0	0	0	0	0	0	0	0	0
CPR_OTU500	k__Bacteria;p__Patescibacteriota;c__Dojkabacteria;o__SC72;f__SC72;g__UBA5232	0	0	0	0	0	0	0	0	0	0	0	0	0	0	0	0	0	0	0	0	0	0	0	0	0	0	0	0	0	0	0	0	0	0	0	0	0	0	0	0	0	0	0	0	0	0	0	0
CPR_OTU501	k__Bacteria;p__Patescibacteriota;c__Microgenomatia;o__Levybacterales;f__UBA12049;g__	0	133	0	0	0	0	0	0	0	0	0	0	0	0	0	0	0	0	0	0	0	0	0	0	0	0	0	0	0	0	0	0	0	0	0	0	0	0	0	0	0	0	0	0	0	0	0	0
CPR_OTU502	k__Bacteria;p__Patescibacteriota;c__Saccharimonadia;o__Saccharimonadales;f__;g__	0	0	630	471	0	0	0	0	0	0	0	0	0	0	0	0	0	0	0	0	0	0	0	0	0	0	0	0	0	0	0	0	0	0	0	0	0	0	0	0	0	0	0	0	0	0	0	0
CPR_OTU503	k__Bacteria;p__Patescibacteriota;c__Minisyncoccia;o__UBA9983;f__;g__	0	0	0	0	0	0	0	0	0	0	0	0	0	0	0	0	0	0	0	0	0	0	0	0	0	0	0	0	0	0	0	0	0	0	0	0	0	0	0	0	0	0	0	0	0	0	0	0
CPR_OTU504	k__Bacteria;p__Patescibacteriota;c__Microgenomatia;o__UBA1400;f__PJMF01;g__UBA1364	0	0	0	0	0	0	0	0	0	0	0	0	0	0	0	0	0	0	0	0	0	0	0	0	0	0	0	0	0	0	0	0	0	0	0	0	0	0	0	0	0	0	0	0	0	0	0	0
CPR_OTU505	k__Bacteria;p__Patescibacteriota;c__Minisyncoccia;o__UBA9983_A;f__PALSA-1337;g__C7867-002	0	0	0	0	0	0	0	0	0	0	0	0	0	0	0	0	0	0	0	0	0	0	0	0	0	0	0	0	0	0	0	0	0	0	0	0	0	0	0	0	0	0	0	0	0	0	0	0
CPR_OTU506	k__Bacteria;p__Patescibacteriota;c__Minisyncoccia;o__UBA6257;f__GWB1-50-10;g__	0	0	0	0	0	0	0	0	0	0	0	0	0	0	0	0	0	0	0	0	0	0	0	0	0	0	0	0	0	0	0	0	0	0	0	0	0	0	0	0	0	0	0	0	0	0	0	0
CPR_OTU507	k__Bacteria;p__Patescibacteriota;c__CPR3;o__;f__;g__	0	0	0	0	0	0	0	0	0	0	0	0	0	0	0	0	0	0	0	0	0	0	0	0	0	0	0	0	0	0	0	0	0	0	0	0	0	0	0	0	0	0	0	0	0	0	0	0
CPR_OTU508	k__Bacteria;p__Patescibacteriota;c__Patescibacteriia;o__Veblenbacterales;f__UBA10138;g__JACRFM01	0	0	0	0	0	0	0	0	0	0	0	0	0	0	0	0	0	0	0	0	0	0	0	0	0	0	0	0	0	0	0	0	0	0	0	0	0	0	0	0	0	0	0	0	0	0	0	0
CPR_OTU509	k__Bacteria;p__Patescibacteriota;c__Microgenomatia;o__GWA2-44-7;f__UBA8517;g__	0	0	0	0	0	0	0	0	0	0	0	0	0	0	0	0	0	0	0	0	0	0	0	0	0	0	0	0	0	0	0	0	0	0	0	0	0	0	0	0	0	0	0	0	0	0	0	0
CPR_OTU510	k__Bacteria;p__Patescibacteriota;c__Minisyncoccia;o__Paceibacterales;f__PWPS01;g__PWHW01	0	0	0	0	0	0	0	0	0	0	0	0	0	0	0	0	0	0	0	0	0	0	0	0	0	0	0	0	0	0	0	0	0	0	0	0	0	0	0	0	0	0	0	0	0	0	0	0
CPR_OTU511	k__Bacteria;p__Patescibacteriota;c__Minisyncoccia;o__Spechtbacterales;f__H02-43-30;g__	0	0	0	0	0	0	0	0	0	0	0	0	0	0	0	0	0	0	0	0	0	0	0	0	0	0	0	0	0	0	0	0	0	0	0	0	0	0	0	0	0	0	0	0	0	0	0	0
CPR_OTU512	k__Bacteria;p__Patescibacteriota;c__Minisyncoccia;o__Terrybacterales;f__;g__	0	0	0	0	0	0	0	0	0	0	0	0	0	0	0	0	0	0	0	0	0	0	0	0	0	0	0	0	0	0	0	0	0	0	0	0	0	0	0	0	0	0	0	0	0	0	0	0
CPR_OTU513	k__Bacteria;p__Patescibacteriota;c__Saccharimonadia;o__Saccharimonadales;f__Saccharimonadaceae;g__Saccharimonas	0	0	0	0	0	0	0	0	0	0	0	0	0	0	0	0	0	0	0	0	0	0	0	0	0	0	0	0	0	0	748	0	407	0	0	0	0	149	0	0	0	0	0	0	0	0	0	0
CPR_OTU514	k__Bacteria;p__Patescibacteriota;c__Minisyncoccia;o__Terrybacterales;f__;g__	0	0	0	0	0	0	0	0	0	0	0	0	0	0	0	0	0	0	0	0	0	0	0	0	0	0	0	0	0	0	0	0	0	0	0	0	0	0	0	0	0	0	0	0	0	0	0	0
CPR_OTU515	k__Bacteria;p__Patescibacteriota;c__Minisyncoccia;o__UBA9983_A;f__CSBR16-193;g__	0	0	0	0	0	0	0	0	0	0	0	0	0	0	0	0	0	0	0	0	0	0	0	0	0	0	0	0	0	0	0	0	0	0	0	0	0	0	0	0	0	0	0	0	0	0	0	0
CPR_OTU516	k__Bacteria;p__Patescibacteriota;c__Minisyncoccia;o__Moranbacterales;f__UBA1568;g__UBA1568	0	0	0	0	0	0	0	0	0	0	0	0	0	0	0	0	0	0	0	0	0	0	0	0	0	0	0	0	0	0	0	0	0	0	0	0	0	0	0	0	0	0	0	0	0	0	0	0
CPR_OTU517	k__Bacteria;p__Patescibacteriota;c__Minisyncoccia;o__Paceibacterales;f__UBA5633;g__	0	0	0	0	0	0	0	0	0	0	0	0	0	0	0	0	0	0	0	0	0	0	0	0	0	0	0	0	0	0	0	0	0	0	0	0	0	0	0	0	0	0	0	0	0	0	0	0
CPR_OTU518	k__Bacteria;p__Patescibacteriota;c__Gracilibacteria;o__UBA4473;f__UBA4473;g__	0	0	0	0	0	0	0	0	0	0	0	0	0	0	0	0	0	0	0	0	0	0	0	0	0	0	0	0	0	0	0	0	0	0	0	0	0	0	0	0	0	0	0	0	0	0	0	0
CPR_OTU519	k__Bacteria;p__Patescibacteriota;c__Minisyncoccia;o__UBA9983_A;f__UBA918;g__	0	0	0	0	0	0	0	0	0	0	0	0	0	0	0	0	0	0	0	0	0	0	0	0	0	0	0	0	0	0	0	0	0	0	0	0	0	0	0	0	0	0	0	0	0	0	0	0
CPR_OTU520	k__Bacteria;p__Patescibacteriota;c__Patescibacteriia;o__BM507;f__UBA12075;g__	0	0	0	0	0	0	0	0	0	0	0	0	0	0	0	0	0	0	0	0	0	0	0	0	0	0	0	0	0	0	0	0	0	0	0	0	0	0	0	0	0	0	0	0	0	0	0	0
CPR_OTU521	k__Bacteria;p__Patescibacteriota;c__Minisyncoccia;o__Paceibacterales;f__PEYH01;g__	0	0	0	0	0	0	0	0	0	0	0	0	0	0	0	0	0	0	0	0	0	0	0	0	0	0	0	0	0	0	0	0	0	0	0	0	0	0	0	0	0	0	0	0	0	0	0	0
CPR_OTU522	k__Bacteria;p__Patescibacteriota;c__Patescibacteriia;o__BM507;f__UBA917;g__UBA1359	0	0	0	0	0	0	0	0	0	0	0	0	0	0	0	0	0	0	0	0	0	0	0	0	0	0	0	0	0	0	0	0	0	0	0	0	0	0	0	0	0	0	0	0	0	0	0	0
CPR_OTU523	k__Bacteria;p__Patescibacteriota;c__Gracilibacteria;o__UBA1369;f__;g__	0	0	0	0	0	0	0	0	0	0	0	0	0	0	0	0	0	0	0	0	0	0	0	0	0	0	0	0	0	0	0	0	0	0	0	0	0	0	0	0	0	0	0	0	0	0	0	0
CPR_OTU524	k__Bacteria;p__Patescibacteriota;c__Saccharimonadia;o__Saccharimonadales;f__UBA4665;g__	0	0	0	2985	0	0	0	0	0	0	0	0	0	0	0	0	0	0	0	0	0	0	0	0	0	0	0	0	0	0	0	0	0	0	0	0	0	0	0	0	0	0	0	0	0	0	0	0
CPR_OTU525	k__Bacteria;p__Patescibacteriota;c__Patescibacteriia;o__BM507;f__;g__	0	0	0	0	0	0	0	0	0	0	0	0	0	0	0	0	0	0	0	0	0	0	0	0	0	0	0	0	0	0	0	0	0	0	0	0	0	0	0	0	0	0	0	0	0	0	0	0
CPR_OTU526	k__Bacteria;p__Patescibacteriota;c__CPR2;o__;f__;g__	0	0	0	0	0	0	0	0	0	0	0	0	0	0	0	0	0	0	0	0	0	0	0	0	0	0	0	0	0	0	0	0	0	0	0	0	0	0	0	0	0	0	0	0	0	0	0	0
CPR_OTU527	k__Bacteria;p__Patescibacteriota;c__Minisyncoccia;o__Paceibacterales;f__;g__	0	0	0	0	0	0	0	0	0	0	0	0	0	0	0	0	0	0	0	0	0	0	0	0	0	0	0	0	0	0	0	0	0	0	0	0	0	0	0	0	0	0	0	0	0	0	0	0
CPR_OTU528	k__Bacteria;p__Patescibacteriota;c__Minisyncoccia;o__Portnoybacterales;f__GWB1-42-6;g__	0	0	0	0	0	0	0	0	0	0	0	0	0	0	0	0	0	0	0	0	0	0	0	0	0	0	0	0	0	0	0	0	0	0	0	0	0	0	0	0	0	0	0	0	0	0	0	0
CPR_OTU529	k__Bacteria;p__Patescibacteriota;c__Saccharimonadia;o__Saccharimonadales;f__UBA4665;g__UBA5150	0	0	0	0	0	2641	0	1298	2782	0	0	0	0	0	0	0	0	0	0	0	0	0	0	0	0	0	0	0	0	0	0	0	0	0	0	0	0	0	0	0	0	0	0	0	0	0	0	0
CPR_OTU530	k__Bacteria;p__Patescibacteriota;c__Patescibacteriia;o__;f__;g__	0	0	0	0	0	0	0	0	0	0	0	0	0	0	0	0	0	0	0	0	0	0	0	0	0	0	0	0	0	0	0	0	0	0	0	0	0	0	0	0	0	0	0	0	0	0	0	0
CPR_OTU531	k__Bacteria;p__Patescibacteriota;c__Microgenomatia;o__GWA2-44-7;f__UBA8517;g__	0	0	0	0	0	0	0	0	0	0	0	0	0	0	0	0	0	0	0	0	0	0	0	0	0	0	0	0	0	0	0	0	0	0	0	0	0	0	0	0	0	0	0	0	0	0	0	0
CPR_OTU532	k__Bacteria;p__Patescibacteriota;c__Minisyncoccia;o__UBA9983_A;f__UBA918;g__OLB19	0	0	0	0	0	0	0	0	0	0	0	0	0	0	0	0	0	0	0	0	0	0	0	0	0	0	0	0	0	0	0	0	0	0	0	0	0	0	0	0	0	0	0	0	0	0	0	0
CPR_OTU533	k__Bacteria;p__Patescibacteriota;c__Minisyncoccia;o__UBA9983_A;f__UBA6899;g__MHLP01	0	0	1105	236	0	0	0	0	0	0	0	0	0	0	0	0	0	0	0	0	0	0	0	0	0	0	0	0	0	0	0	0	0	0	0	0	0	0	0	0	0	0	0	0	0	0	0	0
CPR_OTU534	k__Bacteria;p__Patescibacteriota;c__Microgenomatia;o__GWA2-44-7;f__UBA8517;g__	0	0	0	0	0	0	0	0	0	0	0	0	0	0	0	0	0	0	0	0	0	0	0	0	0	0	0	0	0	0	0	0	0	0	0	0	0	0	0	0	0	0	0	0	0	0	0	0
CPR_OTU535	k__Bacteria;p__Patescibacteriota;c__Minisyncoccia;o__UBA9983_A;f__UBA1539_A;g__UBA1550	0	0	0	0	0	0	0	0	0	0	0	0	0	0	0	0	0	0	0	0	0	0	0	0	0	0	0	0	0	0	0	0	0	0	0	0	0	0	0	0	0	0	0	0	0	0	0	0
CPR_OTU536	k__Bacteria;p__Patescibacteriota;c__Microgenomatia;o__Woykebacterales;f__;g__	0	0	0	0	0	0	0	0	0	214	131	0	0	0	0	0	0	0	0	0	0	0	0	0	0	0	0	0	0	0	0	0	0	0	0	0	0	0	0	0	0	0	0	0	0	0	0	0
CPR_OTU537	k__Bacteria;p__Patescibacteriota;c__Saccharimonadia;o__Saccharimonadales;f__UBA1547;g__UBA1547	0	0	0	0	0	3942	0	1475	0	0	0	0	102	210	205	0	0	0	0	0	0	0	0	0	0	0	0	0	0	0	0	0	0	0	0	0	0	0	0	0	0	0	0	0	0	0	0	0
CPR_OTU538	k__Bacteria;p__Patescibacteriota;c__Minisyncoccia;o__UBA9983_A;f__UBA1006;g__	0	0	0	0	0	0	0	0	0	0	0	0	0	0	0	0	0	0	0	0	0	0	0	0	0	0	0	0	0	0	0	0	0	0	0	0	0	0	0	0	0	0	0	0	0	0	0	0
CPR_OTU539	k__Bacteria;p__Patescibacteriota;c__Minisyncoccia;o__Paceibacterales;f__PWPS01;g__PWHW01	0	0	0	0	0	0	0	0	0	0	0	0	0	0	0	0	0	0	0	0	0	0	0	0	0	0	0	0	0	0	0	0	0	0	0	0	0	0	0	0	0	0	0	0	0	0	0	0
CPR_OTU540	k__Bacteria;p__Patescibacteriota;c__Gracilibacteria;o__UBA1369;f__;g__	0	0	0	0	0	0	0	0	0	0	0	0	0	0	0	0	826	0	603	2490	3197	2506	2922	14035	0	0	0	0	0	0	0	0	0	0	0	0	0	0	0	0	0	0	0	0	0	0	0	0
CPR_OTU541	k__Bacteria;p__Patescibacteriota;c__Minisyncoccia;o__Paceibacterales;f__MHMH01;g__	0	0	0	0	0	0	0	0	0	0	0	0	0	0	0	0	0	0	0	0	0	0	0	0	0	0	0	0	0	0	0	0	0	0	0	0	0	0	0	0	0	0	0	0	0	0	0	0
CPR_OTU542	k__Bacteria;p__Patescibacteriota;c__Patescibacteriia;o__UBA1558;f__2-01-FULL-52-15;g__	0	0	0	0	0	0	0	0	0	0	0	0	0	0	0	0	0	0	0	0	0	0	0	0	0	0	0	0	0	0	0	0	0	0	0	0	0	0	0	0	0	0	0	0	0	0	0	0
CPR_OTU543	k__Bacteria;p__Patescibacteriota;c__Minisyncoccia;o__UBA9983_A;f__UBA9973;g__UBA9973	0	0	0	0	0	0	0	0	0	0	0	0	0	0	0	0	0	0	0	0	0	0	0	0	0	0	0	0	0	0	0	0	0	0	0	0	0	0	0	0	0	0	0	0	0	0	0	0
CPR_OTU544	k__Bacteria;p__Patescibacteriota;c__UBA1384;o__;f__;g__	0	0	0	0	0	0	0	0	0	0	0	0	0	0	0	0	0	0	0	0	0	0	0	0	0	0	0	0	0	0	0	0	0	0	0	0	0	0	0	0	0	0	0	0	0	0	0	0
CPR_OTU545	k__Bacteria;p__Patescibacteriota;c__Saccharimonadia;o__Saccharimonadales;f__;g__	0	0	0	0	0	6514	0	4867	8743	0	0	0	418	216	0	669	0	0	0	0	0	0	0	0	0	0	0	0	0	0	0	0	0	0	0	0	0	0	0	0	0	0	0	0	0	0	0	0
CPR_OTU546	k__Bacteria;p__Patescibacteriota;c__Minisyncoccia;o__UBA9983_A;f__SBAW01;g__GWA1-54-10	0	0	0	0	0	937	0	2018	2625	0	0	0	550	1145	0	1784	0	0	0	0	0	0	0	0	0	0	0	0	0	0	0	0	0	0	0	0	0	0	0	0	0	0	0	0	0	0	0	0
CPR_OTU547	k__Bacteria;p__Patescibacteriota;c__Microgenomatia;o__UBA1400;f__RBG-16-45-19;g__	0	18	0	0	0	0	0	0	0	294	136	0	0	0	0	0	0	0	0	0	0	0	0	0	0	0	0	0	0	0	0	0	0	0	0	0	0	0	0	0	0	0	0	0	0	0	0	0
CPR_OTU548	k__Bacteria;p__Patescibacteriota;c__Minisyncoccia;o__Terrybacterales;f__;g__	0	0	0	0	0	0	0	0	0	0	0	0	0	0	0	0	0	0	0	0	0	0	0	0	0	0	0	0	0	0	0	0	0	0	0	0	0	0	0	0	0	0	0	0	0	0	0	0
CPR_OTU549	k__Bacteria;p__Patescibacteriota;c__Minisyncoccia;o__UBA9983_A;f__UBA10002;g__UBA10002	0	0	0	0	0	0	0	0	0	0	0	0	0	0	0	0	0	0	0	0	0	0	0	0	0	0	0	0	0	0	0	0	0	0	0	0	0	0	0	0	0	0	0	0	0	0	0	0
CPR_OTU550	k__Bacteria;p__Patescibacteriota;c__Minisyncoccia;o__UBA9983_A;f__UBA10002;g__UBA10002	0	0	0	0	0	0	0	0	0	0	0	0	0	0	0	0	0	0	0	0	0	0	0	0	0	0	0	0	0	0	0	0	0	0	0	0	0	0	0	0	0	0	0	0	0	0	0	0
CPR_OTU551	k__Bacteria;p__Patescibacteriota;c__Patescibacteriia;o__BM507;f__UBA12465;g__	0	0	0	0	0	0	0	0	0	0	0	0	0	0	0	0	0	0	0	0	0	0	0	0	0	0	0	0	0	0	0	0	0	0	0	0	0	0	0	0	0	0	0	0	0	0	0	0
CPR_OTU552	k__Bacteria;p__Patescibacteriota;c__Patescibacteriia;o__SBBC01;f__PEXW01;g__	0	0	0	0	0	0	0	0	0	0	0	0	0	0	0	0	0	0	0	0	0	0	0	0	0	0	0	0	0	0	0	0	0	0	0	0	0	0	0	0	0	0	0	0	0	0	0	0
CPR_OTU553	k__Bacteria;p__Patescibacteriota;c__Saccharimonadia;o__Saccharimonadales;f__UBA4665;g__	0	0	0	0	0	3169	0	1190	3179	0	0	0	837	1079	0	669	0	0	0	0	0	0	0	0	0	0	0	0	0	0	0	0	0	0	0	0	0	0	0	0	0	0	0	0	0	0	0	0
CPR_OTU554	k__Bacteria;p__Patescibacteriota;c__Saccharimonadia;o__Saccharimonadales;f__;g__	0	0	0	0	0	0	0	0	0	0	0	0	0	0	0	0	0	0	0	0	0	0	0	0	0	0	0	0	0	0	0	0	0	0	0	0	0	0	0	0	0	0	0	0	0	0	0	0
CPR_OTU555	k__Bacteria;p__Patescibacteriota;c__Minisyncoccia;o__Paceibacterales;f__UBA10102;g__01-FULL-49-22b	0	0	0	0	0	0	0	0	0	0	0	0	0	0	0	0	0	0	0	0	0	0	0	0	0	0	0	0	0	0	0	0	0	0	0	0	0	0	0	0	0	0	0	0	0	0	0	0
CPR_OTU556	k__Bacteria;p__Patescibacteriota;c__Saccharimonadia;o__Saccharimonadales;f__UBA4665_A;g__	0	0	0	0	0	2289	0	2271	795	0	0	0	0	0	0	0	0	0	0	0	0	0	0	0	0	0	0	0	0	0	0	0	0	0	0	0	0	0	0	0	0	0	0	0	0	0	0	0
CPR_OTU557	k__Bacteria;p__Patescibacteriota;c__Minisyncoccia;o__Paceibacterales;f__PWPS01;g__	0	0	0	0	0	0	0	0	0	0	0	0	0	0	0	0	0	0	0	0	0	0	0	0	0	0	0	0	0	0	0	0	0	0	0	0	0	0	0	0	0	0	0	0	0	0	0	0
CPR_OTU558	k__Bacteria;p__Patescibacteriota;c__Saccharimonadia;o__Saccharimonadales;f__SLHW01;g__SLHW01	0	0	0	0	0	0	0	0	0	0	0	0	0	0	0	0	0	0	0	0	0	0	0	0	0	0	0	0	0	0	0	0	0	0	0	0	0	0	0	0	0	0	0	0	0	0	0	0
CPR_OTU559	k__Bacteria;p__Patescibacteriota;c__Microgenomatia;o__Levybacterales;f__UBA12049;g__	0	0	0	0	0	0	0	0	0	0	0	0	0	0	0	0	0	0	0	0	0	0	0	0	0	0	0	0	0	0	0	0	0	0	0	0	0	0	0	0	0	0	0	0	0	0	0	0
CPR_OTU560	k__Bacteria;p__Patescibacteriota;c__Gracilibacteria;o__UBA1369;f__UBA1369;g__	0	0	97	0	0	0	0	0	0	0	0	0	0	0	0	0	0	0	0	0	0	0	0	0	0	0	0	0	0	0	0	0	0	0	0	0	0	0	0	0	0	0	0	0	0	0	0	0
CPR_OTU561	k__Bacteria;p__Patescibacteriota;c__Saccharimonadia;o__CAILAD01;f__BJGX01;g__SICB01	0	0	0	0	0	0	0	0	0	0	0	0	0	0	0	0	0	0	0	0	0	0	0	0	0	0	0	0	0	0	0	0	0	0	0	0	0	0	0	0	0	0	0	0	0	0	0	0
CPR_OTU562	k__Bacteria;p__Patescibacteriota;c__Minisyncoccia;o__UBA9983_A;f__UBA918;g__	0	0	82	0	0	1083	0	0	0	0	0	0	628	0	81	1379	0	0	0	0	0	0	0	0	0	0	0	0	0	0	0	0	0	0	0	0	0	0	0	0	0	0	0	0	0	0	0	217
CPR_OTU563	k__Bacteria;p__Patescibacteriota;c__Doudnabacteria;o__UBA920;f__UBA920;g__	0	0	0	0	0	0	0	0	0	20	0	0	0	0	0	0	0	0	0	0	0	0	0	0	0	0	0	0	0	0	0	0	0	0	0	0	0	0	0	0	0	0	0	0	0	0	0	0
CPR_OTU564	k__Bacteria;p__Patescibacteriota;c__Minisyncoccia;o__UBA9983_A;f__;g__	0	0	0	0	0	0	0	0	0	0	0	0	0	0	0	0	0	0	0	0	0	0	0	0	0	0	0	0	0	0	0	0	0	0	0	0	0	0	0	0	0	0	0	0	0	0	0	0
CPR_OTU565	k__Bacteria;p__Patescibacteriota;c__Microgenomatia;o__UBA10105;f__UBA927;g__	0	0	0	0	0	0	0	0	0	0	0	0	0	0	0	0	0	0	0	0	0	0	0	0	0	0	0	0	0	0	0	0	0	0	0	0	0	0	0	0	0	0	0	0	0	0	0	0
CPR_OTU566	k__Bacteria;p__Patescibacteriota;c__Minisyncoccia;o__Paceibacterales;f__Staskawiczbacteraceae;g__XYD1-FULL-39-28	0	0	0	0	0	0	0	0	0	0	0	0	0	0	0	0	0	0	0	0	0	0	0	0	0	0	0	0	0	0	0	0	0	0	0	0	0	0	0	0	0	0	0	0	0	0	0	0
CPR_OTU567	k__Bacteria;p__Patescibacteriota;c__Minisyncoccia;o__Paceibacterales;f__CCA-00278725;g__GCA-0O02787255	0	0	0	0	0	0	0	0	0	0	0	0	0	0	0	0	0	0	0	0	0	0	0	0	0	0	0	0	0	0	0	0	0	0	0	0	0	0	0	0	0	0	0	0	0	0	0	0
CPR_OTU568	k__Bacteria;p__Patescibacteriota;c__Minisyncoccia;o__;f__;g__	0	0	0	0	0	0	0	0	0	0	0	0	0	0	0	0	0	0	0	0	0	0	0	0	0	0	0	0	0	0	0	0	0	0	0	0	0	0	0	0	0	0	0	0	0	0	0	0
CPR_OTU569	k__Bacteria;p__Patescibacteriota;c__Microgenomatia;o__GWA2-44-7;f__Amesbacteraceae;g__	0	0	0	0	0	0	0	0	0	0	0	0	0	0	0	0	0	0	0	0	0	0	0	0	0	0	0	0	0	0	0	0	0	0	0	0	0	0	0	0	0	0	0	0	0	0	0	0
CPR_OTU570	k__Bacteria;p__Patescibacteriota;c__Minisyncoccia;o__Moranbacterales;f__UBA2193;g__	0	0	0	0	0	0	0	0	0	0	0	0	0	0	0	0	0	0	0	0	0	0	0	0	0	0	0	0	0	0	0	0	0	0	0	0	0	0	0	0	0	0	0	0	0	0	0	0
CPR_OTU571	k__Bacteria;p__Patescibacteriota;c__Patescibacteriia;o__BM507;f__;g__	0	0	0	0	0	0	0	0	0	0	0	0	0	0	0	0	0	0	0	0	0	0	0	0	0	0	0	0	0	0	0	0	0	0	0	0	0	0	0	0	0	0	0	0	0	0	0	0
CPR_OTU572	k__Bacteria;p__Patescibacteriota;c__Gracilibacteria;o__Peribacterales;f__Peribacteraceae;g__	0	0	0	0	0	0	0	0	0	0	0	0	0	0	0	0	0	0	0	0	0	0	0	0	0	0	0	0	0	0	0	0	0	0	0	0	0	0	0	0	0	0	0	0	0	0	0	0
CPR_OTU573	k__Bacteria;p__Patescibacteriota;c__Gracilibacteria;o__CAIRYL01;f__CAIRYL01;g__JACRHZ01	0	0	0	0	0	0	0	0	0	0	0	0	0	0	0	0	0	0	0	0	0	0	0	0	0	0	0	0	0	0	0	0	0	0	0	0	0	0	0	0	0	0	0	0	0	0	0	0
CPR_OTU574	k__Bacteria;p__Patescibacteriota;c__Minisyncoccia;o__UBA6257;f__2-01-FULL-56-20;g__	0	0	703	0	0	0	0	0	0	0	0	0	0	0	0	0	0	0	0	0	0	0	0	0	0	0	0	0	0	0	0	0	0	0	0	0	0	0	0	0	0	0	0	0	0	0	0	0
CPR_OTU575	k__Bacteria;p__Patescibacteriota;c__Minisyncoccia;o__UBA9983_A;f__;g__	0	0	0	0	0	0	0	0	0	0	0	0	0	0	0	0	0	0	0	0	0	0	0	0	0	0	0	0	0	0	0	0	0	0	0	0	0	0	0	0	0	0	0	0	0	0	0	0
CPR_OTU576	k__Bacteria;p__Patescibacteriota;c__Minisyncoccia;o__UBA9983_A;f__UBA2100;g__UBA10103	0	0	0	0	0	0	0	0	0	0	0	0	0	0	0	0	0	0	0	0	0	0	0	0	0	0	0	0	0	0	0	0	0	0	0	0	0	0	0	0	0	0	0	0	0	0	0	0
CPR_OTU577	k__Bacteria;p__Patescibacteriota;c__Minisyncoccia;o__Paceibacterales;f__CG1-02-41-26;g__	0	0	0	0	0	0	0	0	0	0	0	0	0	0	0	0	0	0	0	0	0	0	0	0	0	0	0	0	0	0	0	0	0	0	0	0	0	0	0	0	0	0	0	0	0	0	0	0
CPR_OTU578	k__Bacteria;p__Patescibacteriota;c__Minisyncoccia;o__Paceibacterales;f__;g__	0	0	0	0	0	0	0	0	0	0	0	0	0	0	0	0	0	0	0	0	0	0	0	0	0	0	0	0	0	0	0	0	0	0	0	0	0	0	0	0	0	0	0	0	0	0	0	0
CPR_OTU579	k__Bacteria;p__Patescibacteriota;c__Minisyncoccia;o__UBA6257;f__2-01-FULL-56-20;g__VGJVo1	0	0	0	0	0	0	0	0	0	0	0	0	0	0	0	0	0	0	0	0	0	0	0	0	0	0	0	0	0	0	0	0	0	0	0	0	0	0	0	0	0	0	0	0	0	0	0	0
CPR_OTU580	k__Bacteria;p__Patescibacteriota;c__Minisyncoccia;o__Paceibacterales;f__;g__	0	0	0	0	0	0	0	0	0	0	0	0	0	0	0	0	0	0	0	0	0	0	0	0	0	0	0	0	0	0	0	0	0	0	0	0	0	0	0	0	0	0	0	0	0	0	0	0
CPR_OTU581	k__Bacteria;p__Patescibacteriota;c__Microgenomatia;o__UBA1400;f__CG1-02-47-37;g__	0	0	0	0	0	0	0	0	0	0	0	0	0	0	0	0	0	0	0	0	0	0	0	0	0	0	0	0	0	0	0	0	0	0	0	0	0	0	0	0	0	0	0	0	0	0	0	0
CPR_OTU582	k__Bacteria;p__Patescibacteriota;c__Saccharimonadia;o__Saccharimonadales;f__;g__	0	0	0	0	0	0	0	0	0	0	0	0	0	0	0	0	0	0	0	0	0	0	0	0	0	0	0	0	0	0	0	0	0	0	0	0	0	0	0	0	0	0	0	0	0	0	0	0
CPR_OTU583	k__Bacteria;p__Patescibacteriota;c__Microgenomatia;o__UBA1400;f__PJMF01;g__	0	0	0	0	0	0	0	0	0	0	0	0	0	0	0	0	0	0	0	0	0	0	0	0	0	0	0	0	0	0	0	0	0	0	0	0	0	0	0	0	0	0	0	0	0	0	0	0
CPR_OTU584	k__Bacteria;p__Patescibacteriota;c__Patescibacteriia;o__BM507;f__UBA12075;g__	0	0	0	0	0	0	0	0	0	0	0	0	0	0	0	0	0	0	0	0	0	0	0	0	0	0	0	0	0	0	0	0	0	0	0	0	0	0	0	0	0	0	0	0	0	0	0	0
CPR_OTU585	k__Bacteria;p__Patescibacteriota;c__Saccharimonadia;o__Saccharimonadales;f__UBA10212;g__UBA6824	0	0	0	0	0	6162	0	2811	7948	0	0	0	209	0	0	223	0	0	0	0	0	0	0	0	0	0	0	0	0	0	0	0	0	0	0	0	0	0	0	0	0	0	0	0	0	0	0	0
CPR_OTU586	k__Bacteria;p__Patescibacteriota;c__Microgenomatia;o__Levybacterales;f__GWA1-39-11;g__	0	0	0	0	0	510	0	3132	765	0	0	0	201	416	0	215	0	0	0	0	0	0	0	0	0	0	0	0	0	0	0	0	0	0	0	0	0	0	0	0	0	0	0	0	0	0	0	0
CPR_OTU587	k__Bacteria;p__Patescibacteriota;c__Minisyncoccia;o__Paceibacterales;f__PWPS01;g__PWPS01	0	0	0	0	0	0	0	0	0	0	0	0	0	0	0	0	0	0	0	0	0	0	0	0	0	0	0	0	0	0	0	0	0	0	0	0	0	0	0	0	0	0	0	0	0	0	0	0
CPR_OTU588	k__Bacteria;p__Patescibacteriota;c__Minisyncoccia;o__UBA9983_A;f__GWA1-40-21;g__CAIJXO01	0	0	0	0	0	0	0	0	0	0	0	0	0	0	0	0	0	0	0	0	0	0	0	0	0	0	0	0	0	0	0	0	0	0	0	0	0	0	0	0	0	0	0	0	0	0	0	0
CPR_OTU589	k__Bacteria;p__Patescibacteriota;c__Dojkabacteria;o__SC72;f__SC72;g__	0	0	0	0	0	0	0	0	0	0	0	0	0	0	0	0	0	0	0	0	0	0	0	0	0	0	0	0	0	0	0	0	0	0	0	0	0	0	0	0	0	0	0	0	0	0	0	0
CPR_OTU590	k__Bacteria;p__Patescibacteriota;c__Minisyncoccia;o__UBA9983_A;f__UBA2135;g__	0	0	0	0	0	0	0	0	0	0	0	0	0	0	0	0	0	0	0	0	0	0	0	0	0	0	0	0	0	0	0	0	0	0	0	0	0	0	0	0	0	0	0	0	0	0	0	0
CPR_OTU591	k__Bacteria;p__Patescibacteriota;c__Minisyncoccia;o__Paceibacterales;f__UBA10102;g__	0	0	0	0	0	0	0	0	0	0	0	0	0	0	0	0	0	0	0	0	0	0	0	0	0	0	0	0	0	0	0	0	0	0	0	0	0	0	0	0	0	0	0	0	0	0	0	0
CPR_OTU592	k__Bacteria;p__Patescibacteriota;c__Saccharimonadia;o__Saccharimonadales;f__Nanogingivalaceae;g__Nanogingivalis	0	0	0	0	0	0	0	0	0	0	0	0	0	0	0	0	0	0	0	0	0	0	0	0	0	0	0	0	0	0	379	0	732	0	0	0	0	0	0	0	0	0	0	0	0	0	0	0
CPR_OTU593	k__Bacteria;p__Patescibacteriota;c__GCA-2792135;o__GCA-2792135;f__GCA-2792135;g__GCA-2792135	0	0	0	0	0	0	0	0	0	0	0	0	0	0	0	0	0	0	0	0	0	0	0	0	0	0	0	0	0	0	0	0	0	0	0	0	0	0	0	0	0	0	0	0	0	0	0	0
CPR_OTU594	k__Bacteria;p__Patescibacteriota;c__Minisyncoccia;o__UBA9983_A;f__UBA918;g__OLB19	0	0	0	0	0	0	0	0	0	603	67	0	0	0	0	0	0	0	0	0	0	0	0	0	0	0	0	0	0	0	0	0	0	0	0	0	0	0	0	0	0	0	0	0	0	0	0	0
CPR_OTU595	k__Bacteria;p__Patescibacteriota;c__Patescibacteriia;o__UBA2196;f__GWA2-42-15;g__	0	0	0	0	0	0	0	0	0	0	0	0	0	0	0	0	0	0	0	0	0	0	0	0	0	0	0	0	0	0	0	0	0	0	0	0	0	0	0	0	0	0	0	0	0	0	0	0
CPR_OTU596	k__Bacteria;p__Patescibacteriota;c__Minisyncoccia;o__UBA9983_A;f__UBA2100;g__UBA10103	0	0	0	0	0	0	0	0	0	0	0	0	0	0	0	0	0	0	0	0	0	0	0	0	0	0	0	0	0	0	0	0	0	0	0	0	0	0	0	0	0	0	0	0	0	0	0	0
CPR_OTU597	k__Bacteria;p__Patescibacteriota;c__Saccharimonadia;o__Saccharimonadales;f__UBA4665;g__	0	0	0	0	0	1937	0	0	1192	0	0	0	209	0	0	0	0	0	0	0	0	0	0	0	0	0	0	0	0	0	0	0	0	0	0	0	0	0	0	0	0	0	0	0	0	0	0	0
CPR_OTU598	k__Bacteria;p__Patescibacteriota;c__Minisyncoccia;o__UBA6257;f__UBA9933;g__	0	0	0	0	0	0	0	0	0	0	0	0	0	0	0	0	0	0	0	0	0	0	0	0	0	0	0	0	0	0	0	0	0	0	0	0	0	0	0	0	0	0	0	0	0	0	0	0
CPR_OTU599	k__Bacteria;p__Patescibacteriota;c__Dojkabacteria;o__SC72;f__T1SED10-24;g__PWIP01	0	0	0	0	0	0	0	0	0	0	0	0	0	0	0	0	0	0	0	0	0	0	0	0	0	0	0	0	0	0	0	0	0	0	0	0	0	0	0	0	0	0	0	0	0	0	0	0
CPR_OTU600	k__Bacteria;p__Patescibacteriota;c__Microgenomatia;o__GWA2-44-7;f__UBA8517;g__GWB1-39-10	0	0	0	0	0	0	0	0	0	0	0	0	0	0	0	0	0	0	0	0	0	0	0	0	0	0	0	0	0	0	0	0	0	0	0	0	0	0	0	0	0	0	0	0	204	3461	0	0
CPR_OTU601	k__Bacteria;p__Patescibacteriota;c__Saccharimonadia;o__Saccharimonadales;f__;g__	0	0	105	0	0	0	0	0	0	0	0	0	0	0	0	0	0	0	0	0	0	0	0	0	0	0	0	0	0	0	0	0	0	0	0	0	0	0	0	0	0	0	0	0	0	0	0	0
CPR_OTU602	k__Bacteria;p__Patescibacteriota;c__Microgenomatia;o__UBA1406;f__GWC2-37-13;g__UBA1450	0	0	0	0	0	0	0	0	0	0	0	0	0	0	0	0	0	0	0	0	0	0	0	0	0	0	0	0	0	0	0	0	0	0	0	0	0	0	0	0	0	0	0	0	0	0	0	0
CPR_OTU603	k__Bacteria;p__Patescibacteriota;c__Saccharimonadia;o__Saccharimonadales;f__;g__	0	0	0	0	0	0	0	0	0	0	0	0	0	0	0	0	0	0	0	0	0	0	0	0	0	0	0	0	0	0	0	0	0	0	0	0	0	0	0	0	0	0	0	0	0	0	0	0
CPR_OTU604	k__Bacteria;p__Patescibacteriota;c__Gracilibacteria;o__Peribacterales;f__Peribacteraceae;g__	0	0	0	0	0	0	0	0	0	0	0	0	0	0	0	0	0	0	0	0	0	0	0	0	0	0	0	0	0	0	0	0	0	0	0	0	0	0	0	0	0	0	0	0	0	0	0	0
CPR_OTU605	k__Bacteria;p__Patescibacteriota;c__Minisyncoccia;o__UBA9983_A;f__;g__	0	0	0	0	0	0	0	0	0	0	0	0	0	0	0	0	0	0	0	0	0	0	0	0	0	0	0	0	0	0	0	0	0	0	0	0	0	0	0	0	0	0	0	0	0	0	0	261
CPR_OTU606	k__Bacteria;p__Patescibacteriota;c__Minisyncoccia;o__Terrybacterales;f__;g__	0	0	0	0	0	0	0	0	0	0	0	0	0	0	0	0	0	0	0	0	0	0	0	0	0	0	0	0	0	0	0	0	0	0	0	0	0	0	0	0	0	0	0	0	0	0	0	0
CPR_OTU607	k__Bacteria;p__Patescibacteriota;c__Microgenomatia;o__Levybacterales;f__;g__	0	0	0	0	0	0	0	0	0	0	0	0	0	0	0	0	0	0	0	0	0	0	0	0	0	0	0	0	0	0	0	0	0	0	0	0	0	0	0	0	0	0	0	0	0	0	0	0
CPR_OTU608	k__Bacteria;p__Patescibacteriota;c__Minisyncoccia;o__UBA9983_A;f__UBA918;g__OLB19	0	0	0	0	0	0	0	0	0	0	98	0	0	0	0	0	0	0	0	0	0	0	0	0	0	0	0	0	0	0	0	0	0	0	0	0	0	0	0	0	0	0	0	0	0	0	0	0
CPR_OTU609	k__Bacteria;p__Patescibacteriota;c__Patescibacteriia;o__SG8-24;f__2-12-FULL-60-25;g__	0	0	0	1398	0	0	0	0	0	0	0	0	0	0	0	0	0	0	0	0	0	0	0	0	0	0	0	0	0	0	0	0	0	0	0	0	0	0	0	0	0	0	0	0	0	0	0	0
CPR_OTU610	k__Bacteria;p__Patescibacteriota;c__Saccharimonadia;o__CAILAD01;f__;g__	0	0	848	5546	0	0	0	0	0	0	0	0	0	0	0	0	0	0	0	0	0	0	0	0	0	0	0	0	0	0	0	0	0	0	0	0	0	0	0	0	0	0	0	0	0	0	0	0
CPR_OTU611	k__Bacteria;p__Patescibacteriota;c__Minisyncoccia;o__Paceibacterales;f__MHMH01;g__	0	0	0	0	0	0	0	0	0	0	0	0	0	0	0	0	0	0	0	0	0	0	0	0	0	0	0	0	0	0	0	0	0	0	0	0	0	0	0	0	0	0	0	0	0	0	0	0
CPR_OTU612	k__Bacteria;p__Patescibacteriota;c__Saccharimonadia;o__Saccharimonadales;f__UBA4665;g__	0	0	0	0	0	1056	0	3894	2980	0	0	0	0	0	0	0	0	0	0	0	0	0	0	0	0	0	0	0	0	0	0	0	0	0	0	0	0	0	0	0	0	0	0	0	0	0	0	0
CPR_OTU613	k__Bacteria;p__Patescibacteriota;c__Patescibacteriia;o__SBBC01;f__CAIJZX01;g__CAIJZX01	0	0	0	0	0	0	0	0	0	0	0	0	0	0	0	0	0	0	0	0	0	0	0	0	0	0	0	0	0	0	0	0	0	0	0	0	0	0	0	0	0	0	0	0	0	0	0	0
CPR_OTU614	k__Bacteria;p__Patescibacteriota;c__Patescibacteriia;o__UBA2169;f__UBA2169;g__CG10-46-32	0	0	0	0	0	0	0	0	0	0	0	0	0	0	0	0	0	0	0	0	0	0	0	0	0	0	0	0	0	0	0	0	0	0	0	0	0	0	0	0	0	0	0	0	0	0	0	0
CPR_OTU615	k__Bacteria;p__Patescibacteriota;c__4484-211;o__;f__;g__	0	0	0	0	0	0	0	0	0	0	0	0	0	0	0	0	0	0	0	0	0	0	0	0	0	0	0	0	0	0	0	0	0	0	0	0	0	0	0	0	0	0	0	0	0	0	0	0
CPR_OTU616	k__Bacteria;p__Patescibacteriota;c__Saccharimonadia;o__Saccharimonadales;f__;g__	0	0	630	471	0	0	0	0	0	0	0	0	0	0	0	0	0	0	0	0	0	0	0	0	0	0	0	0	0	0	0	0	0	0	0	0	0	0	0	0	0	0	0	0	0	0	0	0
CPR_OTU617	k__Bacteria;p__Patescibacteriota;c__Minisyncoccia;o__UBA6257;f__UBA9933;g__	0	0	0	0	0	0	0	0	0	0	0	0	0	0	0	0	0	0	0	0	0	0	0	0	0	0	0	0	0	0	0	0	0	0	0	0	0	0	0	0	0	0	0	0	0	0	0	0
CPR_OTU618	k__Bacteria;p__Patescibacteriota;c__Minisyncoccia;o__UBA9983_A;f__UBA9973;g__UBA9973	0	0	0	0	0	0	0	0	0	0	0	0	0	0	0	0	0	0	0	0	0	0	0	0	0	0	0	0	0	0	0	0	0	0	0	0	0	0	0	0	0	0	0	0	0	0	0	0
CPR_OTU619	k__Bacteria;p__Patescibacteriota;c__Minisyncoccia;o__UBA9983_A;f__;g__	0	0	0	0	0	0	0	0	0	0	624	0	0	0	0	0	0	0	0	0	0	0	0	0	0	0	0	0	0	0	0	0	0	0	0	0	0	0	0	0	0	0	0	0	0	0	0	0
CPR_OTU620	k__Bacteria;p__Patescibacteriota;c__Saccharimonadia;o__Saccharimonadales;f__;g__	0	0	0	0	0	0	0	0	0	0	0	0	0	0	0	0	0	0	0	0	0	0	0	0	0	0	0	0	0	0	0	0	0	0	0	0	0	0	0	0	0	0	0	0	0	0	0	0
CPR_OTU621	k__Bacteria;p__Patescibacteriota;c__Minisyncoccia;o__Paceibacterales;f__CG1-02-41-26;g__	0	0	0	0	0	0	0	0	0	0	0	0	0	0	0	0	0	0	0	0	0	0	0	0	0	0	0	0	0	0	0	0	0	0	0	0	0	0	0	0	0	0	0	0	0	0	0	0
CPR_OTU622	k__Bacteria;p__Patescibacteriota;c__Microgenomatia;o__Daviesbacterales;f__UBA10151;g__UBA10151	0	0	0	0	0	0	0	0	0	0	0	0	0	0	0	0	0	0	0	0	0	0	0	0	0	0	0	0	0	0	0	0	0	0	0	0	0	0	0	0	0	0	0	0	0	0	0	0
CPR_OTU623	k__Bacteria;p__Patescibacteriota;c__Microgenomatia;o__0-14-0-10-38-17;f__0-14-0-10-38-17;g__	0	0	0	0	0	0	0	0	0	0	0	0	0	0	0	0	0	0	0	0	0	0	0	0	0	0	0	0	0	0	0	0	0	0	0	0	0	0	0	0	0	0	0	0	0	0	0	0
CPR_OTU624	k__Bacteria;p__Patescibacteriota;c__Microgenomatia;o__Curtissbacterales;f__GWA2-41-24;g__	0	0	0	0	0	0	0	0	0	0	0	0	0	0	0	0	0	0	0	0	0	0	0	0	0	0	0	0	0	0	0	0	0	0	0	0	0	0	0	0	0	0	0	0	0	0	0	0
CPR_OTU625	k__Bacteria;p__Patescibacteriota;c__Minisyncoccia;o__;f__;g__	0	0	0	0	0	0	0	0	0	0	0	0	0	0	0	0	0	0	0	0	0	0	0	0	0	0	0	0	0	0	0	0	0	0	0	0	0	0	0	0	0	0	0	0	0	0	0	0
CPR_OTU626	k__Bacteria;p__Patescibacteriota;c__Microgenomatia;o__UBA12405;f__;g__	0	0	0	0	0	0	0	0	0	0	0	0	0	0	0	0	0	0	0	0	0	0	0	0	0	0	0	0	0	0	0	0	0	0	0	0	0	0	0	0	0	0	0	0	0	0	0	0
CPR_OTU627	k__Bacteria;p__Patescibacteriota;c__Microgenomatia;o__UBA1400;f__UBA12108;g__	0	0	0	0	0	0	0	0	0	0	0	0	0	0	0	0	0	0	0	0	0	0	0	0	0	0	0	0	0	0	0	0	0	0	0	0	0	0	0	0	0	0	0	0	0	0	0	0
CPR_OTU628	k__Bacteria;p__Patescibacteriota;c__Gracilibacteria;o__;f__;g__	0	0	0	0	0	0	0	0	0	0	0	0	0	0	0	0	0	0	0	0	0	0	0	0	0	0	0	0	0	0	0	0	0	0	0	0	0	0	0	0	0	0	0	0	0	0	0	0
CPR_OTU629	k__Bacteria;p__Patescibacteriota;c__Minisyncoccia;o__UBA9983_A;f__UBA2100;g__UBA10103	0	0	0	0	0	307	0	757	2066	0	0	0	0	0	0	0	0	0	0	0	0	0	0	0	0	0	0	0	0	0	0	0	0	0	0	0	0	0	0	0	0	0	0	0	0	0	0	0
CPR_OTU630	k__Bacteria;p__Patescibacteriota;c__Minisyncoccia;o__CAIUEV01;f__JAHKAQ01;g__	0	0	0	0	0	0	0	0	0	0	0	0	0	0	0	0	0	0	0	0	0	0	0	0	0	0	0	0	0	0	0	0	0	0	0	0	0	0	0	0	0	0	0	0	0	0	0	0
CPR_OTU631	k__Bacteria;p__Patescibacteriota;c__Minisyncoccia;o__UBA9983_A;f__UBA11359;g__	0	0	0	0	0	0	0	0	0	0	0	0	0	0	0	0	0	0	0	0	0	0	0	0	0	0	0	0	0	0	0	0	0	0	0	0	0	0	0	0	0	0	0	0	0	0	0	0
CPR_OTU632	k__Bacteria;p__Patescibacteriota;c__Minisyncoccia;o__UBA9983_A;f__UBA2103;g__C7867-001	0	0	0	0	0	0	0	0	0	0	0	0	0	0	0	0	0	0	0	0	0	0	0	0	0	0	0	0	0	0	0	0	0	0	0	0	0	0	0	0	0	0	0	0	0	0	0	0
CPR_OTU633	k__Bacteria;p__Patescibacteriota;c__Minisyncoccia;o__Paceibacterales;f__UBA10102;g__01-FULL-49-22b	0	0	0	0	0	0	0	0	0	0	0	0	0	0	0	0	0	0	0	0	0	0	0	0	0	0	0	0	0	0	0	0	0	0	0	0	0	0	0	0	0	0	0	0	0	0	0	0
CPR_OTU634	k__Bacteria;p__Patescibacteriota;c__Minisyncoccia;o__UBA9983_A;f__UBA9973;g__	0	0	0	0	0	0	0	0	0	0	0	0	0	0	0	0	0	0	0	0	0	0	0	0	0	0	0	0	0	0	0	0	0	0	0	0	0	0	0	0	0	0	0	0	0	0	0	0
CPR_OTU635	k__Bacteria;p__Patescibacteriota;c__Doudnabacteria;o__UBA920;f__UBA920;g__	0	0	1171	1459	0	0	0	0	0	0	0	0	0	0	0	0	0	0	0	0	0	0	0	0	0	0	0	0	0	0	0	0	0	0	0	0	0	0	0	0	0	0	0	0	0	0	0	0
CPR_OTU636	k__Bacteria;p__Patescibacteriota;c__Minisyncoccia;o__UBA9983_A;f__UBA918;g__OLB19	0	0	0	0	0	0	0	0	0	0	0	0	0	0	0	0	0	0	0	0	0	0	0	0	0	0	0	0	0	0	0	0	0	0	0	0	0	0	0	0	0	0	0	0	0	0	0	0
CPR_OTU637	k__Bacteria;p__Patescibacteriota;c__Minisyncoccia;o__UBA9983_A;f__UBA12079;g__	0	0	0	0	0	0	0	0	0	0	0	0	0	0	0	0	0	0	0	0	0	0	0	0	0	0	0	0	0	0	0	0	0	0	0	0	0	0	0	0	0	0	0	0	0	0	0	0
CPR_OTU638	k__Bacteria;p__Patescibacteriota;c__Minisyncoccia;o__Paceibacterales;f__;g__	0	0	0	0	0	0	0	0	0	0	0	0	0	0	0	0	0	0	0	0	0	0	0	0	0	0	0	0	0	0	0	0	0	0	0	0	0	0	0	0	0	0	0	0	0	0	0	0
CPR_OTU639	k__Bacteria;p__Patescibacteriota;c__Minisyncoccia;o__Portnoybacterales_A;f__;g__	0	0	0	0	0	0	0	0	0	0	0	0	0	0	0	0	0	0	0	0	0	0	0	0	0	0	0	0	0	0	0	0	0	0	0	0	0	0	0	0	0	0	0	0	0	0	0	0
CPR_OTU640	k__Bacteria;p__Patescibacteriota;c__Minisyncoccia;o__Paceibacterales;f__GWA2-38-27;g__	0	0	0	0	0	0	0	0	0	0	0	0	0	0	0	0	0	0	0	0	0	0	0	0	0	0	0	0	0	0	0	0	0	0	0	0	0	0	0	0	0	0	0	0	0	0	0	0
CPR_OTU641	k__Bacteria;p__Patescibacteriota;c__Microgenomatia;o__Levybacterales;f__UBA12049;g__	0	0	0	0	0	0	0	0	0	0	0	0	0	0	0	0	0	0	0	0	0	0	0	0	0	0	0	0	0	0	0	0	0	0	0	0	0	0	0	0	0	0	0	0	0	0	0	0
CPR_OTU642	k__Bacteria;p__Patescibacteriota;c__Minisyncoccia;o__UBA9983_A;f__UBA918;g__OLB19	0	0	0	0	0	0	0	0	0	0	0	0	0	0	0	0	0	0	0	0	0	0	0	0	0	0	0	0	0	0	0	0	0	0	0	0	0	0	0	0	0	0	0	0	0	0	0	0
CPR_OTU643	k__Bacteria;p__Patescibacteriota;c__Patescibacteriia;o__Magasanikbacterales;f__GWA2-37-8;g__	0	0	0	0	0	0	0	0	0	0	0	0	0	0	0	0	0	0	0	0	0	0	0	0	0	0	0	0	0	0	0	0	0	0	0	0	0	0	0	0	0	0	0	0	0	0	0	0
CPR_OTU644	k__Bacteria;p__Patescibacteriota;c__Saccharimonadia;o__Saccharimonadales;f__UBA1020;g__UBA1020	0	0	0	0	0	0	0	0	0	0	0	0	0	0	0	0	0	0	0	0	0	0	0	0	0	0	0	0	0	0	0	0	0	0	0	0	0	0	0	0	0	0	0	0	0	0	0	0
CPR_OTU645	k__Bacteria;p__Patescibacteriota;c__Microgenomatia;o__Daviesbacterales;f__UBA10151;g__	0	0	0	0	0	0	0	0	0	0	0	0	0	0	0	0	0	0	0	0	0	0	0	0	0	0	0	0	0	0	0	0	0	0	0	0	0	0	0	0	0	0	0	0	0	0	0	0
CPR_OTU646	k__Bacteria;p__Patescibacteriota;c__Minisyncoccia;o__UBA6257;f__2-01-FULL-56-20;g__	0	0	0	0	0	0	0	0	0	0	0	901	0	0	0	0	0	0	0	0	0	0	0	0	0	0	0	0	0	0	0	0	0	0	0	0	0	0	0	0	0	0	0	0	0	0	0	0
CPR_OTU647	k__Bacteria;p__Patescibacteriota;c__Minisyncoccia;o__UBA6257;f__2-01-FULL-56-20;g__	0	0	0	0	0	0	0	0	0	0	0	0	0	0	0	0	0	0	0	0	0	0	0	0	0	0	0	0	0	0	0	0	0	0	0	0	0	0	0	0	0	0	0	0	0	0	0	0
CPR_OTU648	k__Bacteria;p__Patescibacteriota;c__Microgenomatia;o__;f__;g__	0	0	0	0	0	0	0	0	0	0	0	0	0	0	0	0	0	0	0	0	0	0	0	0	0	0	0	0	0	0	0	0	0	0	0	0	0	0	0	0	0	0	0	0	0	0	0	0
CPR_OTU649	k__Bacteria;p__Patescibacteriota;c__Gracilibacteria;o__UBA1369;f__LOWO2-01-FULL-3;g__JACROX01	0	0	0	0	0	0	0	0	0	0	0	0	0	0	0	0	0	0	0	0	0	0	0	0	0	0	0	0	0	0	0	0	0	0	0	0	0	0	0	0	0	0	0	0	0	0	0	0
CPR_OTU650	k__Bacteria;p__Patescibacteriota;c__Microgenomatia;o__PFEM01;f__;g__	0	0	0	0	0	0	0	0	0	0	0	0	0	0	0	0	0	0	0	0	0	0	0	0	0	0	0	0	0	0	0	0	0	0	0	0	0	0	0	0	0	0	0	0	0	0	0	0
CPR_OTU651	k__Bacteria;p__Patescibacteriota;c__Microgenomatia;o__UBA1406;f__GWC2-37-13;g__GWC2-37-13	0	0	0	0	0	0	0	0	0	0	0	0	0	0	0	0	0	0	0	0	0	0	0	0	0	0	0	0	0	0	0	0	0	0	0	0	0	0	0	0	0	0	0	0	0	0	0	0
CPR_OTU652	k__Bacteria;p__Patescibacteriota;c__Minisyncoccia;o__Terrybacterales;f__;g__	0	0	0	0	0	0	0	0	0	0	0	0	0	0	0	0	0	0	0	0	0	0	0	0	0	0	0	0	0	0	0	0	0	0	0	0	0	0	0	0	0	0	0	0	0	0	0	0
CPR_OTU653	k__Bacteria;p__Patescibacteriota;c__Patescibacteriia;o__SG8-24;f__2-12-FULL-60-25;g__	0	0	0	0	0	0	0	0	0	0	0	0	0	0	0	0	0	0	0	0	0	0	0	0	0	0	0	0	0	0	0	0	0	0	0	0	0	0	0	0	0	0	0	0	0	0	0	0
CPR_OTU654	k__Bacteria;p__Patescibacteriota;c__Microgenomatia;o__UBA10105;f__UBA927;g__UBA927	0	0	0	0	0	0	0	0	0	0	0	0	0	0	0	0	0	0	0	0	0	0	0	0	0	0	0	0	0	0	0	0	0	0	0	0	0	0	0	0	0	0	0	0	0	0	0	0
CPR_OTU655	k__Bacteria;p__Patescibacteriota;c__Minisyncoccia;o__UBA9983_A;f__UBA9973;g__UBA9973	0	0	0	0	0	0	0	0	0	24	0	0	0	0	0	0	0	0	0	0	0	0	0	0	0	0	0	0	0	0	0	0	0	0	0	0	0	0	0	0	0	0	0	0	0	0	0	0
CPR_OTU656	k__Bacteria;p__Patescibacteriota;c__Microgenomatia;o__Levybacterales;f__UBA12049;g__	0	0	0	0	0	0	0	0	0	0	0	0	0	0	0	0	0	0	0	0	0	0	0	0	0	0	0	0	0	0	0	0	0	0	0	0	0	0	0	0	0	0	0	0	0	0	0	0
CPR_OTU657	k__Bacteria;p__Patescibacteriota;c__Minisyncoccia;o__UBA9983_A;f__UBA918;g__OLB19	0	0	0	0	0	0	0	0	0	0	0	0	0	0	0	0	0	0	0	0	0	0	0	0	0	0	0	0	0	0	0	0	0	0	0	0	0	0	0	0	0	0	0	0	0	0	0	0
CPR_OTU658	k__Bacteria;p__Patescibacteriota;c__Patescibacteriia;o__SBBC01;f__CAIJZX01;g__JACPSJ01	0	0	0	0	0	0	0	0	0	0	0	0	0	0	0	0	0	0	0	0	0	0	0	0	0	0	0	0	0	0	0	0	0	0	0	0	0	0	0	0	0	0	0	0	0	0	0	0
CPR_OTU659	k__Bacteria;p__Patescibacteriota;c__Patescibacteriia;o__SG8-24;f__SG8-24;g__	0	0	0	0	1544	0	0	0	0	26	0	0	0	0	0	0	0	0	0	0	0	0	0	0	0	0	0	0	0	0	0	0	0	0	0	0	0	0	0	0	0	0	0	0	0	0	0	0
CPR_OTU660	k__Bacteria;p__Patescibacteriota;c__Patescibacteriia;o__BM507;f__;g__	0	0	0	0	0	0	0	0	0	0	0	0	0	0	0	0	0	0	0	0	0	0	0	0	0	0	0	0	0	0	0	0	0	0	0	0	0	0	0	0	0	0	0	0	0	0	0	0
CPR_OTU661	k__Bacteria;p__Patescibacteriota;c__Minisyncoccia;o__Portnoybacterales;f__UBA2143;g__WO2-40-15	0	0	0	0	0	0	0	0	0	0	0	0	0	0	0	0	0	0	0	0	0	0	0	0	0	0	0	0	0	0	0	0	0	0	0	0	0	0	0	0	0	0	0	0	0	0	0	0
CPR_OTU662	k__Bacteria;p__Patescibacteriota;c__Minisyncoccia;o__UBA9983_A;f__CSBR16-193;g__SKVL01	0	0	0	0	0	0	0	0	0	0	0	0	0	0	0	0	0	0	0	0	0	0	0	0	0	0	0	0	0	0	0	0	0	0	0	0	0	0	0	0	0	0	0	0	0	0	0	0
CPR_OTU663	k__Bacteria;p__Patescibacteriota;c__Minisyncoccia;o__UBA9983_A;f__UBA1006;g__UBA1006	0	0	0	0	0	0	0	0	0	0	0	0	0	0	0	0	0	0	0	0	0	0	0	0	0	0	0	0	0	0	0	0	0	0	0	0	0	0	0	0	0	0	0	0	0	0	0	0
CPR_OTU664	k__Bacteria;p__Patescibacteriota;c__Patescibacteriia;o__BM507;f__UBA12465;g__UBA12465	0	0	0	0	0	0	0	0	0	0	0	0	0	0	0	0	0	0	0	0	0	0	0	0	0	0	0	0	0	0	0	0	0	0	0	0	0	0	0	0	0	0	0	0	0	0	0	0
CPR_OTU665	k__Bacteria;p__Patescibacteriota;c__Minisyncoccia;o__Paceibacterales;f__;g__	0	0	0	0	0	0	0	0	0	0	0	0	0	0	0	0	0	0	0	0	0	0	0	0	0	0	0	0	0	0	0	0	0	0	0	0	0	0	0	0	0	0	0	0	0	0	0	0
CPR_OTU666	k__Bacteria;p__Patescibacteriota;c__Minisyncoccia;o__UBA9983_A;f__;g__	0	0	0	0	0	0	0	0	0	0	0	0	0	0	0	0	0	0	0	0	0	0	0	0	0	0	0	0	0	0	0	0	0	0	0	0	0	0	0	0	0	0	0	0	0	0	0	0
CPR_OTU667	k__Bacteria;p__Patescibacteriota;c__Minisyncoccia;o__UBA9983_A;f__UBA2103;g__C7867-001	0	0	0	0	0	0	0	0	0	0	0	0	0	0	0	0	0	0	0	0	0	0	0	0	0	0	0	0	0	0	0	0	0	0	0	0	0	0	0	0	0	0	0	0	0	0	0	0
CPR_OTU668	k__Bacteria;p__Patescibacteriota;c__Saccharimonadia;o__Saccharimonadales;f__;g__	0	324	0	0	0	0	0	0	0	0	0	0	0	0	0	0	0	0	0	0	0	0	0	0	0	0	0	0	0	0	0	0	0	0	0	0	0	0	0	0	0	0	0	0	0	0	0	0
CPR_OTU669	k__Bacteria;p__Patescibacteriota;c__Minisyncoccia;o__UBA9983_A;f__XYD1-FULL-46-19;g__	0	0	0	0	0	0	0	0	0	0	0	0	0	0	0	0	0	0	0	0	0	0	0	0	0	0	0	0	0	0	0	0	0	0	0	0	0	0	0	0	0	0	0	0	0	0	0	0
CPR_OTU670	k__Bacteria;p__Patescibacteriota;c__Microgenomatia;o__GWA2-44-7;f__UBA8517;g__	0	0	0	0	0	0	0	0	0	0	0	0	0	0	0	0	0	0	0	0	0	0	0	0	0	0	0	0	0	0	0	0	0	0	0	0	0	0	0	0	0	0	0	0	0	0	0	0
CPR_OTU671	k__Bacteria;p__Patescibacteriota;c__Microgenomatia;o__PFEM01;f__;g__	0	0	0	0	0	0	0	0	0	0	0	0	0	0	0	0	0	0	0	0	0	0	0	0	0	0	0	0	0	0	0	0	0	0	0	0	0	0	0	0	0	0	0	0	0	0	0	0
CPR_OTU672	k__Bacteria;p__Patescibacteriota;c__Patescibacteriia;o__UBA2591;f__UBA6264;g__	0	0	0	0	0	0	0	0	0	0	0	0	0	0	0	0	0	0	0	0	0	0	0	0	0	0	0	0	0	0	0	0	0	0	0	0	0	0	0	0	0	0	0	0	0	0	0	0
CPR_OTU673	k__Bacteria;p__Patescibacteriota;c__Patescibacteriia;o__UBA1558;f__GWA2-36-10;g__	0	0	393	0	0	0	0	0	0	0	0	0	0	0	0	0	0	0	0	0	0	0	0	0	0	0	0	0	0	0	0	0	0	0	0	0	0	0	0	0	0	0	0	0	0	0	0	0
CPR_OTU674	k__Bacteria;p__Patescibacteriota;c__Minisyncoccia;o__Moranbacterales;f__UBA1568;g__UBA1568	0	0	1153	144	0	0	0	0	0	0	0	0	0	0	0	0	0	0	0	0	0	0	0	0	0	0	0	0	0	0	0	0	0	0	0	0	0	0	0	0	0	0	0	0	0	0	0	0
CPR_OTU675	k__Bacteria;p__Patescibacteriota;c__Minisyncoccia;o__Paceibacterales;f__;g__	0	0	0	0	0	0	0	0	0	0	0	0	0	0	0	0	0	0	0	0	0	0	0	0	0	0	0	0	0	0	0	0	0	0	0	0	0	0	0	0	0	0	0	0	0	0	0	0
CPR_OTU676	k__Bacteria;p__Patescibacteriota;c__Microgenomatia;o__UBA1406;f__GWC2-37-13;g__	0	0	0	0	0	0	0	0	0	0	0	0	0	0	0	0	0	0	0	0	0	0	0	0	0	0	0	0	0	0	0	0	0	0	0	0	0	0	0	0	0	0	0	0	0	0	0	0
CPR_OTU677	k__Bacteria;p__Patescibacteriota;c__Minisyncoccia;o__Paceibacterales;f__;g__	0	0	0	0	0	0	0	0	0	0	0	0	0	0	0	0	0	0	0	0	0	0	0	0	0	0	0	0	0	0	0	0	0	0	0	0	0	0	0	0	0	0	0	0	0	0	0	0
CPR_OTU678	k__Bacteria;p__Patescibacteriota;c__Minisyncoccia;o__Moranbacterales;f__;g__	0	0	0	0	0	0	0	0	0	0	0	0	0	0	0	0	0	0	0	0	0	0	0	0	0	0	0	0	0	0	0	0	0	0	0	0	0	0	0	0	0	0	0	0	0	0	0	0
CPR_OTU679	k__Bacteria;p__Patescibacteriota;c__Microgenomatia;o__UBA12405;f__UBA12405;g__	0	0	0	0	0	0	0	0	0	0	0	0	0	0	0	0	0	0	0	0	0	0	0	0	0	0	0	0	0	0	0	0	0	0	0	0	0	0	0	0	0	0	0	0	0	0	0	0
CPR_OTU680	k__Bacteria;p__Patescibacteriota;c__Microgenomatia;o__PFEM01;f__;g__	0	0	0	0	0	0	0	0	0	0	0	0	0	0	0	0	0	0	0	0	0	0	0	0	0	0	0	0	0	0	0	0	0	0	0	0	0	0	0	0	0	0	0	0	0	0	0	0
CPR_OTU681	k__Bacteria;p__Patescibacteriota;c__Doudnabacteria;o__UBA920;f__2-01-FULL-46-14;g__	0	0	0	0	0	0	0	0	0	0	0	0	0	0	0	0	5467	5017	3964	1642	3504	3329	6434	4283	0	0	0	0	0	0	0	0	0	0	0	0	0	0	0	0	0	0	0	0	0	0	0	0
CPR_OTU682	k__Bacteria;p__Patescibacteriota;c__Minisyncoccia;o__UBA9983_A;f__UBA9973;g__UBA9973	0	0	0	0	0	0	0	0	0	0	0	0	0	0	0	0	0	0	0	0	0	0	0	0	0	0	0	0	0	0	0	0	0	0	0	0	0	0	0	0	0	0	0	0	0	0	0	0
CPR_OTU683	k__Bacteria;p__Patescibacteriota;c__;o__;f__;g__	240	0	0	0	0	0	0	0	0	0	0	0	0	0	0	0	0	0	0	0	0	0	0	0	0	0	0	0	0	0	0	0	0	0	0	0	0	0	0	0	0	0	0	0	0	0	0	0
CPR_OTU684	k__Bacteria;p__Patescibacteriota;c__Minisyncoccia;o__UBA9983_A;f__UBA2100;g__UBA10103	0	0	0	0	0	0	0	0	0	0	0	1448	0	0	0	0	0	0	0	0	0	0	0	0	0	0	0	0	0	0	0	0	0	0	0	0	0	0	0	0	0	0	0	0	0	0	0	0
CPR_OTU685	k__Bacteria;p__Patescibacteriota;c__Patescibacteriia;o__Magasanikbacterales;f__UBA922;g__	0	0	0	0	0	0	0	0	0	0	0	0	0	0	0	0	0	0	0	0	0	0	0	0	0	0	0	0	0	0	0	0	0	0	0	0	0	0	0	0	0	0	0	0	0	0	0	0
CPR_OTU686	k__Bacteria;p__Patescibacteriota;c__Patescibacteriia;o__UBA11705;f__JABHMO01;g__	0	0	0	0	0	0	0	0	0	0	0	0	0	0	0	0	0	0	0	0	0	0	0	0	0	0	0	0	0	0	0	0	0	0	0	0	0	0	0	0	0	0	0	0	0	0	0	0
CPR_OTU687	k__Bacteria;p__Patescibacteriota;c__Patescibacteriia;o__BM507;f__UBA12075;g__	0	0	0	0	0	0	0	0	0	0	0	0	0	0	0	0	0	0	0	0	0	0	0	0	0	0	0	0	0	0	0	0	0	0	0	0	0	0	0	0	0	0	0	0	0	0	0	0
CPR_OTU688	k__Bacteria;p__Patescibacteriota;c__Dojkabacteria;o__SC72;f__;g__	0	0	0	0	0	0	0	0	0	0	0	0	0	0	0	0	0	0	0	0	0	0	0	0	0	0	0	0	0	0	0	0	0	0	0	0	0	0	0	0	0	0	0	0	0	0	0	0
CPR_OTU689	k__Bacteria;p__Patescibacteriota;c__Minisyncoccia;o__UBA9983_A;f__PALSA-1337;g__	0	0	0	0	0	0	0	0	0	0	0	0	0	0	0	0	0	0	0	0	0	0	0	0	0	0	0	0	0	0	0	0	0	0	0	0	0	0	0	0	0	0	0	0	0	0	0	0
CPR_OTU690	k__Bacteria;p__Patescibacteriota;c__Saccharimonadia;o__Saccharimonadales;f__;g__	0	0	0	0	0	0	0	0	0	0	0	0	0	0	0	0	0	0	0	0	0	0	0	0	0	0	0	0	0	0	0	0	0	0	0	0	0	0	0	0	0	0	0	0	0	0	0	0
CPR_OTU691	k__Bacteria;p__Patescibacteriota;c__Microgenomatia;o__UBA1400;f__;g__	0	0	0	0	0	0	0	0	0	0	0	0	0	0	0	0	0	0	0	0	0	0	0	0	0	0	0	0	0	0	0	0	0	0	0	0	0	0	0	0	0	0	0	0	0	0	0	0
CPR_OTU692	k__Bacteria;p__Patescibacteriota;c__Minisyncoccia;o__UBA9983_A;f__UBA9973;g__UBA8515	0	0	0	0	0	0	0	0	0	0	0	0	0	0	0	0	0	0	0	0	0	0	0	0	0	0	0	0	0	0	0	0	0	0	0	0	0	0	0	0	0	0	0	0	0	0	0	0
CPR_OTU693	k__Bacteria;p__Patescibacteriota;c__Minisyncoccia;o__UBA9983_A;f__UBA2103;g__C7867-001	0	0	0	0	0	0	0	0	0	0	0	0	0	0	0	0	0	0	0	0	0	0	0	0	0	0	0	0	0	0	0	0	0	0	0	0	0	0	0	0	0	0	0	0	0	0	0	0
CPR_OTU694	k__Bacteria;p__Patescibacteriota;c__Saccharimonadia;o__Saccharimonadales;f__UBA10212;g__	0	0	0	0	0	10388	0	4002	10133	0	0	0	1465	3670	421	4680	0	0	0	0	0	0	0	0	0	0	0	0	0	0	0	0	0	0	0	0	0	0	0	0	0	0	0	0	0	0	0	286
CPR_OTU695	k__Bacteria;p__Patescibacteriota;c__Saccharimonadia;o__Saccharimonadales;f__;g__	0	0	0	0	0	0	0	0	0	0	0	0	0	0	0	0	0	0	0	0	0	0	0	0	0	0	0	0	0	0	0	0	0	0	0	0	0	0	0	0	0	0	0	0	0	0	0	0
CPR_OTU696	k__Bacteria;p__Patescibacteriota;c__Minisyncoccia;o__Paceibacterales;f__RBG-13-36-15;g__	0	0	0	0	0	0	0	0	0	0	0	0	0	0	0	0	0	0	0	0	0	0	0	0	0	0	0	0	0	0	0	0	0	0	0	0	0	0	0	0	0	0	0	0	0	0	0	0
CPR_OTU697	k__Bacteria;p__Patescibacteriota;c__Minisyncoccia;o__Paceibacterales;f__PWPS01;g__T1SED10-78	0	0	0	0	0	0	0	0	0	0	0	0	0	0	0	0	0	0	0	0	0	0	0	0	0	0	0	0	0	0	0	0	0	0	0	0	0	0	0	0	0	0	0	0	0	0	0	0
CPR_OTU698	k__Bacteria;p__Patescibacteriota;c__Microgenomatia;o__UBA12405;f__UBA12405;g__	0	0	0	0	0	0	0	0	0	0	0	0	0	0	0	0	0	0	0	0	0	0	0	0	0	0	0	0	0	0	0	0	0	0	0	0	0	0	0	0	0	0	0	0	0	0	0	0
CPR_OTU699	k__Bacteria;p__Patescibacteriota;c__Microgenomatia;o__;f__;g__	0	0	0	0	0	0	0	0	0	0	0	0	0	0	0	0	0	0	0	0	0	0	0	0	0	0	0	0	0	0	0	0	0	0	0	0	0	0	0	0	0	0	0	0	0	0	0	0
CPR_OTU700	k__Bacteria;p__Patescibacteriota;c__Minisyncoccia;o__;f__;g__	0	0	0	0	0	0	0	0	0	0	0	0	0	0	0	0	0	0	0	0	0	0	0	0	0	0	0	0	0	0	0	0	0	0	0	0	0	0	0	0	0	0	0	0	0	0	0	0
CPR_OTU701	k__Bacteria;p__Patescibacteriota;c__Patescibacteriia;o__2-01-FULL-39-33;f__2-01-FULL-39-33;g__	0	0	0	0	0	0	0	0	0	0	0	0	0	0	0	0	0	0	0	0	0	0	0	0	0	0	0	0	0	0	0	0	0	0	0	0	0	0	0	0	0	0	0	0	0	0	0	0
CPR_OTU702	k__Bacteria;p__Patescibacteriota;c__Saccharimonadia;o__Saccharimonadales;f__UBA4665;g__	0	0	0	0	0	2641	0	433	993	0	0	0	0	432	210	1114	0	0	0	0	0	0	0	0	0	0	0	0	0	0	0	0	0	0	0	0	0	0	0	0	0	0	0	0	0	0	0	0
CPR_OTU703	k__Bacteria;p__Patescibacteriota;c__Minisyncoccia;o__UBA9983_A;f__UBA2103;g__C7867-001	0	0	0	0	0	0	0	0	0	0	0	0	0	0	0	0	0	0	0	0	0	0	0	0	0	0	0	0	0	0	0	0	0	0	0	0	0	0	0	0	0	0	0	0	0	0	0	0
CPR_OTU704	k__Bacteria;p__Patescibacteriota;c__Microgenomatia;o__UBA1400;f__RBG-16-45-19;g__	0	0	0	0	0	0	0	0	0	173	0	0	0	0	0	0	0	0	0	0	0	0	0	0	0	0	0	0	0	0	0	0	0	0	0	0	0	0	0	0	0	0	0	0	0	0	0	0
CPR_OTU705	k__Bacteria;p__Patescibacteriota;c__Minisyncoccia;o__Spechtbacterales;f__H02-43-30;g__	0	0	0	0	0	0	0	0	0	0	0	0	0	0	0	0	0	0	0	0	0	0	0	0	0	0	0	0	0	0	0	0	0	0	0	0	0	0	0	0	0	0	0	0	0	0	0	0
CPR_OTU706	k__Bacteria;p__Patescibacteriota;c__Microgenomatia;o__UBA10105;f__UBA927;g__	0	0	0	0	0	0	0	0	0	0	0	0	0	0	0	0	0	0	0	0	0	0	0	0	0	0	0	0	0	0	0	0	0	0	0	0	0	0	0	0	0	0	0	0	0	0	0	0
CPR_OTU707	k__Bacteria;p__Patescibacteriota;c__WWE3;o__UBA101185;f__UBA10185;g__	0	0	0	0	0	0	0	0	0	0	0	0	0	0	0	0	0	0	0	0	0	0	0	0	0	0	0	0	0	0	0	0	0	0	0	0	0	0	0	0	0	0	0	0	0	0	0	0
CPR_OTU708	k__Bacteria;p__Patescibacteriota;c__UBA1384;o__;f__;g__	0	0	0	0	0	0	0	0	0	0	0	0	0	0	0	0	0	0	0	0	0	0	0	0	0	0	0	0	0	0	0	0	0	0	0	0	0	0	0	0	0	0	0	0	0	0	0	0
CPR_OTU709	k__Bacteria;p__Patescibacteriota;c__Dojkabacteria;o__SC72;f__SC72;g__	0	0	0	0	0	0	0	0	0	0	0	0	0	0	0	0	0	0	0	0	0	0	0	0	0	0	0	0	0	0	0	0	0	0	0	0	0	0	0	0	0	0	0	0	0	0	0	0
CPR_OTU710	k__Bacteria;p__Patescibacteriota;c__Patescibacteriia;o__Magasanikbacterales;f__UBA922;g__	0	0	0	0	0	0	0	0	0	0	0	0	0	0	0	0	0	0	0	0	0	0	0	0	0	0	0	0	0	0	0	0	0	0	0	0	0	0	0	0	0	0	0	0	0	0	0	0
CPR_OTU711	k__Bacteria;p__Patescibacteriota;c__Minisyncoccia;o__UBA6257;f__UBA6257;g__	0	0	0	0	0	0	0	0	0	0	0	0	0	0	0	0	0	0	0	0	0	0	0	0	0	0	0	0	0	0	0	0	0	0	0	0	0	0	0	0	0	0	0	0	0	0	0	0
CPR_OTU712	k__Bacteria;p__Patescibacteriota;c__Minisyncoccia;o__Paceibacterales;f__Staskawiczbacteraceae;g__XYD1-FULL-39-28	0	0	0	0	0	0	0	0	0	0	0	0	0	0	0	0	0	0	0	0	0	0	0	0	0	0	0	0	0	0	0	0	0	0	0	0	0	0	0	0	0	0	0	0	0	0	0	0
CPR_OTU713	k__Bacteria;p__Patescibacteriota;c__Minisyncoccia;o__UBA9983_A;f__UBA918;g__OLB19	0	0	0	0	0	0	0	0	0	0	0	0	0	0	0	0	0	0	0	0	0	0	0	0	0	0	0	0	0	0	0	0	0	0	0	0	0	0	0	0	0	0	0	0	0	0	0	0
CPR_OTU714	k__Bacteria;p__Patescibacteriota;c__WWE3;o__UBA101185;f__UBA10185;g__UBA1397	0	0	0	0	0	0	0	0	0	0	0	0	0	0	0	0	0	0	0	0	0	0	0	0	0	0	0	0	0	0	0	0	0	0	0	0	0	0	0	0	0	0	0	0	0	0	0	0
CPR_OTU715	k__Bacteria;p__Patescibacteriota;c__Minisyncoccia;o__UBA9983_A;f__;g__	0	0	0	0	0	0	0	0	0	0	0	0	0	0	0	0	0	0	0	0	0	0	0	0	0	0	0	0	0	0	0	0	0	0	0	0	0	0	0	0	0	0	0	0	0	0	0	0
CPR_OTU716	k__Bacteria;p__Patescibacteriota;c__WWE3;o__UBA101185;f__UBA10185;g__	0	0	0	0	0	0	0	0	0	0	0	0	0	0	0	0	0	0	0	0	0	0	0	0	0	0	0	0	0	0	0	0	0	0	0	0	0	0	0	0	0	0	0	0	0	0	0	0
CPR_OTU717	k__Bacteria;p__Patescibacteriota;c__Microgenomatia;o__UBA1406;f__GWC2-37-13;g__	0	0	0	0	0	0	0	0	0	0	0	0	0	0	0	0	0	0	0	0	0	0	0	0	0	0	0	0	0	0	0	0	0	0	0	0	0	0	0	0	0	0	0	0	0	0	0	0
CPR_OTU718	k__Bacteria;p__Patescibacteriota;c__Saccharimonadia;o__Saccharimonadales;f__;g__	0	0	0	0	0	0	0	0	0	0	0	0	0	0	0	0	0	0	0	0	0	0	0	0	0	0	0	0	0	0	0	0	0	0	0	0	0	0	0	0	0	0	0	0	0	0	0	0
CPR_OTU719	k__Bacteria;p__Patescibacteriota;c__Minisyncoccia;o__UBA9983_A;f__UBA918;g__OLB19	0	0	0	0	0	0	0	0	0	0	0	0	0	0	0	0	0	0	0	0	0	0	0	0	0	0	0	0	0	0	0	0	0	0	0	0	0	0	0	0	0	0	0	0	0	0	0	0
CPR_OTU720	k__Bacteria;p__Patescibacteriota;c__Minisyncoccia;o__Ryanbacterales;f__GWA2-47-10b;g__SICQ01	0	0	1345	0	0	0	0	0	0	0	0	0	0	0	0	0	0	0	0	0	0	0	0	0	0	0	0	0	0	0	0	0	0	0	0	0	0	0	0	0	0	0	0	0	0	0	0	0
CPR_OTU721	k__Bacteria;p__Patescibacteriota;c__Microgenomatia;o__GCA-001788215;f__;g__	0	0	0	0	0	0	0	0	0	0	0	0	0	0	0	0	0	0	0	0	0	0	0	0	0	0	0	0	0	0	0	0	0	0	0	0	0	0	0	0	0	0	0	0	0	0	0	0
CPR_OTU722	k__Bacteria;p__Patescibacteriota;c__Minisyncoccia;o__UBA9983_A;f__UBA9973;g__UBA9973	0	0	0	0	0	0	0	0	0	0	0	0	0	0	0	0	0	0	0	0	0	0	0	0	0	0	0	0	0	0	0	0	0	0	0	0	0	0	0	0	0	0	0	0	0	0	0	0
CPR_OTU723	k__Bacteria;p__Patescibacteriota;c__Minisyncoccia;o__Paceibacterales;f__UBA10102;g__	0	0	0	0	0	0	0	0	0	0	0	0	0	0	0	0	0	0	0	0	0	0	0	0	0	0	0	0	0	0	0	0	0	0	0	0	0	0	0	0	0	0	0	0	0	0	0	0
CPR_OTU724	k__Bacteria;p__Patescibacteriota;c__Microgenomatia;o__PFEM01;f__;g__	0	0	0	0	0	0	0	0	0	0	0	0	0	0	0	0	0	0	0	0	0	0	0	0	0	0	0	0	0	0	0	0	0	0	0	0	0	0	0	0	0	0	0	0	0	0	0	0
CPR_OTU725	k__Bacteria;p__Patescibacteriota;c__Doudnabacteria;o__UBA920;f__O2-02-FULL-48-8;g__	0	0	0	0	0	0	0	0	0	0	0	0	0	0	0	0	0	0	0	0	0	0	0	0	0	0	0	0	0	0	0	0	0	0	0	0	0	0	0	0	0	0	0	0	0	0	0	0
CPR_OTU726	k__Bacteria;p__Patescibacteriota;c__Minisyncoccia;o__UBA9983_A;f__;g__	0	0	0	0	0	0	0	0	0	0	0	0	0	0	0	0	0	0	0	0	0	0	0	0	0	0	0	0	0	0	0	0	0	0	0	0	0	0	0	0	0	0	0	0	0	0	0	0
CPR_OTU727	k__Bacteria;p__Patescibacteriota;c__Minisyncoccia;o__UBA9983_A;f__UBA2103;g__C7867-001	0	0	2686	0	0	0	0	0	0	0	0	0	0	0	0	0	0	0	0	0	0	0	0	0	0	0	0	0	0	0	0	0	0	0	0	0	0	0	0	0	0	0	0	0	0	0	0	0
CPR_OTU728	k__Bacteria;p__Patescibacteriota;c__Patescibacteriia;o__BM507;f__VMTK01;g__	0	0	0	0	0	0	0	0	0	0	0	0	0	0	0	0	0	0	0	0	0	0	0	0	0	0	0	0	0	0	0	0	0	0	0	0	0	0	0	0	0	0	0	0	0	0	0	0
CPR_OTU729	k__Bacteria;p__Patescibacteriota;c__Microgenomatia;o__UM-FILTER-40-11;f__UM-FILTER-40-11;g__	0	0	0	0	0	0	0	0	0	0	0	0	0	0	0	0	938	0	0	0	0	0	0	0	0	0	0	0	0	0	0	0	0	0	0	0	0	0	0	0	0	0	0	0	0	0	0	0
CPR_OTU730	k__Bacteria;p__Patescibacteriota;c__Saccharimonadia;o__Saccharimonadales;f__UBA1547;g__	0	0	0	0	0	0	0	0	0	0	0	0	0	0	0	0	0	0	0	0	0	0	0	0	0	0	0	0	0	0	0	0	0	0	0	0	0	0	0	0	0	0	0	0	0	0	0	0
CPR_OTU731	k__Bacteria;p__Patescibacteriota;c__Minisyncoccia;o__Paceibacterales;f__CG1-02-41-26;g__	0	0	0	0	0	0	0	0	0	0	0	0	0	0	0	0	0	0	0	0	0	0	0	0	0	0	0	0	0	0	0	0	0	0	0	0	0	0	0	0	0	0	0	0	0	0	0	0
CPR_OTU732	k__Bacteria;p__Patescibacteriota;c__Saccharimonadia;o__Saccharimonadales;f__UBA10212;g__UBA6824	0	0	0	0	0	0	0	0	0	0	0	0	0	0	0	0	0	0	0	0	0	0	0	0	0	0	0	0	0	0	0	0	0	0	0	0	0	0	0	0	0	0	0	0	0	0	0	0
CPR_OTU733	k__Bacteria;p__Patescibacteriota;c__Saccharimonadia;o__Saccharimonadales;f__UBA4665;g__	0	0	0	0	0	2641	0	7355	5365	0	0	0	0	0	0	0	0	0	0	0	0	0	0	0	0	0	0	0	0	0	0	0	0	0	0	0	0	0	0	0	0	0	0	0	0	0	0	0
CPR_OTU734	k__Bacteria;p__Patescibacteriota;c__Patescibacteriia;o__UBA1558;f__GWA2-36-10;g__	0	0	197	0	0	0	0	0	0	0	0	0	0	0	0	0	0	0	0	0	0	0	0	0	0	0	0	0	0	0	0	0	0	0	0	0	0	0	0	0	0	0	0	0	0	0	0	0
CPR_OTU735	k__Bacteria;p__Patescibacteriota;c__Minisyncoccia;o__Paceibacterales;f__PEYH01;g__	0	0	0	0	0	0	0	0	0	0	0	0	0	0	0	0	0	0	0	0	0	0	0	0	0	0	0	0	0	0	0	0	0	0	0	0	0	0	0	0	0	0	0	0	0	0	0	0
CPR_OTU736	k__Bacteria;p__Patescibacteriota;c__WWE3;o__UBA101185;f__UBA10185;g__JAGPFW01	0	0	0	0	0	0	0	0	0	0	0	0	0	0	0	0	0	0	0	0	0	0	0	0	0	0	0	0	0	0	0	0	0	0	0	0	0	0	0	0	0	0	0	0	0	0	0	0
CPR_OTU737	k__Bacteria;p__Patescibacteriota;c__Saccharimonadia;o__Saccharimonadales;f__UBA4665;g__UBA4665	0	0	0	0	0	2817	0	3461	2583	0	0	0	418	1943	0	446	0	0	0	0	0	0	0	0	0	0	0	0	0	0	0	0	0	0	0	0	0	0	0	0	0	0	0	0	0	0	0	0
CPR_OTU738	k__Bacteria;p__Patescibacteriota;c__Minisyncoccia;o__UBA6257;f__;g__	0	0	0	0	0	0	0	0	0	0	0	0	0	0	0	0	0	0	0	0	0	0	0	0	0	0	0	0	0	0	0	0	0	0	0	0	0	0	0	0	0	0	0	0	0	0	0	0
CPR_OTU739	k__Bacteria;p__Patescibacteriota;c__Minisyncoccia;o__Paceibacterales;f__PWPS01;g__PWHW01	0	0	0	0	0	0	0	0	0	0	0	0	0	0	0	0	0	0	0	0	0	0	0	0	0	0	0	0	0	0	0	0	0	0	0	0	0	0	0	0	0	0	0	0	0	0	0	0
CPR_OTU740	k__Bacteria;p__Patescibacteriota;c__Saccharimonadia;o__Saccharimonadales;f__Nanosyncoccaceae;g__Nanosyncoccus	0	0	0	0	0	0	0	0	0	0	0	0	0	0	0	0	0	0	0	0	0	0	0	0	0	0	0	0	0	0	387	0	545	0	0	0	0	0	0	0	0	0	0	0	0	0	0	0
CPR_OTU741	k__Bacteria;p__Patescibacteriota;c__Gracilibacteria;o__Peribacterales;f__Peribacteraceae;g__	0	0	0	0	0	0	0	0	0	0	0	615	0	0	0	0	0	0	0	0	0	0	0	0	0	0	0	0	0	0	0	0	0	0	0	0	0	0	0	0	0	0	0	0	0	0	0	0
CPR_OTU742	k__Bacteria;p__Patescibacteriota;c__Microgenomatia;o__GWA2-44-7;f__UBA8517;g__GWB1-39-10	0	0	0	0	0	0	0	0	0	0	0	0	0	0	0	0	0	0	0	0	0	0	0	0	0	0	0	0	0	0	0	0	0	0	0	0	0	0	0	0	0	0	0	287	0	5400	0	0
CPR_OTU743	k__Bacteria;p__Patescibacteriota;c__JAEDAM01;o__BD1-5;f__UBA2023;g__	0	0	0	0	0	0	0	0	0	0	0	0	0	0	0	0	0	0	0	0	0	0	0	0	0	0	0	0	0	0	0	0	0	0	0	0	0	0	0	0	0	0	0	0	0	0	0	0
CPR_OTU744	k__Bacteria;p__Patescibacteriota;c__Minisyncoccia;o__UBA9983_A;f__UBA918;g__OLB19	0	0	0	0	0	0	0	0	0	0	0	0	0	0	0	0	0	0	0	0	0	0	0	0	0	0	0	0	0	0	0	0	0	0	0	0	0	0	0	0	0	0	0	0	0	0	0	0
CPR_OTU745	k__Bacteria;p__Patescibacteriota;c__Patescibacteriia;o__JAACEG01;f__JAACEG01;g__	0	0	0	0	0	0	0	0	0	0	0	0	0	0	0	0	0	0	0	0	0	0	0	0	0	0	0	0	0	0	0	0	0	0	0	0	0	0	0	0	0	0	0	0	0	0	0	0
CPR_OTU746	k__Bacteria;p__Patescibacteriota;c__Minisyncoccia;o__UBA9983_A;f__UBA9973;g__UBA9973	0	0	0	0	0	0	0	0	0	0	0	0	0	0	0	0	0	0	0	0	0	0	0	0	0	0	0	0	0	0	0	0	0	0	0	0	0	0	0	0	0	0	0	0	0	0	0	0
CPR_OTU747	k__Bacteria;p__Patescibacteriota;c__Minisyncoccia;o__UBA9983_A;f__;g__	0	0	0	0	0	0	0	0	0	0	0	0	0	0	0	0	0	0	0	0	0	0	0	0	0	0	0	0	0	0	0	0	0	0	0	0	0	0	0	0	0	0	0	0	0	0	0	0
CPR_OTU748	k__Bacteria;p__Patescibacteriota;c__Minisyncoccia;o__UBA9983_A;f__UBA918;g__	0	0	907	0	0	0	0	0	0	0	0	0	0	0	0	0	0	0	0	0	0	0	0	0	0	0	0	0	0	0	0	0	0	0	0	0	0	0	0	0	0	0	0	0	0	0	0	0
CPR_OTU749	k__Bacteria;p__Patescibacteriota;c__Minisyncoccia;o__UBA6257;f__1-14-0-10-44-23;g__	0	0	1082	0	0	0	0	0	0	0	0	0	0	0	0	0	0	0	0	0	0	0	0	0	0	0	0	0	0	0	0	0	0	0	0	0	0	0	0	0	0	0	0	0	0	0	0	0
CPR_OTU750	k__Bacteria;p__Patescibacteriota;c__Minisyncoccia;o__Sungbacterales;f__HO2-52-23;g__LCKU01	0	0	0	0	0	0	0	0	0	0	0	0	0	0	0	0	0	0	0	0	0	0	0	0	0	0	0	0	0	0	0	0	0	0	0	0	0	0	0	0	0	0	0	0	0	0	0	0
CPR_OTU751	k__Bacteria;p__Patescibacteriota;c__Microgenomatia;o__UBA1406;f__GWC2-37-13;g__	0	379	0	0	0	0	0	0	0	0	0	0	0	0	0	0	0	0	0	0	0	0	0	0	0	0	0	0	0	0	0	0	0	0	0	0	0	0	0	0	0	0	0	0	0	0	0	0
CPR_OTU752	k__Bacteria;p__Patescibacteriota;c__Minisyncoccia;o__UBA9983;f__UBA9983;g__	0	0	0	0	0	0	0	0	0	0	0	0	0	0	0	0	0	0	0	0	0	0	0	0	0	0	0	0	0	0	0	0	0	0	0	0	0	0	0	0	0	0	0	0	0	0	0	0
CPR_OTU753	k__Bacteria;p__Patescibacteriota;c__Gracilibacteria;o__UM-FILTER-43-11;f__;g__	0	0	0	0	0	0	0	0	0	0	0	0	0	0	0	0	0	0	0	0	0	0	0	0	0	0	0	0	0	0	0	0	0	0	0	0	0	0	0	0	0	0	0	0	0	0	0	0
CPR_OTU754	k__Bacteria;p__Patescibacteriota;c__Minisyncoccia;o__UBA6257;f__;g__	0	0	0	0	0	0	0	0	0	0	0	0	0	0	0	0	0	0	0	0	0	0	0	0	0	0	0	0	0	0	0	0	0	0	0	0	0	0	0	0	0	0	0	0	0	0	0	0
CPR_OTU755	k__Bacteria;p__Patescibacteriota;c__JAEDAM01;o__BD1-5;f__UBA2023;g__	0	0	0	0	0	0	0	0	0	0	0	0	0	0	0	0	0	0	0	0	0	0	0	0	0	0	0	0	0	0	0	0	0	0	0	0	0	0	0	0	0	0	0	0	0	0	0	0
CPR_OTU756	k__Bacteria;p__Patescibacteriota;c__Minisyncoccia;o__Paceibacterales;f__CSSED10-335;g__MWBX01	0	0	0	0	0	0	0	0	0	0	0	0	0	0	0	0	0	0	0	0	0	0	0	0	0	0	0	0	0	0	0	0	0	0	0	0	0	0	0	0	0	0	0	0	0	0	0	0
CPR_OTU757	k__Bacteria;p__Patescibacteriota;c__Minisyncoccia;o__Paceibacterales;f__UBA5738;g__	0	0	0	0	0	0	0	0	0	0	0	0	0	0	0	0	0	0	0	0	0	0	0	0	0	0	0	0	0	0	0	0	0	0	0	0	0	0	0	0	0	0	0	0	0	0	0	0
CPR_OTU758	k__Bacteria;p__Patescibacteriota;c__Minisyncoccia;o__UBA9983;f__UBA9983;g__JAHERO1	0	0	0	0	0	0	0	0	0	0	0	0	0	0	0	0	0	0	0	0	0	0	0	0	0	0	0	0	0	0	0	0	0	0	0	0	0	0	0	0	0	0	0	0	0	0	0	0
CPR_OTU759	k__Bacteria;p__Patescibacteriota;c__Microgenomatia;o__GWA2-44-7;f__UBA8517;g__	0	0	0	0	0	0	0	0	0	322	289	0	0	0	0	0	0	0	0	0	0	0	0	0	0	0	0	0	0	0	0	0	0	0	0	0	0	0	0	0	0	0	0	0	0	0	0	0
CPR_OTU760	k__Bacteria;p__Patescibacteriota;c__Saccharimonadia;o__Saccharimonadales;f__;g__	0	0	0	0	0	0	0	0	0	0	0	0	0	0	0	0	0	0	0	0	0	0	0	0	0	0	0	0	0	0	0	0	0	0	0	0	0	0	0	0	0	0	0	0	0	0	0	0
CPR_OTU761	k__Bacteria;p__Patescibacteriota;c__Minisyncoccia;o__UBA9983_A;f__Zambryskibacteraceae;g__UBA5004	0	0	0	0	0	0	0	0	0	0	0	0	0	0	0	0	0	0	0	0	0	0	0	0	0	0	0	0	0	0	0	0	0	0	0	0	0	0	0	0	0	0	0	0	0	0	0	0
CPR_OTU762	k__Bacteria;p__Patescibacteriota;c__Patescibacteriia;o__UBA11705;f__JABHMO01;g__	0	0	0	0	0	0	0	0	0	0	0	0	0	0	0	0	0	0	0	0	0	0	0	0	0	0	0	0	0	0	0	0	0	0	0	0	0	0	0	0	0	0	0	0	0	0	0	0
CPR_OTU763	k__Bacteria;p__Patescibacteriota;c__Saccharimonadia;o__Saccharimonadales;f__;g__	0	0	0	0	0	0	0	0	0	140	47	0	0	0	0	0	0	0	0	0	0	0	0	0	0	0	0	0	0	0	0	0	0	0	0	0	0	0	0	0	0	0	0	0	0	0	0	0
CPR_OTU764	k__Bacteria;p__Patescibacteriota;c__Patescibacteriia;o__SG8-24;f__2-12-FULL-60-25;g__	0	0	0	0	0	0	0	0	0	0	0	0	0	0	0	0	0	0	0	0	0	0	0	0	0	0	0	0	0	0	0	0	0	0	0	0	0	0	0	0	0	0	0	0	0	0	0	0
CPR_OTU765	k__Bacteria;p__Patescibacteriota;c__Saccharimonadia;o__Saccharimonadales;f__UBA4665;g__GCA-2746885	0	0	0	0	0	0	0	0	0	0	0	0	0	0	0	0	0	0	0	0	0	0	0	0	0	0	0	0	0	0	0	0	0	0	0	0	0	0	0	0	0	0	0	0	0	0	0	0
CPR_OTU766	k__Bacteria;p__Patescibacteriota;c__Saccharimonadia;o__Saccharimonadales;f__UBA4665;g__	0	0	0	0	0	3521	0	7788	6557	0	0	0	0	0	0	0	0	0	0	0	0	0	0	0	0	0	0	0	0	0	0	0	0	0	0	0	0	0	0	0	0	0	0	0	0	0	0	0
CPR_OTU767	k__Bacteria;p__Patescibacteriota;c__Minisyncoccia;o__UBA9983_A;f__UBA2103;g__C7867-001	0	0	0	0	0	0	0	0	0	0	0	0	4454	1253	2110	0	0	0	0	0	0	0	0	0	0	0	0	0	0	0	0	0	0	0	0	0	0	0	0	0	0	0	0	0	0	0	0	1179
CPR_OTU768	k__Bacteria;p__Patescibacteriota;c__Saccharimonadia;o__Saccharimonadales;f__UBA4665;g__UBA5150	0	0	0	1402	0	0	0	0	0	0	0	0	0	0	0	0	0	0	0	0	0	0	0	0	0	0	0	0	0	0	0	0	0	0	0	0	0	0	0	0	0	0	0	0	0	0	0	0
CPR_OTU769	k__Bacteria;p__Patescibacteriota;c__Minisyncoccia;o__UBA10092;f__UBA10092;g__UBA10092	0	0	0	0	0	0	0	0	0	0	0	0	0	0	0	0	0	0	0	0	0	0	0	0	0	0	0	0	0	0	0	0	0	0	0	0	0	0	0	0	0	0	0	0	0	0	0	0
CPR_OTU770	k__Bacteria;p__Patescibacteriota;c__Minisyncoccia;o__Paceibacterales;f__PWPS01;g__PWHW01	0	0	0	0	0	0	0	0	0	0	0	0	0	0	0	0	0	0	0	0	0	0	0	0	0	0	0	0	0	0	0	0	0	0	0	0	0	0	0	0	0	0	0	0	0	0	0	0
CPR_OTU771	k__Bacteria;p__Patescibacteriota;c__Microgenomatia;o__UBA1406;f__GWC2-37-13;g__GWC2-37-13	0	0	0	0	0	0	0	0	0	0	0	0	0	0	0	0	0	0	0	0	0	0	0	0	0	0	0	0	0	0	0	0	0	0	0	0	0	0	0	0	0	0	0	0	0	0	0	0
CPR_OTU772	k__Bacteria;p__Patescibacteriota;c__Minisyncoccia;o__UBA9983_A;f__UBA2103;g__C7867-001	0	0	0	0	0	0	0	0	0	0	0	0	0	0	0	0	0	0	0	0	0	0	0	0	0	0	0	0	0	0	0	0	0	0	0	0	0	0	0	0	0	0	0	0	0	0	0	0
CPR_OTU773	k__Bacteria;p__Patescibacteriota;c__Doudnabacteria;o__UBA920;f__UBA920;g__	0	0	555	0	0	0	0	0	0	0	0	0	0	0	0	0	0	0	0	0	0	0	0	0	0	0	0	0	0	0	0	0	0	0	0	0	0	0	0	0	0	0	0	0	0	0	0	0
CPR_OTU774	k__Bacteria;p__Patescibacteriota;c__Dojkabacteria;o__J137;f__J137;g__	0	0	0	0	0	0	0	0	0	0	0	0	0	0	0	0	0	0	0	0	0	0	0	0	0	0	0	0	0	0	0	0	0	0	0	0	0	0	0	0	0	0	0	0	2059	407	700	0
CPR_OTU775	k__Bacteria;p__Patescibacteriota;c__Gracilibacteria;o__UM-FILTER-43-11;f__UM-FILTER-43-11;g__	0	0	0	0	0	0	0	0	0	0	0	0	0	0	0	0	0	0	0	0	0	0	0	0	0	0	0	0	0	0	0	0	0	0	0	0	0	0	0	0	0	0	0	0	0	0	0	0
CPR_OTU776	k__Bacteria;p__Patescibacteriota;c__;o__;f__;g__	0	0	0	0	0	0	0	0	0	0	0	0	0	0	0	0	0	0	0	0	0	0	0	0	0	0	0	0	0	0	0	0	0	0	0	0	0	0	0	0	0	0	0	0	0	0	0	0
CPR_OTU777	k__Bacteria;p__Patescibacteriota;c__Patescibacteriia;o__Veblenbacterales;f__UBA10138;g__	0	0	0	0	0	0	0	0	0	0	0	0	0	0	0	0	0	0	0	0	0	0	0	0	0	0	0	0	0	0	0	0	0	0	0	0	0	0	0	0	0	0	0	0	0	0	0	0
CPR_OTU778	k__Bacteria;p__Patescibacteriota;c__Minisyncoccia;o__UBA9983_A;f__UBA2103;g__C7867-001	0	0	0	126	0	0	0	0	0	0	0	0	0	0	0	0	0	0	0	0	0	0	0	0	0	0	0	0	0	0	0	0	0	0	0	0	0	0	0	0	0	0	0	0	0	0	0	0
CPR_OTU779	k__Bacteria;p__Patescibacteriota;c__Microgenomatia;o__GWA2-44-7;f__UBA8517;g__	0	0	0	0	0	0	0	0	0	0	0	0	0	0	0	0	0	0	0	0	0	0	0	0	0	0	0	0	0	0	0	0	0	0	0	0	0	0	0	0	0	0	0	0	0	0	0	0
CPR_OTU780	k__Bacteria;p__Patescibacteriota;c__Patescibacteriia;o__BM507;f__UBA12465;g__	0	0	0	0	0	0	0	0	0	0	0	0	0	0	0	0	0	0	0	0	0	0	0	0	0	0	0	0	0	0	0	0	0	0	0	0	0	0	0	0	0	0	0	0	0	0	0	0
CPR_OTU781	k__Bacteria;p__Patescibacteriota;c__Minisyncoccia;o__UBA9983_A;f__;g__	0	0	0	0	0	0	0	0	0	0	0	0	0	0	0	0	0	0	0	0	0	0	0	0	0	0	0	0	0	0	0	0	0	0	0	0	0	0	0	0	0	0	0	0	0	0	0	0
CPR_OTU782	k__Bacteria;p__Patescibacteriota;c__Minisyncoccia;o__UBA9983_A;f__SBAW01;g__GWA1-54-10	0	0	0	0	0	0	0	0	0	0	0	0	0	0	0	0	0	0	0	0	0	0	0	0	0	0	0	0	0	0	0	0	0	0	0	0	0	0	0	0	0	0	0	0	0	0	0	0
CPR_OTU783	k__Bacteria;p__Patescibacteriota;c__Gracilibacteria;o__Peribacterales;f__Peribacteraceae;g__	0	0	0	0	0	0	0	0	0	0	0	0	0	0	0	0	0	0	0	0	0	0	0	0	0	0	0	0	0	0	0	0	0	0	0	0	0	0	0	0	0	0	0	0	0	0	0	0
CPR_OTU784	k__Bacteria;p__Patescibacteriota;c__Minisyncoccia;o__UBA9983_A;f__;g__	0	0	1275	0	0	0	0	0	0	0	0	0	0	0	0	0	0	0	0	0	0	0	0	0	0	0	0	0	0	0	0	0	0	0	0	0	0	0	0	0	0	0	0	0	0	0	0	0
CPR_OTU785	k__Bacteria;p__Patescibacteriota;c__Minisyncoccia;o__UBA9983_A;f__UBA2103;g__	0	0	0	0	0	184	0	340	0	0	0	0	0	906	0	700	0	0	0	0	0	0	0	0	0	0	0	0	0	0	0	0	0	0	0	0	0	0	0	0	0	0	0	0	0	0	0	0
CPR_OTU786	k__Bacteria;p__Patescibacteriota;c__Minisyncoccia;o__UBA9983_A;f__UBA2100;g__UBA10103	2947	0	0	0	0	0	0	0	0	0	0	0	0	0	377	0	0	0	0	0	0	0	0	0	0	0	0	0	0	0	0	0	0	0	0	0	0	0	0	0	0	0	0	0	0	0	0	0
CPR_OTU787	k__Bacteria;p__Patescibacteriota;c__Saccharimonadia;o__Saccharimonadales;f__UBA4665;g__	0	0	0	0	0	0	0	0	0	0	0	0	0	0	0	0	0	0	0	0	0	0	0	0	0	0	0	0	0	0	0	0	0	0	0	0	0	0	0	0	0	0	0	0	0	0	0	0
CPR_OTU788	k__Bacteria;p__Patescibacteriota;c__Minisyncoccia;o__UBA9983_A;f__UBA2100;g__UBA10103	0	0	0	0	0	0	0	0	0	0	0	0	0	0	0	0	0	0	0	0	0	0	0	0	0	0	0	0	0	0	0	0	0	0	0	0	0	0	0	0	0	0	0	0	0	0	0	0
CPR_OTU789	k__Bacteria;p__Patescibacteriota;c__Saccharimonadia;o__Saccharimonadales;f__;g__	0	0	0	0	0	0	0	744	0	0	0	0	205	1483	1240	1095	0	0	0	0	0	0	0	0	0	0	0	0	0	0	0	0	0	0	0	0	0	0	0	0	0	0	0	0	0	0	0	561
CPR_OTU790	k__Bacteria;p__Patescibacteriota;c__Patescibacteriia;o__BM507;f__XYC2-FULL-47-12;g__	0	0	0	0	0	0	0	0	0	0	0	0	0	0	0	0	0	0	0	0	0	0	0	0	0	0	0	0	0	0	0	0	0	0	0	0	0	0	0	0	0	0	0	0	0	0	0	0
CPR_OTU791	k__Bacteria;p__Patescibacteriota;c__Patescibacteriia;o__JAGPKW01;f__JAGPKW01;g__	0	0	0	0	0	0	0	0	0	0	0	0	0	0	0	0	0	0	0	0	0	0	0	0	0	0	0	0	0	0	0	0	0	0	0	0	0	0	0	0	0	0	0	0	0	0	0	0
CPR_OTU792	k__Bacteria;p__Patescibacteriota;c__Saccharimonadia;o__CAILAD01;f__;g__	0	0	0	0	0	0	0	0	0	0	0	0	0	0	0	0	0	0	0	0	0	0	0	0	0	0	0	0	0	0	0	0	0	0	0	0	0	0	0	0	0	0	0	0	0	0	0	0
CPR_OTU793	k__Bacteria;p__Patescibacteriota;c__Minisyncoccia;o__UBA6257;f__UBA6257;g__	0	0	0	0	0	0	0	0	0	0	0	0	0	0	0	0	0	0	0	0	0	0	0	0	0	0	0	0	0	0	0	0	0	0	0	0	0	0	0	0	0	0	0	0	0	0	0	0
CPR_OTU794	k__Bacteria;p__Patescibacteriota;c__Saccharimonadia;o__Saccharimonadales;f__UBA4665;g__	0	0	0	0	0	2817	0	1947	2384	0	0	0	0	0	0	0	0	0	0	0	0	0	0	0	0	0	0	0	0	0	0	0	0	0	0	0	0	0	0	0	0	0	0	0	0	0	0	0
CPR_OTU795	k__Bacteria;p__Patescibacteriota;c__WWE3;o__;f__;g__	0	0	0	0	0	0	0	0	0	0	0	0	0	0	0	0	0	0	0	0	0	0	0	0	0	0	0	0	0	0	0	0	0	0	0	0	0	0	0	0	0	0	0	0	0	0	0	0
CPR_OTU796	k__Bacteria;p__Patescibacteriota;c__Microgenomatia;o__Levybacterales;f__UBA12049;g__	0	0	0	0	0	0	0	0	0	0	0	0	0	0	0	0	0	0	0	0	0	0	0	0	0	0	0	0	0	0	0	0	0	0	0	0	0	0	0	0	0	0	0	0	0	0	0	0
CPR_OTU797	k__Bacteria;p__Patescibacteriota;c__Minisyncoccia;o__Terrybacterales;f__;g__	0	0	0	0	0	0	0	0	0	0	0	0	0	0	0	0	0	0	0	0	0	0	0	0	0	0	0	0	0	0	0	0	0	0	0	0	0	0	0	0	0	0	0	0	0	0	0	0
CPR_OTU798	k__Bacteria;p__Patescibacteriota;c__Minisyncoccia;o__UBA9983_A;f__;g__	0	0	0	0	0	0	0	0	0	0	0	0	0	0	0	0	0	0	0	0	0	0	0	0	0	0	0	0	0	0	0	0	0	0	0	0	0	0	0	0	0	0	0	0	0	0	0	0
CPR_OTU799	k__Bacteria;p__Patescibacteriota;c__Gracilibacteria;o__Peribacterales;f__Peribacteraceae;g__UBA2144	0	0	0	0	0	0	0	0	0	0	0	0	0	0	0	0	0	0	0	0	0	0	0	0	0	0	0	0	0	0	0	0	0	0	0	0	0	0	0	0	0	0	0	0	0	0	0	0
CPR_OTU800	k__Bacteria;p__Patescibacteriota;c__Saccharimonadia;o__Saccharimonadales;f__UBA4665;g__	0	0	0	0	0	1421	0	764	1605	0	0	0	0	0	0	0	0	0	0	0	0	0	0	0	0	0	0	0	0	0	0	0	0	0	0	0	0	0	0	0	0	0	0	0	0	0	0	0
CPR_OTU801	k__Bacteria;p__Patescibacteriota;c__Minisyncoccia;o__UBA9983_A;f__UBA918;g__OLB19	0	0	0	0	0	0	0	0	0	105	0	0	0	0	0	0	0	0	0	0	0	0	0	0	0	0	0	0	0	0	0	0	0	0	0	0	0	0	0	0	0	0	0	0	0	0	0	0
CPR_OTU802	k__Bacteria;p__Patescibacteriota;c__Saccharimonadia;o__Saccharimonadales;f__UBA4665;g__	0	0	0	0	0	0	0	108	0	0	0	0	0	216	0	0	0	0	0	0	0	0	0	0	0	0	0	0	0	0	0	0	0	0	0	0	0	0	0	0	0	0	0	0	0	0	0	0
CPR_OTU803	k__Bacteria;p__Patescibacteriota;c__Saccharimonadia;o__Saccharimonadales;f__UBA10212;g__21-14-0-10-47-8-A	0	0	0	0	0	0	0	0	0	0	0	0	0	0	0	0	0	0	0	0	0	0	0	0	0	0	0	0	0	0	0	0	0	0	0	0	0	0	0	0	0	0	0	0	0	0	0	0
CPR_OTU804	k__Bacteria;p__Patescibacteriota;c__WWE3;o__UBA101185;f__UBA10185;g__	0	0	0	0	0	0	0	0	0	0	0	0	0	0	0	0	0	0	0	0	0	0	0	0	0	0	0	0	0	0	0	0	0	0	0	0	0	0	0	0	0	0	0	0	0	0	0	0
CPR_OTU805	k__Bacteria;p__Patescibacteriota;c__Minisyncoccia;o__UBA9983;f__;g__	0	0	0	0	0	0	0	0	0	0	0	0	0	0	0	0	0	0	0	0	0	0	0	0	0	0	0	0	0	0	0	0	0	0	0	0	0	0	0	0	0	0	0	0	0	0	0	0
CPR_OTU806	k__Bacteria;p__Patescibacteriota;c__Minisyncoccia;o__UBA9983_A;f__UBA9973;g__	0	0	0	0	0	0	0	0	0	0	0	0	0	0	0	0	0	0	0	0	0	0	0	0	0	0	0	0	0	0	0	0	0	0	0	0	0	0	0	0	0	0	0	0	0	0	0	0
CPR_OTU807	k__Bacteria;p__Patescibacteriota;c__Minisyncoccia;o__UBA6257;f__GWB1-50-10;g__	0	0	0	0	0	0	0	0	0	0	0	0	0	0	0	0	0	0	0	0	0	0	0	0	0	0	0	0	0	0	0	0	0	0	0	0	0	0	0	0	0	0	0	0	0	0	0	0
CPR_OTU808	k__Bacteria;p__Patescibacteriota;c__Minisyncoccia;o__Paceibacterales;f__;g__	0	0	0	0	0	0	0	0	0	0	0	0	0	0	0	0	0	0	0	0	0	0	0	0	0	0	0	0	0	0	0	0	0	0	0	0	0	0	0	0	0	0	0	0	0	0	0	0
CPR_OTU809	k__Bacteria;p__Patescibacteriota;c__Minisyncoccia;o__UBA9983_A;f__UBA2103;g__C7867-001	0	0	0	0	0	0	0	0	0	0	0	0	0	0	0	0	0	0	0	0	0	0	0	0	0	0	0	0	0	0	0	0	0	0	0	0	0	0	0	0	0	0	0	0	0	0	0	0
CPR_OTU810	k__Bacteria;p__Patescibacteriota;c__Minisyncoccia;o__UBA9983_A;f__UBA2100;g__UBA10103	0	0	0	0	0	0	0	0	0	0	625	0	0	0	0	0	0	0	0	0	0	0	0	0	0	0	0	0	0	0	0	0	0	0	0	0	0	0	0	0	0	0	0	0	0	0	0	0
CPR_OTU811	k__Bacteria;p__Patescibacteriota;c__Minisyncoccia;o__UBA9983_A;f__UBA918;g__OLB19	0	0	0	0	0	0	0	0	0	0	0	0	0	0	0	0	0	0	0	0	0	0	0	0	0	0	0	0	0	0	0	0	0	0	0	0	0	0	0	0	0	0	0	0	0	0	0	0
CPR_OTU812	k__Bacteria;p__Patescibacteriota;c__Microgenomatia;o__UBA1400;f__PJMF01;g__	0	0	0	0	0	0	0	0	0	0	1568	0	0	0	0	0	0	0	0	0	0	0	0	0	0	0	0	0	0	0	0	0	0	0	0	0	0	0	0	0	0	0	0	0	0	0	0	0
CPR_OTU813	k__Bacteria;p__Patescibacteriota;c__Gracilibacteria;o__UBA1369;f__2-02-FULL-48-14;g__	0	0	0	0	0	0	0	0	0	0	0	0	0	0	0	0	0	0	0	0	0	0	0	0	0	0	0	0	0	0	0	0	0	0	0	0	0	0	0	0	0	0	0	0	0	0	0	0
CPR_OTU814	k__Bacteria;p__Patescibacteriota;c__Saccharimonadia;o__Saccharimonadales;f__UBA4665;g__	0	0	0	0	0	4930	0	8761	3378	0	0	0	0	0	0	0	0	0	0	0	0	0	0	0	0	0	0	0	0	0	0	0	0	0	0	0	0	0	0	0	0	0	0	0	0	0	0	0
CPR_OTU815	k__Bacteria;p__Patescibacteriota;c__Patescibacteriia;o__;f__;g__	0	0	0	0	0	0	0	0	0	0	0	0	0	0	0	0	0	0	0	0	0	0	0	0	0	0	0	0	0	0	0	0	0	0	0	0	0	0	0	0	0	0	0	0	0	0	0	0
CPR_OTU816	k__Bacteria;p__Patescibacteriota;c__Minisyncoccia;o__UBA9983_A;f__UBA1539_A;g__UBA1550	0	0	0	0	0	0	0	0	0	0	0	0	0	0	0	0	0	0	0	0	0	0	0	0	0	0	0	0	0	0	0	0	0	0	0	0	0	0	0	0	0	0	0	0	0	0	0	0
CPR_OTU817	k__Bacteria;p__Patescibacteriota;c__Minisyncoccia;o__UBA9983_A;f__UBA918;g__UBA918	0	0	0	0	0	0	0	0	0	20	0	0	0	0	0	0	0	0	0	0	0	0	0	0	0	0	0	0	0	0	0	0	0	0	0	0	0	0	0	0	0	0	0	0	0	0	0	0
CPR_OTU818	k__Bacteria;p__Patescibacteriota;c__Minisyncoccia;o__UBA9983_A;f__UBA9973;g__UBA9973	0	0	840	0	0	0	0	0	0	0	0	0	0	0	0	0	0	0	0	0	0	0	0	0	0	0	0	0	0	0	0	0	0	0	0	0	0	0	0	0	0	0	0	0	0	0	0	0
CPR_OTU819	k__Bacteria;p__Patescibacteriota;c__Minisyncoccia;o__UBA9983_A;f__SBAW01;g__GWA1-54-10	0	0	0	0	0	0	0	0	0	0	0	0	0	0	0	0	0	0	0	0	0	0	0	0	0	0	0	0	0	0	0	0	0	0	0	0	0	0	0	0	0	0	0	0	0	0	0	0
CPR_OTU820	k__Bacteria;p__Patescibacteriota;c__Minisyncoccia;o__Paceibacterales;f__;g__	0	0	0	0	0	0	0	0	0	0	0	0	0	0	0	0	0	0	0	0	0	0	0	0	0	0	0	0	0	0	0	0	0	0	0	0	0	0	0	0	0	0	0	0	0	0	0	0
CPR_OTU821	k__Bacteria;p__Patescibacteriota;c__WWE3;o__;f__;g__	0	0	0	0	0	0	0	0	0	0	0	0	0	0	0	0	0	0	0	0	0	0	0	0	0	0	0	0	0	0	0	0	0	0	0	0	0	0	0	0	0	0	0	0	0	0	0	0
CPR_OTU822	k__Bacteria;p__Patescibacteriota;c__Minisyncoccia;o__UBA9983_A;f__UBA1539_A;g__UBA1550	0	0	0	0	0	0	0	0	0	0	0	0	0	0	0	0	0	0	0	0	0	0	0	0	0	0	0	0	0	0	0	0	0	0	0	0	0	0	0	0	0	0	0	0	0	0	0	0
CPR_OTU823	k__Bacteria;p__Patescibacteriota;c__Minisyncoccia;o__Moranbacterales;f__UBA1568;g__	0	0	1276	0	0	0	0	0	0	0	0	0	0	0	0	0	0	0	0	0	0	0	0	0	0	0	0	0	0	0	0	0	0	0	0	0	0	0	0	0	0	0	0	0	0	0	0	0
CPR_OTU824	k__Bacteria;p__Patescibacteriota;c__Minisyncoccia;o__UBA9983_A;f__UBA9973;g__UBA9973	0	0	0	0	0	0	0	0	0	0	0	0	0	0	0	0	0	0	0	0	0	0	0	0	0	0	0	0	0	0	0	0	0	0	0	0	0	0	0	0	0	0	0	0	0	0	0	0
CPR_OTU825	k__Bacteria;p__Patescibacteriota;c__Minisyncoccia;o__UBA9983_A;f__UBA918;g__	0	0	0	0	0	0	0	0	0	461	23	0	0	0	0	0	0	0	0	0	0	0	0	0	0	0	0	0	0	0	0	0	0	0	0	0	0	0	0	0	0	0	0	0	0	0	0	0
CPR_OTU826	k__Bacteria;p__Patescibacteriota;c__Patescibacteriia;o__SG8-24;f__2-12-FULL-60-25;g__CAIXDN01	0	0	0	0	0	0	0	0	0	0	0	0	0	0	0	0	0	0	0	0	0	0	0	0	0	0	0	0	0	0	0	0	0	0	0	0	0	0	0	0	0	0	0	0	0	0	0	0
CPR_OTU827	k__Bacteria;p__Patescibacteriota;c__Minisyncoccia;o__UBA9983_A;f__Zambryskibacteraceae;g__C7867-006	0	0	0	0	0	0	0	0	0	0	0	0	0	0	0	0	0	0	0	0	0	0	0	0	0	0	0	0	0	0	0	0	0	0	0	0	0	0	0	0	0	0	0	0	0	0	0	0
CPR_OTU828	k__Bacteria;p__Patescibacteriota;c__Minisyncoccia;o__Paceibacterales;f__PWPS01;g__PWPS01	0	0	0	0	0	0	0	0	0	0	0	0	0	0	0	0	0	0	0	0	0	0	0	0	0	0	0	0	0	0	0	0	0	0	0	0	0	0	0	0	0	0	0	0	0	0	0	0
CPR_OTU829	k__Bacteria;p__Patescibacteriota;c__Minisyncoccia;o__UBA9983_A;f__UBA2135;g__JACOWNO1	0	0	0	0	0	0	0	0	0	0	0	0	0	0	0	0	0	0	0	0	0	0	0	0	0	0	0	0	0	0	0	0	0	0	0	0	0	0	0	0	0	0	0	0	0	0	0	0
CPR_OTU830	k__Bacteria;p__Patescibacteriota;c__Saccharimonadia;o__Saccharimonadales;f__UBA4665;g__	0	19	0	0	0	0	0	0	0	0	0	0	0	0	0	0	0	0	0	0	0	0	0	0	0	0	0	0	0	0	0	0	0	0	0	0	0	0	0	0	0	0	0	0	0	0	0	0
CPR_OTU831	k__Bacteria;p__Patescibacteriota;c__Saccharimonadia;o__Saccharimonadales;f__UBA4665;g__UBA4665	0	0	0	0	0	1066	0	982	3009	0	0	0	0	1743	0	1574	0	0	0	0	0	0	0	0	0	0	0	0	0	0	0	0	0	0	0	0	0	0	0	0	0	0	0	0	0	0	0	0
CPR_OTU832	k__Bacteria;p__Patescibacteriota;c__UBA1384;o__;f__;g__	0	0	0	0	0	0	0	0	0	0	0	0	0	0	0	0	0	0	0	0	0	0	0	0	0	0	0	0	0	0	0	0	0	0	0	0	0	0	0	0	0	0	0	0	0	0	0	0
CPR_OTU833	k__Bacteria;p__Patescibacteriota;c__Saccharimonadia;o__Saccharimonadales;f__UBA1547;g__	0	0	0	0	0	5141	0	527	1545	0	0	0	3453	0	205	1954	0	0	0	0	0	0	0	0	0	0	0	0	0	0	0	0	0	0	0	0	0	0	0	0	0	0	0	0	0	0	0	0
CPR_OTU834	k__Bacteria;p__Patescibacteriota;c__Minisyncoccia;o__UBA9983_A;f__UBA918;g__OLB19	0	0	81	0	0	0	0	0	0	0	0	0	0	0	0	0	0	0	0	0	0	0	0	0	0	0	0	0	0	0	0	0	0	0	0	0	0	0	0	0	0	0	0	0	0	0	0	0
CPR_OTU835	k__Bacteria;p__Patescibacteriota;c__Doudnabacteria;o__UBA920;f__UBA920;g__	0	0	0	0	0	0	0	0	0	0	0	0	0	0	0	0	0	0	0	0	0	0	0	0	0	0	0	0	0	0	0	0	0	0	0	0	0	0	0	0	0	0	0	0	0	0	0	0
CPR_OTU836	k__Bacteria;p__Patescibacteriota;c__Minisyncoccia;o__UBA6257;f__UBA6257;g__	0	0	0	0	0	0	0	0	0	0	0	0	0	0	0	0	0	0	0	0	0	0	0	0	0	0	0	0	0	0	0	0	0	0	0	0	0	0	0	0	0	0	0	0	0	0	0	0
CPR_OTU837	k__Bacteria;p__Patescibacteriota;c__Minisyncoccia;o__Paceibacterales;f__CG1-02-41-26;g__	0	0	0	0	0	0	0	0	0	0	0	0	0	0	0	0	0	0	0	0	0	0	0	0	0	0	0	0	0	0	0	0	0	0	0	0	0	0	0	0	0	0	0	0	0	0	0	0
CPR_OTU838	k__Bacteria;p__Patescibacteriota;c__Microgenomatia;o__Levybacterales;f__UBA12049;g__	0	261	0	0	0	0	0	0	0	0	0	0	0	0	0	0	0	0	0	0	0	0	0	0	0	0	0	0	0	0	0	0	0	0	0	0	0	0	0	0	0	0	0	0	0	0	0	0
CPR_OTU839	k__Bacteria;p__Patescibacteriota;c__Saccharimonadia;o__Saccharimonadales;f__;g__	0	336	0	0	0	0	0	0	0	0	0	0	0	0	0	0	0	0	0	0	0	0	0	0	0	0	0	0	0	0	0	0	0	0	0	0	0	0	0	0	0	0	0	0	0	0	0	0
CPR_OTU840	k__Bacteria;p__Patescibacteriota;c__Minisyncoccia;o__UBA9983;f__;g__	0	0	0	0	0	0	0	0	0	0	0	0	0	0	0	0	0	0	0	0	0	0	0	0	0	0	0	0	0	0	0	0	0	0	0	0	0	0	0	0	0	0	0	0	0	0	0	0
CPR_OTU841	k__Bacteria;p__Patescibacteriota;c__Dojkabacteria;o__SC72;f__SC72;g__	0	0	0	0	0	0	0	0	0	0	0	0	0	0	0	0	0	0	0	0	0	0	0	0	0	0	0	0	0	0	0	0	0	0	0	0	0	0	0	0	0	0	0	0	0	0	0	0
CPR_OTU842	k__Bacteria;p__Patescibacteriota;c__Minisyncoccia;o__;f__;g__	0	0	0	0	0	0	0	0	0	0	0	0	0	0	0	0	0	0	0	0	0	0	0	0	0	0	0	0	0	0	0	0	0	0	0	0	0	0	0	0	0	0	0	0	0	0	0	0
CPR_OTU843	k__Bacteria;p__Patescibacteriota;c__Microgenomatia;o__UBA10105;f__UBA927;g__	0	0	0	0	0	0	0	0	0	0	0	0	0	0	0	0	0	0	0	0	0	0	0	0	0	0	0	0	0	0	0	0	0	0	0	0	0	0	0	0	0	0	0	0	0	0	0	0
CPR_OTU844	k__Bacteria;p__Patescibacteriota;c__Minisyncoccia;o__Moranbacterales;f__UBA1568;g__UBA1568	0	0	3583	0	0	0	0	0	0	0	0	0	0	0	0	0	0	0	0	0	0	0	0	0	0	0	0	0	0	0	0	0	0	0	0	0	0	0	0	0	0	0	0	0	0	0	0	0
CPR_OTU845	k__Bacteria;p__Patescibacteriota;c__Saccharimonadia;o__Saccharimonadales;f__Saccharimonadaceae;g__Saccharimonas	0	0	0	0	0	679	0	1566	574	0	0	0	201	1040	0	3228	0	0	0	0	0	0	0	0	0	0	0	0	0	0	0	0	0	0	0	0	0	0	0	0	0	0	0	0	0	0	0	2754
CPR_OTU846	k__Bacteria;p__Patescibacteriota;c__Patescibacteriia;o__UBA9570;f__;g__	0	0	0	0	0	0	0	0	0	0	0	0	0	0	0	0	0	0	0	0	0	0	0	0	0	0	0	0	0	0	0	0	0	0	0	0	0	0	0	0	0	0	0	0	0	0	0	0
CPR_OTU847	k__Bacteria;p__Patescibacteriota;c__Minisyncoccia;o__Paceibacterales;f__MHMH01;g__	0	0	0	0	0	0	0	0	0	0	0	0	0	0	0	0	0	0	0	0	0	0	0	0	0	0	0	0	0	0	0	0	0	0	0	0	0	0	0	0	0	0	0	0	0	0	0	0
CPR_OTU848	k__Bacteria;p__Patescibacteriota;c__Microgenomatia;o__UBA1400;f__JACPES01;g__JACPES01	0	0	0	0	0	0	0	0	0	0	0	0	0	0	0	0	0	0	0	0	0	0	0	0	0	0	0	0	0	0	0	0	0	0	0	0	0	0	0	0	0	0	0	0	0	0	0	0
CPR_OTU849	k__Bacteria;p__Patescibacteriota;c__Minisyncoccia;o__UBA9983_A;f__UBA918;g__OLB19	0	0	0	0	0	0	0	0	0	0	0	0	0	0	0	0	0	0	0	0	0	0	0	0	0	0	0	0	0	0	0	0	0	0	0	0	0	0	0	0	0	0	0	0	0	0	0	0
CPR_OTU850	k__Bacteria;p__Patescibacteriota;c__Minisyncoccia;o__UBA9983_A;f__UBA2103;g__C7867-001	0	0	0	0	0	0	0	0	0	0	0	0	0	0	0	0	0	0	0	0	0	0	0	0	0	0	0	0	0	0	0	0	0	0	0	0	0	0	0	0	0	0	0	0	0	0	0	0
CPR_OTU851	k__Bacteria;p__Patescibacteriota;c__Saccharimonadia;o__Saccharimonadales;f__Saccharimonadaceae;g__	0	0	0	0	0	0	0	0	0	0	0	0	0	0	0	0	0	0	0	0	0	0	0	0	0	0	0	0	0	0	0	0	407	0	0	0	0	0	0	0	0	0	0	0	0	0	0	0
CPR_OTU852	k__Bacteria;p__Patescibacteriota;c__Minisyncoccia;o__UBA6257;f__UBA9933;g__	0	0	0	0	0	0	0	0	0	0	0	0	0	0	0	0	0	0	0	0	0	0	0	0	0	0	0	0	0	0	0	0	0	0	0	0	0	0	0	0	0	0	0	0	0	0	0	0
CPR_OTU853	k__Bacteria;p__Patescibacteriota;c__Saccharimonadia;o__Saccharimonadales;f__UBA4665;g__	0	0	0	0	0	0	0	108	0	0	0	0	0	216	0	891	0	0	0	0	0	0	0	0	0	0	0	0	0	0	0	0	0	0	0	0	0	0	0	0	0	0	0	0	0	0	0	0
CPR_OTU854	k__Bacteria;p__Patescibacteriota;c__Minisyncoccia;o__Paceibacterales;f__RBG-13-42-11;g__	0	0	0	0	0	0	0	0	0	0	0	0	0	0	0	0	0	0	0	0	0	0	0	0	0	0	0	0	0	0	0	0	0	0	0	0	0	0	0	0	0	0	0	0	0	0	0	0
CPR_OTU855	k__Bacteria;p__Patescibacteriota;c__Patescibacteriia;o__UBA2591;f__;g__	0	0	0	0	0	0	0	0	0	0	0	0	0	0	0	0	0	0	0	0	0	0	0	0	0	0	0	0	0	0	0	0	0	0	0	0	0	0	0	0	0	0	0	0	0	0	0	0
CPR_OTU856	k__Bacteria;p__Patescibacteriota;c__Minisyncoccia;o__;f__;g__	0	0	0	0	0	0	0	0	0	0	0	0	0	0	0	0	0	0	0	0	0	0	0	0	0	0	0	0	0	0	0	0	0	0	0	0	0	0	0	0	0	0	0	0	0	0	0	0
CPR_OTU857	k__Bacteria;p__Patescibacteriota;c__Minisyncoccia;o__Paceibacterales;f__UBA10102;g__01-FULL-49-22b	0	0	0	0	0	0	0	0	0	0	0	0	0	0	0	0	0	0	0	0	0	0	0	0	0	0	0	0	0	0	0	0	0	0	0	0	0	0	0	0	0	0	0	0	0	0	0	0
CPR_OTU858	k__Bacteria;p__Patescibacteriota;c__Microgenomatia;o__UBA1400;f__PJMF01;g__UBA1364	0	0	0	0	0	0	0	0	0	0	0	0	0	0	0	0	0	0	0	0	0	0	0	0	0	0	0	0	0	0	0	0	0	0	0	0	0	0	0	0	0	0	0	0	0	0	0	0
CPR_OTU859	k__Bacteria;p__Patescibacteriota;c__Minisyncoccia;o__UBA6257;f__GWB1-50-10;g__	0	0	0	0	0	0	0	0	0	0	0	0	0	0	0	0	0	0	0	0	0	0	0	0	0	0	0	0	0	0	0	0	0	0	0	0	0	0	0	0	0	0	0	0	0	0	0	0
CPR_OTU860	k__Bacteria;p__Patescibacteriota;c__Minisyncoccia;o__UBA9983_A;f__;g__	0	0	0	0	0	0	0	0	0	0	0	0	0	0	0	0	0	0	0	0	0	0	0	0	0	0	0	0	0	0	0	0	0	0	0	0	0	0	0	0	0	0	0	0	0	0	0	0
CPR_OTU861	k__Bacteria;p__Patescibacteriota;c__Minisyncoccia;o__Paceibacterales;f__RBG-13-42-11;g__	0	0	0	0	0	0	0	0	0	0	0	0	0	0	0	0	0	0	0	0	0	0	0	0	0	0	0	0	0	0	0	0	0	0	0	0	0	0	0	0	0	0	0	0	0	0	0	0
CPR_OTU862	k__Bacteria;p__Patescibacteriota;c__Saccharimonadia;o__Saccharimonadales;f__UBA10212;g__	0	0	0	0	0	0	0	0	0	0	0	0	0	0	0	0	0	0	0	0	0	0	0	0	0	0	0	0	0	0	0	0	0	0	0	0	0	0	0	0	0	0	0	0	0	0	0	0
CPR_OTU863	k__Bacteria;p__Patescibacteriota;c__Minisyncoccia;o__UBA9983_A;f__UBA2100;g__UBA10103	0	20	0	0	129	0	0	0	0	0	0	367	863	888	216	0	0	0	0	0	0	0	0	0	0	0	0	0	0	0	0	0	0	0	0	0	0	0	0	0	0	0	0	0	0	0	0	0
CPR_OTU864	k__Bacteria;p__Patescibacteriota;c__Patescibacteriia;o__BM507;f__GWC2-42-12;g__JACPHD01	0	0	0	0	0	0	0	0	0	0	0	0	0	0	0	0	0	0	0	0	0	0	0	0	0	0	0	0	0	0	0	0	0	0	0	0	0	0	0	0	0	0	0	0	0	0	0	0
CPR_OTU865	k__Bacteria;p__Patescibacteriota;c__Minisyncoccia;o__UBA9983_A;f__;g__	0	0	0	0	0	0	0	0	0	0	0	0	0	0	0	0	0	0	0	0	0	0	0	0	0	0	0	0	0	0	0	0	0	0	0	0	0	0	0	0	0	0	0	0	0	0	0	0
CPR_OTU866	k__Bacteria;p__Patescibacteriota;c__Microgenomatia;o__0-14-0-10-38-17;f__0-14-0-10-38-17;g__JAGPNC01	0	0	0	0	0	0	0	0	0	0	0	0	0	0	0	0	0	0	0	0	0	0	0	0	0	0	0	0	0	0	0	0	0	0	0	0	0	0	0	0	0	0	0	0	0	0	0	0
CPR_OTU867	k__Bacteria;p__Patescibacteriota;c__Gracilibacteria;o__UBA1369;f__UM-FILTER-53-11;g__	0	0	0	0	0	0	0	0	0	0	0	0	0	0	0	0	0	0	0	0	0	0	0	0	0	0	0	0	0	0	0	0	0	0	0	0	0	0	0	0	0	0	0	0	0	0	0	0
CPR_OTU868	k__Bacteria;p__Patescibacteriota;c__Minisyncoccia;o__UBA9983_A;f__UBA918;g__	0	0	0	0	0	0	0	0	0	0	0	0	0	0	0	0	0	0	0	0	0	0	0	0	0	0	0	0	0	0	0	0	0	0	0	0	0	0	0	0	0	0	0	0	0	0	0	0
CPR_OTU869	k__Bacteria;p__Patescibacteriota;c__Minisyncoccia;o__Paceibacterales;f__;g__	0	0	0	0	0	0	0	0	0	0	0	0	0	0	0	0	0	0	0	0	0	0	0	0	0	0	0	0	0	0	0	0	0	0	0	0	0	0	0	0	0	0	0	0	0	0	0	0
CPR_OTU870	k__Bacteria;p__Patescibacteriota;c__Patescibacteriia;o__;f__;g__	0	0	0	0	0	0	0	0	0	0	0	0	0	0	0	0	0	0	0	0	0	0	0	0	0	0	0	0	0	0	0	0	0	0	0	0	0	0	0	0	0	0	0	0	0	0	0	0
CPR_OTU871	k__Bacteria;p__Patescibacteriota;c__Minisyncoccia;o__Paceibacterales;f__Staskawiczbacteraceae;g__g_JAHIEE01	0	0	0	0	0	0	0	0	0	0	0	0	0	0	0	0	0	0	0	0	0	0	0	0	0	0	0	0	0	0	0	0	0	0	0	0	0	0	0	0	0	0	0	0	0	0	0	0
CPR_OTU872	k__Bacteria;p__Patescibacteriota;c__Minisyncoccia;o__UBA6257;f__2-01-FULL-56-20;g__	0	0	0	0	0	0	0	0	0	0	0	0	0	0	0	0	0	0	0	0	0	0	0	0	0	0	0	0	0	0	0	0	0	0	0	0	0	0	0	0	0	0	0	0	0	0	0	0
CPR_OTU873	k__Bacteria;p__Patescibacteriota;c__Minisyncoccia;o__UBA9983_A;f__UBA1539_A;g__UBA1550	0	0	0	0	0	0	0	0	0	0	0	0	0	0	0	0	0	0	0	0	0	0	0	0	0	0	0	0	0	0	0	0	0	0	0	0	0	0	0	0	0	0	0	0	0	0	0	0
CPR_OTU874	k__Bacteria;p__Patescibacteriota;c__Minisyncoccia;o__UBA6257;f__1-14-0-10-44-23;g__	1306	0	0	0	0	0	0	0	0	0	0	0	0	0	0	0	0	0	0	0	0	0	0	0	0	0	0	0	0	0	0	0	0	0	0	0	0	0	0	0	0	0	0	0	0	0	0	0
CPR_OTU875	k__Bacteria;p__Patescibacteriota;c__Minisyncoccia;o__UBA9983_A;f__;g__	0	0	0	0	0	0	0	0	0	0	0	0	0	0	0	0	0	0	0	0	0	0	0	0	0	0	0	0	0	0	0	0	0	0	0	0	0	0	0	0	0	0	0	0	0	0	0	0
CPR_OTU876	k__Bacteria;p__Patescibacteriota;c__Minisyncoccia;o__UBA9983_A;f__UBA2100;g__UBA10103	0	0	0	0	0	0	0	0	0	0	242	0	0	0	0	0	0	0	0	0	0	0	0	0	0	0	0	0	0	0	0	0	0	0	0	0	0	0	0	0	0	0	0	0	0	0	0	0
CPR_OTU877	k__Bacteria;p__Patescibacteriota;c__JAEDAM01;o__BD1-5;f__UBA2023;g__	0	0	2813	156	0	0	0	0	0	0	0	0	0	0	0	0	0	0	0	0	0	0	0	0	0	0	0	0	0	0	0	0	0	0	0	0	0	0	0	0	0	0	0	0	0	0	0	0
CPR_OTU878	k__Bacteria;p__Patescibacteriota;c__Patescibacteriia;o__Magasanikbacterales;f__UBA922;g__2-12-FULL-43-12	0	0	0	0	0	0	0	0	0	0	0	0	0	0	0	0	0	0	0	0	0	0	0	0	0	0	0	0	0	0	0	0	0	0	0	0	0	0	0	0	0	0	0	0	0	0	0	0
CPR_OTU879	k__Bacteria;p__Patescibacteriota;c__Saccharimonadia;o__CAILAD01;f__;g__	0	0	0	0	0	0	0	0	0	0	0	0	0	0	0	0	0	0	0	0	0	0	0	0	0	0	0	0	0	0	0	0	0	0	0	0	0	0	0	0	0	0	0	0	0	0	0	0
CPR_OTU880	k__Bacteria;p__Patescibacteriota;c__Saccharimonadia;o__Saccharimonadales;f__;g__	0	0	0	0	537	0	0	0	0	0	0	0	0	0	0	0	0	0	0	0	0	0	0	0	0	0	0	0	0	0	0	0	0	0	0	0	0	0	0	0	0	0	0	0	0	0	0	0
CPR_OTU881	k__Bacteria;p__Patescibacteriota;c__Minisyncoccia;o__UBA9983_A;f__SBAW01;g__GWA1-54-10	0	0	0	0	0	2077	0	158	856	0	0	0	1241	1552	0	403	0	0	0	0	0	0	0	0	0	0	0	0	0	0	0	0	0	0	0	0	0	0	0	0	0	0	0	0	0	0	0	0
CPR_OTU882	k__Bacteria;p__Patescibacteriota;c__Minisyncoccia;o__UBA9983_A;f__Zambryskibacteraceae;g__	0	0	0	0	0	3254	0	0	1280	0	0	0	192	0	0	0	0	0	0	0	0	0	0	0	0	0	0	0	0	0	0	0	0	0	0	0	0	0	0	0	0	0	0	0	0	0	0	0
CPR_OTU883	k__Bacteria;p__Patescibacteriota;c__Patescibacteriia;o__Magasanikbacterales;f__UBA922;g__	0	0	0	0	0	0	0	0	0	0	0	0	0	0	0	0	0	0	0	0	0	0	0	0	0	0	0	0	0	0	0	0	0	0	0	0	0	0	0	0	0	0	0	0	0	0	0	0
CPR_OTU884	k__Bacteria;p__Patescibacteriota;c__Patescibacteriia;o__;f__;g__	0	0	0	0	0	0	0	0	0	0	0	0	0	0	0	0	0	0	0	0	0	0	0	0	0	0	0	0	0	0	0	0	0	0	0	0	0	0	0	0	0	0	0	0	0	0	0	0
CPR_OTU885	k__Bacteria;p__Patescibacteriota;c__Minisyncoccia;o__UBA9983_A;f__UBA6065;g__UBA6065	0	0	0	0	0	0	0	0	0	0	0	0	3118	0	561	0	0	0	0	0	0	0	0	0	0	0	0	0	0	0	0	0	0	0	0	0	0	0	0	0	0	0	0	0	0	0	0	0
CPR_OTU886	k__Bacteria;p__Patescibacteriota;c__WWE3;o__;f__;g__	0	0	0	0	0	0	0	0	0	0	0	0	0	0	0	0	0	0	0	0	0	0	0	0	0	0	0	0	0	0	0	0	0	0	0	0	0	0	0	0	0	0	0	0	0	0	0	0
CPR_OTU887	k__Bacteria;p__Patescibacteriota;c__Saccharimonadia;o__Saccharimonadales;f__;g__	0	0	0	0	0	0	0	0	0	0	0	0	0	0	0	0	0	0	0	0	0	0	0	0	0	0	0	0	0	0	0	0	0	0	0	0	0	0	0	0	0	0	0	0	0	0	0	0
CPR_OTU888	k__Bacteria;p__Patescibacteriota;c__Patescibacteriia;o__UBA2169;f__UBA2169;g__CG10-46-32	0	0	0	0	0	0	0	0	0	0	87	0	0	0	0	0	0	0	0	0	0	0	0	0	0	0	0	0	0	0	0	0	0	0	0	0	0	0	0	0	0	0	0	0	0	0	0	0
CPR_OTU889	k__Bacteria;p__Patescibacteriota;c__Saccharimonadia;o__Saccharimonadales;f__;g__	0	0	0	0	0	171	0	0	0	0	0	0	102	0	205	217	0	0	0	0	0	0	0	0	0	0	0	0	0	0	0	0	0	0	0	0	0	0	0	0	0	0	0	0	0	0	0	556
CPR_OTU890	k__Bacteria;p__Patescibacteriota;c__Microgenomatia;o__UBA1400;f__CG1-02-47-37;g__	0	0	0	0	0	0	0	0	0	0	0	0	0	0	0	0	0	0	0	0	0	0	0	0	0	0	0	0	0	0	0	0	0	0	0	0	0	0	0	0	0	0	0	0	0	0	0	0
CPR_OTU891	k__Bacteria;p__Patescibacteriota;c__Minisyncoccia;o__UBA9983_A;f__UBA918;g__OLB19	0	0	0	0	0	0	0	0	0	0	0	0	0	0	0	0	0	0	0	0	0	0	0	0	0	0	0	0	0	0	0	0	0	0	0	0	0	0	0	0	0	0	0	0	0	0	0	0
CPR_OTU892	k__Bacteria;p__Patescibacteriota;c__Minisyncoccia;o__UBA9983_A;f__UBA2103;g__C7867-001	0	0	0	0	0	0	0	0	0	0	0	0	3536	674	0	880	0	0	0	0	0	0	0	0	0	0	0	0	0	0	0	0	0	0	0	0	0	0	0	0	0	0	0	0	0	0	0	0
CPR_OTU893	k__Bacteria;p__Patescibacteriota;c__Patescibacteriia;o__BM507;f__UBA12075;g__	0	0	0	0	0	0	0	0	0	0	0	0	0	0	0	0	0	0	0	0	0	0	0	0	0	0	0	0	0	0	0	0	0	0	0	0	0	0	0	0	0	0	0	0	0	0	0	0
CPR_OTU894	k__Bacteria;p__Patescibacteriota;c__Minisyncoccia;o__;f__;g__	0	0	0	0	0	0	0	0	0	0	0	0	0	0	0	0	0	0	0	0	0	0	0	0	0	0	0	0	0	0	0	0	0	0	0	0	0	0	0	0	0	0	0	0	0	0	0	0
CPR_OTU895	k__Bacteria;p__Patescibacteriota;c__Microgenomatia;o__Levybacterales;f__UBA12049;g__	0	0	0	0	0	0	0	0	0	0	0	0	0	0	0	0	0	0	0	0	0	0	0	0	0	0	0	0	0	0	0	0	0	0	0	0	0	0	0	0	0	0	0	0	0	0	0	0
CPR_OTU896	k__Bacteria;p__Patescibacteriota;c__Minisyncoccia;o__UBA6257;f__02-FULL-45-10c;g__	0	0	0	0	0	0	0	0	0	46	13	0	0	0	0	0	0	0	0	0	0	0	0	0	0	0	0	0	0	0	0	0	0	0	0	0	0	0	0	0	0	0	0	0	0	0	0	0
CPR_OTU897	k__Bacteria;p__Patescibacteriota;c__Patescibacteriia;o__Magasanikbacterales;f__GWA2-37-8;g__2-02-FULL-45-10	0	0	0	0	0	0	0	0	0	0	0	0	0	0	0	0	0	0	0	0	0	0	0	0	0	0	0	0	0	0	0	0	0	0	0	0	0	0	0	0	0	0	0	0	0	0	0	0
CPR_OTU898	k__Bacteria;p__Patescibacteriota;c__Microgenomatia;o__;f__;g__	0	0	0	0	0	0	0	0	0	0	0	0	0	0	0	0	0	0	0	0	0	0	0	0	0	0	0	0	0	0	0	0	0	0	0	0	0	0	0	0	0	0	0	0	0	0	0	0
CPR_OTU899	k__Bacteria;p__Patescibacteriota;c__Minisyncoccia;o__Terrybacterales;f__;g__	0	0	0	0	0	0	0	0	0	0	0	0	0	0	0	0	0	0	0	0	0	0	0	0	0	0	0	0	0	0	0	0	0	0	0	0	0	0	0	0	0	0	0	0	0	0	0	0
CPR_OTU900	k__Bacteria;p__Patescibacteriota;c__Minisyncoccia;o__UBA10092;f__UBA10092;g__UBA10092	0	0	0	0	0	0	0	0	0	0	0	0	0	0	0	0	0	0	0	0	0	0	0	0	0	0	0	0	0	0	0	0	0	0	0	0	0	0	0	0	0	0	0	0	0	0	0	0
CPR_OTU901	k__Bacteria;p__Patescibacteriota;c__Minisyncoccia;o__Moranbacterales;f__UBA9337;g__	0	0	0	0	0	0	0	0	0	0	0	0	0	0	0	0	0	0	0	0	0	0	0	0	0	0	0	0	0	0	0	0	0	0	0	0	0	0	0	0	0	0	0	0	0	0	0	0
CPR_OTU902	k__Bacteria;p__Patescibacteriota;c__Saccharimonadia;o__Saccharimonadales;f__;g__	0	283	0	0	0	0	0	0	0	0	0	0	0	0	0	0	0	0	0	0	0	0	0	0	0	0	0	0	0	0	0	0	0	0	0	0	0	0	0	0	0	0	260	0	0	0	0	0
CPR_OTU903	k__Bacteria;p__Patescibacteriota;c__Minisyncoccia;o__UBA6257;f__UBA6257;g__	0	0	0	0	0	0	0	0	0	0	0	0	0	0	0	0	0	0	0	0	0	0	0	0	0	0	0	0	0	0	0	0	0	0	0	0	0	0	0	0	0	0	0	0	0	0	0	0
CPR_OTU904	k__Bacteria;p__Patescibacteriota;c__Saccharimonadia;o__Saccharimonadales;f__;g__	0	0	0	0	0	1056	0	3352	596	0	0	0	0	0	0	0	0	0	0	0	0	0	0	0	0	0	0	0	0	0	0	0	0	0	0	0	0	0	0	0	0	0	0	0	0	0	0	0
CPR_OTU905	k__Bacteria;p__Patescibacteriota;c__Patescibacteriia;o__BM507;f__GWC2-42-12;g__JACPHD01	0	0	0	0	0	0	0	0	0	0	0	0	0	0	0	0	0	0	0	0	0	0	0	0	0	0	0	0	0	0	0	0	0	0	0	0	0	0	0	0	0	0	0	0	0	0	0	0
CPR_OTU906	k__Bacteria;p__Patescibacteriota;c__Saccharimonadia;o__Saccharimonadales;f__UBA4665;g__	0	0	0	0	0	0	0	1731	596	0	0	0	0	0	0	0	0	0	0	0	0	0	0	0	0	0	0	0	0	0	0	0	0	0	0	0	0	0	0	0	0	0	0	0	0	0	0	0
CPR_OTU907	k__Bacteria;p__Patescibacteriota;c__Saccharimonadia;o__QS-5-54-17;f__QS-5-54-17;g__	0	0	0	0	0	0	0	0	0	0	0	0	0	0	0	0	0	0	0	0	0	0	0	0	0	0	0	0	0	0	0	0	0	0	0	0	0	0	0	0	0	0	0	0	0	0	0	0
CPR_OTU908	k__Bacteria;p__Patescibacteriota;c__Minisyncoccia;o__Paceibacterales;f__PWPS01;g__PWPS01	0	0	0	0	0	0	0	0	0	0	0	0	0	0	0	0	0	0	0	0	0	0	0	0	0	0	0	0	0	0	0	0	0	0	0	0	0	0	0	0	0	0	0	0	0	0	0	0
CPR_OTU909	k__Bacteria;p__Patescibacteriota;c__Microgenomatia;o__GWA2-44-7;f__UBA8517;g__	0	0	0	0	0	0	0	0	0	173	110	0	0	0	0	0	0	0	0	0	0	0	0	0	0	0	0	0	0	0	0	0	0	0	0	0	0	0	0	0	0	0	0	0	0	0	0	0
CPR_OTU910	k__Bacteria;p__Patescibacteriota;c__Minisyncoccia;o__UBA9983_A;f__SBAW01;g__GWA1-54-10	0	0	0	0	0	501	0	130	0	0	0	0	267	0	0	2116	0	0	0	0	0	0	0	0	0	0	0	0	0	0	0	0	0	0	0	0	0	0	0	0	0	0	0	0	0	0	0	0
CPR_OTU911	k__Bacteria;p__Patescibacteriota;c__Minisyncoccia;o__Paceibacterales;f__PWPS01;g__	0	0	0	0	0	0	0	0	0	0	0	0	0	0	0	0	0	0	0	0	0	0	0	0	0	0	0	0	0	0	0	0	0	0	0	0	0	0	0	0	0	0	0	0	0	0	0	0
CPR_OTU912	k__Bacteria;p__Patescibacteriota;c__Patescibacteriia;o__UBA2169;f__UBA2169;g__	0	0	0	0	0	0	0	0	0	0	0	0	0	0	0	0	0	0	0	0	0	0	0	0	0	0	0	0	0	0	0	0	0	0	0	0	0	0	0	0	0	0	0	0	0	0	0	0
CPR_OTU913	k__Bacteria;p__Patescibacteriota;c__Patescibacteriia;o__SG8-24;f__2-12-FULL-60-25;g__CAIXDN01	0	0	0	0	4108	0	0	0	0	0	0	58	0	0	0	0	0	0	0	0	0	0	0	0	0	0	0	0	0	0	0	0	0	0	0	0	0	0	0	0	0	0	0	0	0	0	0	0
CPR_OTU914	k__Bacteria;p__Patescibacteriota;c__Minisyncoccia;o__UBA6257;f__;g__	0	0	90	0	0	0	0	0	0	0	0	0	0	0	0	0	0	0	0	0	0	0	0	0	0	0	0	0	0	0	0	0	0	0	0	0	0	0	0	0	0	0	0	0	0	0	0	0
CPR_OTU915	k__Bacteria;p__Patescibacteriota;c__Saccharimonadia;o__Saccharimonadales;f__UBA4665;g__	0	0	0	0	0	0	0	0	0	53	331	0	0	0	0	0	0	0	0	0	0	0	0	0	0	0	0	0	0	0	0	0	0	0	0	0	0	0	0	0	0	0	0	0	0	0	0	0
CPR_OTU916	k__Bacteria;p__Patescibacteriota;c__Microgenomatia;o__Levybacterales;f__UBA12049;g__GCA-002784865	0	0	0	0	0	0	0	0	0	0	0	0	0	0	0	0	0	0	0	0	0	0	0	0	0	0	0	0	0	0	0	0	0	0	0	0	0	0	0	0	0	0	0	0	0	0	0	0
CPR_OTU917	k__Bacteria;p__Patescibacteriota;c__WWE3;o__UBA101185;f__UBA10185;g__UBA8498	0	0	0	0	0	0	0	0	0	0	0	0	0	0	0	0	0	0	0	0	0	0	0	0	0	0	0	0	0	0	0	0	0	0	0	0	0	0	0	0	0	0	0	0	0	0	0	0
CPR_OTU918	k__Bacteria;p__Patescibacteriota;c__Minisyncoccia;o__UBA9983_A;f__;g__	0	0	0	0	0	0	0	0	0	0	174	0	0	0	0	0	0	0	0	0	0	0	0	0	0	0	0	0	0	0	0	0	0	0	0	0	0	0	0	0	0	0	0	0	0	0	0	0
CPR_OTU919	k__Bacteria;p__Patescibacteriota;c__UBA1384;o__2-12-FULL-50-11;f__2-12-FULL-50-11;g__GCA-016432625	0	0	0	0	0	0	0	0	0	0	0	0	0	0	0	0	0	0	0	0	0	0	0	0	0	0	0	0	0	0	0	0	0	0	0	0	0	0	0	0	0	0	0	0	0	0	0	0
CPR_OTU920	k__Bacteria;p__Patescibacteriota;c__Minisyncoccia;o__Paceibacterales;f__RBG-13-42-11;g__	0	0	0	0	0	0	0	0	0	0	0	0	0	0	0	0	0	0	0	0	0	0	0	0	0	0	0	0	0	0	0	0	0	0	0	0	0	0	0	0	0	0	0	0	0	0	0	0
CPR_OTU921	k__Bacteria;p__Patescibacteriota;c__Minisyncoccia;o__UBA9983_A;f__UBA918;g__OLB19	0	0	0	0	0	0	0	0	0	873	22	0	0	0	0	0	0	0	0	0	0	0	0	0	0	0	0	0	0	0	0	0	0	0	0	0	0	0	0	0	0	0	0	0	0	0	0	0
CPR_OTU922	k__Bacteria;p__Patescibacteriota;c__Patescibacteriia;o__JACQRZ01;f__JACQRZ01;g__	0	0	0	0	0	0	0	0	0	0	0	0	0	0	0	0	0	0	0	0	0	0	0	0	0	0	0	0	0	0	0	0	0	0	0	0	0	0	0	0	0	0	0	0	0	0	0	0
CPR_OTU923	k__Bacteria;p__Patescibacteriota;c__Saccharimonadia;o__Saccharimonadales;f__UBA10212;g__	0	0	0	0	0	3521	0	973	1192	0	0	0	0	648	0	223	0	0	0	0	0	0	0	0	0	0	0	0	0	0	0	0	0	0	0	0	0	0	0	0	0	0	0	0	0	0	0	0
CPR_OTU924	k__Bacteria;p__Patescibacteriota;c__Patescibacteriia;o__SG8-24;f__2-12-FULL-60-25;g__	0	0	0	0	0	2235	0	4116	2320	0	0	0	223	0	0	0	0	0	0	0	0	0	0	0	0	0	0	0	0	0	0	0	0	0	0	0	0	0	0	0	0	0	0	0	0	0	0	608
CPR_OTU925	k__Bacteria;p__Patescibacteriota;c__Microgenomatia;o__UBA1406;f__GWC2-37-13;g__UBA1450	0	0	0	0	0	0	0	0	0	0	0	0	0	0	0	0	0	0	0	0	0	0	0	0	0	0	0	0	0	0	0	0	0	0	0	0	0	0	0	0	0	0	0	0	0	0	0	0
CPR_OTU926	k__Bacteria;p__Patescibacteriota;c__Patescibacteriia;o__BM507;f__UBA12465;g__	0	0	0	0	0	0	0	0	0	0	0	0	0	0	0	0	0	0	0	0	0	0	0	0	0	0	0	0	0	0	0	0	0	0	0	0	0	0	0	0	0	0	0	0	0	0	0	0
CPR_OTU927	k__Bacteria;p__Patescibacteriota;c__Microgenomatia;o__GWA2-44-7;f__Amesbacteraceae;g__	0	0	0	0	0	0	0	0	0	150	0	0	0	0	0	0	0	0	0	0	0	0	0	0	0	0	0	0	0	0	0	0	0	0	0	0	0	0	0	0	0	0	0	0	0	0	0	0
CPR_OTU928	k__Bacteria;p__Patescibacteriota;c__Minisyncoccia;o__Paceibacterales;f__;g__	0	0	0	0	0	0	0	0	0	0	0	0	0	0	0	0	0	0	0	0	0	0	0	0	0	0	0	0	0	0	0	0	0	0	0	0	0	0	0	0	0	0	0	0	0	0	0	0
CPR_OTU929	k__Bacteria;p__Patescibacteriota;c__Patescibacteriia;o__SG8-24;f__SG8-24;g__	0	0	0	0	0	0	0	0	0	0	0	0	0	0	0	0	0	0	0	0	0	0	0	0	0	0	0	0	0	0	0	0	0	0	0	0	0	0	0	0	0	0	0	0	0	0	0	0
CPR_OTU930	k__Bacteria;p__Patescibacteriota;c__Saccharimonadia;o__Saccharimonadales;f__UBA4665;g__	0	0	0	0	0	0	0	0	0	0	0	0	0	0	0	0	0	0	0	0	0	0	0	0	0	0	0	0	0	0	0	0	0	0	0	0	0	0	0	0	0	0	0	0	0	0	0	0
CPR_OTU931	k__Bacteria;p__Patescibacteriota;c__Minisyncoccia;o__Paceibacterales;f__PWPS01;g__	0	0	0	0	0	0	0	0	0	0	0	0	0	0	0	0	0	0	0	0	0	0	0	0	0	0	0	0	0	0	0	0	0	0	0	0	0	0	0	0	0	0	0	0	0	0	0	0
CPR_OTU932	k__Bacteria;p__Patescibacteriota;c__Saccharimonadia;o__Saccharimonadales;f__UBA4665;g__	0	0	0	0	0	940	0	115	1491	0	0	0	225	231	0	1663	0	0	0	0	0	0	0	0	0	0	0	0	0	0	0	0	0	0	0	0	0	0	0	0	0	0	0	0	0	0	0	0
CPR_OTU933	k__Bacteria;p__Patescibacteriota;c__Microgenomatia;o__Levybacterales;f__GWA1-39-11;g__	0	0	630	314	0	0	0	0	0	0	0	0	0	0	0	0	0	0	0	0	0	0	0	0	0	0	0	0	0	0	0	0	0	0	0	0	0	0	0	0	0	0	0	0	0	0	0	0
CPR_OTU934	k__Bacteria;p__Patescibacteriota;c__Saccharimonadia;o__Saccharimonadales;f__UBA4665;g__	0	0	0	0	0	8275	0	324	2980	0	0	0	418	0	421	223	0	0	0	0	0	0	0	0	0	0	0	0	0	0	0	0	0	0	0	0	0	0	0	0	0	0	0	0	0	0	0	0
CPR_OTU935	k__Bacteria;p__Patescibacteriota;c__Minisyncoccia;o__UBA9983_A;f__UBA9973;g__UBA9973	0	0	0	0	0	0	0	0	0	0	0	0	0	0	0	0	0	0	0	0	0	0	0	0	0	0	0	0	0	0	0	0	0	0	0	0	0	0	0	0	0	0	0	0	0	0	0	0
CPR_OTU936	k__Bacteria;p__Patescibacteriota;c__Microgenomatia;o__UBA1400;f__;g__	0	0	0	0	0	0	0	0	0	0	0	0	0	0	0	0	0	0	0	0	0	0	0	0	0	0	0	0	0	0	0	0	0	0	0	0	0	0	0	0	0	0	0	0	0	0	0	0
CPR_OTU937	k__Bacteria;p__Patescibacteriota;c__Patescibacteriia;o__BM507;f__UBA12465;g__	0	0	0	0	0	0	0	0	0	0	0	0	0	0	0	0	0	0	0	0	0	0	0	0	0	0	0	0	0	0	0	0	0	0	0	0	0	0	0	0	0	0	0	0	0	0	0	0
CPR_OTU938	k__Bacteria;p__Patescibacteriota;c__Minisyncoccia;o__Spechtbacterales;f__H02-43-30;g__	0	0	0	0	0	0	0	0	0	0	0	0	0	0	0	0	0	0	0	0	0	0	0	0	0	0	0	0	0	0	0	0	0	0	0	0	0	0	0	0	0	0	0	0	0	0	0	0
CPR_OTU939	k__Bacteria;p__Patescibacteriota;c__Minisyncoccia;o__UBA9983_A;f__PALSA-1337;g__C7867-002	0	0	0	0	0	0	0	0	0	0	0	591	0	0	0	0	0	0	0	0	0	0	0	0	0	0	0	0	0	0	0	0	0	0	0	0	0	0	0	0	0	0	0	0	0	0	0	0
CPR_OTU940	k__Bacteria;p__Patescibacteriota;c__Minisyncoccia;o__Paceibacterales;f__;g__	0	0	0	0	0	0	0	0	0	0	0	0	0	0	0	0	0	0	0	0	0	0	0	0	0	0	0	0	0	0	0	0	0	0	0	0	0	0	0	0	0	0	0	0	0	0	0	0
CPR_OTU941	k__Bacteria;p__Patescibacteriota;c__Minisyncoccia;o__UBA6257;f__Colwellbacteraceae;g__	0	0	0	0	0	0	0	0	0	0	0	0	0	0	0	0	0	0	0	0	0	0	0	0	0	0	0	0	0	0	0	0	0	0	0	0	0	0	0	0	0	0	0	0	0	0	0	0
CPR_OTU942	k__Bacteria;p__Patescibacteriota;c__Microgenomatia;o__UBA12405;f__BS750M-G30;g__	0	0	0	0	0	0	0	0	0	0	0	0	0	0	0	0	0	0	0	0	0	0	0	0	0	0	0	0	0	0	0	0	0	0	0	0	0	0	0	0	0	0	0	0	0	0	0	0
CPR_OTU943	k__Bacteria;p__Patescibacteriota;c__Patescibacteriia;o__BM507;f__;g__	0	0	0	0	0	0	0	0	0	0	0	0	0	0	0	0	0	0	0	0	0	0	0	0	0	0	0	0	0	0	0	0	0	0	0	0	0	0	0	0	0	0	0	0	0	0	0	0
CPR_OTU944	k__Bacteria;p__Patescibacteriota;c__Minisyncoccia;o__Paceibacterales;f__CG1-02-41-26;g__	0	0	0	0	0	0	0	0	0	0	0	0	0	0	0	0	0	0	0	0	0	0	0	0	0	0	0	0	0	0	0	0	0	0	0	0	0	0	0	0	0	0	0	0	0	0	0	0
CPR_OTU945	k__Bacteria;p__Patescibacteriota;c__Minisyncoccia;o__UBA9983_A;f__UBA2100;g__	0	0	0	0	0	0	0	0	0	0	0	0	0	0	0	0	0	0	0	0	0	0	0	0	0	0	0	0	0	0	0	0	0	0	0	0	0	0	0	0	0	0	0	0	0	0	0	0
CPR_OTU946	k__Bacteria;p__Patescibacteriota;c__Saccharimonadia;o__Saccharimonadales;f__UBA10212;g__UBA6824	0	0	0	0	0	6514	0	324	2782	0	0	0	2092	8634	210	6239	0	0	0	0	0	0	0	0	0	0	0	0	0	0	0	0	0	0	0	0	0	0	0	0	0	0	0	0	0	0	0	0
CPR_OTU947	k__Bacteria;p__Patescibacteriota;c__Gracilibacteria;o__Peribacterales;f__Peribacteraceae;g__	0	0	0	0	0	0	0	0	0	0	0	0	0	0	0	0	0	0	0	0	0	0	0	0	0	0	0	0	0	0	0	0	0	0	0	0	0	0	0	0	0	0	0	0	0	0	0	0
CPR_OTU948	k__Bacteria;p__Patescibacteriota;c__Minisyncoccia;o__Portnoybacterales_A;f__;g__	0	0	0	0	0	0	0	0	0	0	0	0	0	0	0	0	0	0	0	0	0	0	0	0	0	0	0	0	0	0	0	0	0	0	0	0	0	0	0	0	0	0	0	0	0	0	0	0
CPR_OTU949	k__Bacteria;p__Patescibacteriota;c__Microgenomatia;o__Levybacterales;f__UBA12049;g__2-01-FULL-39-10-A	0	0	0	0	0	0	0	0	0	0	0	0	0	0	0	0	0	0	0	0	0	0	0	0	0	0	0	0	0	0	0	0	0	0	0	0	0	0	0	0	0	0	0	0	0	0	0	0
CPR_OTU950	k__Bacteria;p__Patescibacteriota;c__Saccharimonadia;o__Saccharimonadales;f__;g__	0	0	0	0	0	4049	0	9843	5365	0	0	0	0	0	0	0	0	0	0	0	0	0	0	0	0	0	0	0	0	0	0	0	0	0	0	0	0	0	0	0	0	0	0	0	0	0	0	0
CPR_OTU951	k__Bacteria;p__Patescibacteriota;c__Minisyncoccia;o__UBA9983;f__UBA9983;g__	0	0	92	0	0	0	0	0	0	0	0	0	0	0	0	0	0	0	0	0	0	0	0	0	0	0	0	0	0	0	0	0	0	0	0	0	0	0	0	0	0	0	0	0	0	0	0	0
CPR_OTU952	k__Bacteria;p__Patescibacteriota;c__Patescibacteriia;o__SG8-24;f__GWF2-40-263;g__UBA10014	0	0	0	0	0	0	0	0	0	0	0	0	0	0	0	0	0	0	0	0	0	0	0	0	0	0	0	0	0	0	0	0	0	0	0	0	0	0	0	0	0	0	0	0	0	0	0	0
CPR_OTU953	k__Bacteria;p__Patescibacteriota;c__Minisyncoccia;o__UBA9983_A;f__;g__	0	0	0	0	0	0	0	0	0	0	0	0	0	0	0	0	0	0	0	0	0	0	0	0	0	0	0	0	0	0	0	0	0	0	0	0	0	0	0	0	0	0	0	0	0	0	0	0
CPR_OTU954	k__Bacteria;p__Patescibacteriota;c__Microgenomatia;o__UBA1406;f__GWC2-37-13;g__	0	0	0	0	0	0	0	0	0	0	0	0	0	0	0	0	0	0	0	0	0	0	0	0	0	0	0	0	0	0	0	0	0	0	0	0	0	0	0	0	0	0	0	0	0	0	0	0
CPR_OTU955	k__Bacteria;p__Patescibacteriota;c__Minisyncoccia;o__UBA9983_A;f__Zambryskibacteraceae;g__	0	0	0	0	0	0	0	0	0	0	0	0	0	0	0	0	0	0	0	0	0	0	0	0	0	0	0	0	0	0	0	0	0	0	0	0	0	0	0	0	0	0	0	0	0	0	0	0
CPR_OTU956	k__Bacteria;p__Patescibacteriota;c__Patescibacteriia;o__SG8-24;f__GWF2-40-263;g__	0	0	0	0	0	0	0	0	0	0	0	0	0	0	0	0	0	0	0	0	0	0	0	0	0	0	0	0	0	0	0	0	0	0	0	0	0	0	0	0	0	0	0	0	0	0	0	0
CPR_OTU957	k__Bacteria;p__Patescibacteriota;c__Microgenomatia;o__GWA2-44-7;f__UBA8517;g__	0	0	0	0	0	0	0	0	0	0	0	0	0	0	0	0	0	0	0	0	0	0	0	0	0	0	0	0	0	0	0	0	0	0	0	0	0	0	0	0	0	0	0	0	0	0	0	0
CPR_OTU958	k__Bacteria;p__Patescibacteriota;c__Minisyncoccia;o__Paceibacterales;f__UBA10102;g__JACQLTO1	0	0	0	0	0	0	0	0	0	0	0	0	0	0	0	0	0	0	0	0	0	0	0	0	0	0	0	0	0	0	0	0	0	0	0	0	0	0	0	0	0	0	0	0	0	0	0	0
CPR_OTU959	k__Bacteria;p__Patescibacteriota;c__Dojkabacteria;o__SC72;f__SC72;g__	0	0	0	0	0	0	0	0	0	0	0	0	0	0	0	0	0	0	0	0	0	0	0	0	0	0	0	0	0	0	0	0	0	0	0	0	0	0	0	0	0	0	0	0	0	0	0	0
CPR_OTU960	k__Bacteria;p__Patescibacteriota;c__Saccharimonadia;o__Saccharimonadales;f__Saccharimonadaceae;g__Saccharimonas	0	0	0	0	0	0	0	0	0	0	0	0	0	0	0	0	0	0	0	0	0	0	0	0	0	0	0	0	0	0	748	0	0	0	0	0	0	149	0	0	0	0	0	0	0	0	0	0
CPR_OTU961	k__Bacteria;p__Patescibacteriota;c__Saccharimonadia;o__Saccharimonadales;f__UBA10212;g__UBA6824	0	770	0	0	0	0	0	0	0	0	0	0	0	0	0	0	0	0	0	0	0	0	0	0	0	0	0	0	0	0	0	0	0	0	0	0	0	0	0	0	0	0	0	0	0	0	0	0
CPR_OTU962	k__Bacteria;p__Patescibacteriota;c__Minisyncoccia;o__UBA9983_A;f__Zambryskibacteraceae;g__	0	0	0	0	0	0	0	0	0	0	0	0	0	0	0	0	0	0	0	0	0	0	0	0	0	0	0	0	0	0	0	0	0	0	0	0	0	0	0	0	0	0	0	0	0	0	0	0
CPR_OTU963	k__Bacteria;p__Patescibacteriota;c__Minisyncoccia;o__Paceibacterales;f__;g__	0	0	0	0	0	0	0	0	0	0	0	0	0	0	0	0	0	0	0	0	0	0	0	0	0	0	0	0	0	0	0	0	0	0	0	0	0	0	0	0	0	0	0	0	0	0	0	0
CPR_OTU964	k__Bacteria;p__Patescibacteriota;c__Saccharimonadia;o__Saccharimonadales;f__UBA10212;g__	0	0	0	0	0	7851	0	858	5117	0	0	0	0	0	0	0	0	0	0	0	0	0	0	0	0	0	0	0	0	0	0	0	0	0	0	0	0	0	0	0	0	0	0	0	0	0	0	0
CPR_OTU965	k__Bacteria;p__Patescibacteriota;c__Saccharimonadia;o__Saccharimonadales;f__UBA10212;g__	0	0	0	0	0	0	0	0	0	0	0	0	0	0	0	0	0	0	0	0	0	0	0	0	0	0	0	0	0	0	0	0	0	0	0	0	0	0	0	0	0	0	0	0	0	0	0	7438
CPR_OTU966	k__Bacteria;p__Patescibacteriota;c__Minisyncoccia;o__UBA9983_A;f__UBA2103;g__C7867-001	0	0	0	0	0	3020	0	1269	459	0	0	0	478	334	0	175	0	0	0	0	0	0	0	0	0	0	0	0	0	0	0	0	0	0	0	0	0	0	0	0	0	0	0	0	0	0	0	0
CPR_OTU967	k__Bacteria;p__Patescibacteriota;c__Minisyncoccia;o__UBA9983_A;f__UBA2103;g__C7867-001	0	0	0	0	0	0	0	0	0	0	0	0	0	0	0	0	0	0	0	0	0	0	0	0	0	0	0	0	0	0	0	0	0	0	0	0	0	0	0	0	0	0	0	0	0	0	0	0
CPR_OTU968	k__Bacteria;p__Patescibacteriota;c__Minisyncoccia;o__Paceibacterales;f__;g__	0	0	0	0	0	0	0	0	0	0	0	0	0	0	0	0	0	0	0	0	0	0	0	0	0	0	0	0	0	0	0	0	0	0	0	0	0	0	0	0	0	0	0	0	0	0	0	0
CPR_OTU969	k__Bacteria;p__Patescibacteriota;c__Saccharimonadia;o__Saccharimonadales;f__UBA1547;g__UBA6175	0	0	0	0	0	0	0	0	0	0	0	0	0	0	0	0	0	0	0	0	0	0	0	0	0	0	0	0	0	0	0	0	0	0	0	0	0	0	0	0	0	0	0	0	0	0	0	0
CPR_OTU970	k__Bacteria;p__Patescibacteriota;c__Saccharimonadia;o__CAILAD01;f__GCA-016700035;g__GCA-016700035	0	0	0	1585	0	0	0	0	0	0	0	0	0	0	0	0	0	0	0	0	0	0	0	0	0	0	0	0	0	0	0	0	0	0	0	0	0	0	0	0	0	0	0	0	0	0	0	0
CPR_OTU971	k__Bacteria;p__Patescibacteriota;c__Saccharimonadia;o__CAILAD01;f__;g__	0	0	424	0	0	0	0	0	0	0	0	0	0	0	0	0	0	0	0	0	0	0	0	0	0	0	0	0	0	0	0	0	0	0	0	0	0	0	0	0	0	0	0	0	0	0	0	0
CPR_OTU972	k__Bacteria;p__Patescibacteriota;c__Minisyncoccia;o__Paceibacterales;f__CG1-02-41-26;g__	0	0	0	0	0	0	0	0	0	0	0	0	0	0	0	0	0	0	0	0	0	0	0	0	0	0	0	0	0	0	0	0	0	0	0	0	0	0	0	0	0	0	0	0	0	0	0	0
CPR_OTU973	k__Bacteria;p__Patescibacteriota;c__Microgenomatia;o__0-14-0-10-38-17;f__0-14-0-10-38-17;g__	0	0	0	0	0	0	0	0	0	0	0	0	0	0	0	0	0	0	0	0	0	0	0	0	0	0	0	0	0	0	0	0	0	0	0	0	0	0	0	0	0	0	0	0	0	0	0	0
CPR_OTU974	k__Bacteria;p__Patescibacteriota;c__Minisyncoccia;o__UBA9983_A;f__UBA2100;g__UBA10103	0	0	0	0	0	0	0	0	0	0	0	0	0	0	0	0	0	0	0	0	0	0	0	0	0	0	0	0	0	0	0	0	0	0	0	0	0	0	0	0	0	0	0	0	0	0	0	0
CPR_OTU975	k__Bacteria;p__Patescibacteriota;c__Minisyncoccia;o__UBA9983_A;f__;g__	0	0	0	0	0	0	0	0	0	0	0	0	0	0	0	0	0	0	0	0	0	0	0	0	0	0	0	0	0	0	0	0	0	0	0	0	0	0	0	0	0	0	0	0	0	0	0	0
CPR_OTU976	k__Bacteria;p__Patescibacteriota;c__Minisyncoccia;o__Paceibacterales;f__Staskawiczbacteraceae;g__	0	0	0	0	0	0	0	0	0	0	0	0	0	0	0	0	0	0	0	0	0	0	0	0	0	0	0	0	0	0	0	0	0	0	0	0	0	0	0	0	0	0	0	0	0	0	0	0
CPR_OTU977	k__Bacteria;p__Patescibacteriota;c__Minisyncoccia;o__Terrybacterales;f__;g__	0	0	0	0	0	0	0	0	0	0	0	0	0	0	0	0	0	0	0	0	0	0	0	0	0	0	0	0	0	0	0	0	0	0	0	0	0	0	0	0	0	0	0	0	0	0	0	0
CPR_OTU978	k__Bacteria;p__Patescibacteriota;c__Patescibacteriia;o__;f__;g__	0	0	0	0	0	0	0	0	0	0	0	0	0	0	0	0	0	0	0	0	0	0	0	0	0	0	0	0	0	0	0	0	0	0	0	0	0	0	0	0	0	0	0	0	0	0	0	0
CPR_OTU979	k__Bacteria;p__Patescibacteriota;c__Microgenomatia;o__GWA2-44-7;f__UBA8517;g__	0	0	0	0	0	0	0	0	0	0	0	0	0	0	0	0	0	0	0	0	0	0	0	0	0	0	0	0	0	0	0	0	0	0	0	0	0	0	0	0	0	0	0	0	0	0	0	0
CPR_OTU980	k__Bacteria;p__Patescibacteriota;c__Minisyncoccia;o__UBA9983_A;f__UBA918;g__OLB19	0	0	0	0	0	0	0	0	0	0	0	0	0	0	0	0	0	0	0	0	0	0	0	0	0	0	0	0	0	0	0	0	0	0	0	0	0	0	0	0	0	0	0	0	0	0	0	0
CPR_OTU981	k__Bacteria;p__Patescibacteriota;c__CPR2;o__UBA1875;f__UBA1875;g__	0	0	0	0	0	0	0	0	0	0	0	0	0	0	0	0	0	0	0	0	0	0	0	0	0	0	0	0	0	0	0	0	0	0	0	0	0	0	0	0	0	0	0	0	0	0	0	0
CPR_OTU982	k__Bacteria;p__Patescibacteriota;c__Gracilibacteria;o__UBA4473;f__UBA4473;g__	0	0	0	0	0	0	0	0	0	0	0	0	0	0	0	0	0	0	0	0	0	0	0	0	0	0	0	0	0	0	0	0	0	0	0	0	0	0	0	0	0	0	0	0	0	0	0	0
CPR_OTU983	k__Bacteria;p__Patescibacteriota;c__Saccharimonadia;o__Saccharimonadales;f__SLHW01;g__SLHW01	0	0	0	0	0	0	0	0	0	0	0	0	0	0	0	0	0	0	0	0	0	0	0	0	0	0	0	0	0	0	0	0	0	0	0	0	0	0	0	0	0	0	0	0	0	0	0	0
CPR_OTU984	k__Bacteria;p__Patescibacteriota;c__Minisyncoccia;o__UBA9983_A;f__UBA9973;g__	0	0	191	0	0	0	0	0	0	0	0	0	0	0	0	0	0	0	0	0	0	0	0	0	0	0	0	0	0	0	0	0	0	0	0	0	0	0	0	0	0	0	0	0	0	0	0	0
CPR_OTU985	k__Bacteria;p__Patescibacteriota;c__Patescibacteriia;o__SG8-24;f__GWF2-40-263;g__JACRJW01	0	0	0	0	0	0	0	0	0	0	0	0	0	0	0	0	0	0	0	0	0	0	0	0	0	0	0	0	0	0	0	0	0	0	0	0	0	0	0	0	0	0	0	0	0	0	0	0
CPR_OTU986	k__Bacteria;p__Patescibacteriota;c__Saccharimonadia;o__Saccharimonadales;f__UBA4665;g__UBA5150	0	0	871	0	0	0	0	0	0	0	0	0	0	0	0	0	0	0	0	0	0	0	0	0	0	0	0	0	0	0	0	0	0	0	0	0	0	0	0	0	0	0	0	0	0	0	0	0
CPR_OTU987	k__Bacteria;p__Patescibacteriota;c__Minisyncoccia;o__UBA6257;f__2-01-FULL-56-20;g__	0	0	1368	0	0	0	0	0	0	0	0	0	0	0	0	0	0	0	0	0	0	0	0	0	0	0	0	0	0	0	0	0	0	0	0	0	0	0	0	0	0	0	0	0	0	0	0	0
CPR_OTU988	k__Bacteria;p__Patescibacteriota;c__Kazan-3B-28;o__Kazan-3B-28;f__Kazan-3B-28;g__	0	0	0	0	0	0	0	0	0	0	0	0	0	0	0	0	0	0	0	0	0	0	0	0	0	0	0	0	0	0	0	0	0	0	0	0	0	0	0	0	0	0	0	0	0	0	0	0
CPR_OTU989	k__Bacteria;p__Patescibacteriota;c__Patescibacteriia;o__SBBC01;f__SBBC01;g__	0	0	0	0	0	0	0	0	0	0	0	0	0	0	0	0	0	0	0	0	0	0	0	0	0	0	0	0	0	0	0	0	0	0	0	0	0	0	0	0	0	0	0	0	0	0	0	0
CPR_OTU990	k__Bacteria;p__Patescibacteriota;c__Saccharimonadia;o__Saccharimonadales;f__;g__	0	0	0	0	0	0	0	0	0	0	0	0	0	0	0	0	0	0	0	0	0	0	0	0	0	0	0	0	0	0	0	0	0	0	0	0	0	0	0	0	0	0	0	0	0	0	0	0
CPR_OTU991	k__Bacteria;p__Patescibacteriota;c__Minisyncoccia;o__UBA9983_A;f__;g__	0	0	0	0	0	0	0	0	0	0	0	0	0	0	0	0	0	0	0	0	0	0	0	0	0	0	0	0	0	0	0	0	0	0	0	0	0	0	0	0	0	0	0	0	0	0	0	0
CPR_OTU992	k__Bacteria;p__Patescibacteriota;c__Minisyncoccia;o__Paceibacterales;f__UBA10102;g__	0	0	0	0	0	0	0	0	0	0	0	0	0	0	0	0	0	0	0	0	0	0	0	0	0	0	0	0	0	0	0	0	0	0	0	0	0	0	0	0	0	0	0	0	0	0	0	0
CPR_OTU993	k__Bacteria;p__Patescibacteriota;c__Patescibacteriia;o__UBA10025;f__JAHIVO01;g__JACROE01	0	0	0	0	0	0	0	0	0	0	0	0	0	0	0	0	0	0	0	0	0	0	0	0	0	0	0	0	0	0	0	0	0	0	0	0	0	0	0	0	0	0	0	0	0	0	0	0
CPR_OTU994	k__Bacteria;p__Patescibacteriota;c__Saccharimonadia;o__Saccharimonadales;f__UBA4665;g__UBA4665	0	991	0	0	0	0	0	0	0	0	0	0	0	0	0	0	0	0	0	0	0	0	0	0	0	0	0	0	0	0	0	0	0	0	0	0	0	0	0	0	0	0	0	0	0	0	0	0
CPR_OTU995	k__Bacteria;p__Patescibacteriota;c__Patescibacteriia;o__BM507;f__UBA12075;g__	0	0	0	0	0	0	0	0	0	0	0	0	0	0	0	0	0	0	0	0	0	0	0	0	0	0	0	0	0	0	0	0	0	0	0	0	0	0	0	0	0	0	0	0	0	0	0	0
CPR_OTU996	k__Bacteria;p__Patescibacteriota;c__Minisyncoccia;o__Terrybacterales;f__;g__	0	0	0	0	0	0	0	0	0	0	0	0	0	0	0	0	0	0	0	0	0	0	0	0	0	0	0	0	0	0	0	0	0	0	0	0	0	0	0	0	0	0	0	0	0	0	0	0
CPR_OTU997	k__Bacteria;p__Patescibacteriota;c__Minisyncoccia;o__Moranbacterales;f__;g__	0	0	0	0	0	0	0	0	0	0	0	0	0	0	0	0	0	0	0	0	0	0	0	0	0	0	0	0	0	0	0	0	0	0	0	0	0	0	0	0	0	0	0	0	0	0	0	0
CPR_OTU998	k__Bacteria;p__Patescibacteriota;c__Minisyncoccia;o__UBA9983_A;f__UBA918;g__OLB19	0	0	0	373	0	0	0	0	0	0	0	0	0	0	0	0	0	0	0	0	0	0	0	0	0	0	0	0	0	0	0	0	0	0	0	0	0	0	0	0	0	0	0	0	0	0	0	0
CPR_OTU999	k__Bacteria;p__Patescibacteriota;c__Saccharimonadia;o__Saccharimonadales;f__;g__	0	0	208	2804	0	0	0	0	0	0	0	0	0	0	0	0	0	0	0	0	0	0	0	0	0	0	0	0	0	0	0	0	0	0	0	0	0	0	0	0	0	0	0	0	0	0	0	0
CPR_OTU1000	k__Bacteria;p__Patescibacteriota;c__Microgenomatia;o__UBA1406;f__HO2-37-13b;g__	0	0	0	0	0	0	0	0	0	0	0	0	0	0	0	0	0	0	0	0	0	0	0	0	0	0	0	0	0	0	0	0	0	0	0	0	0	0	0	0	0	0	0	0	0	0	0	0
CPR_OTU1001	k__Bacteria;p__Patescibacteriota;c__Saccharimonadia;o__Saccharimonadales;f__UBA10212;g__	0	0	0	0	0	0	0	0	0	0	0	0	0	0	0	0	0	0	0	0	0	0	0	0	0	0	0	0	0	0	0	0	0	0	0	0	0	0	0	0	0	0	0	0	0	0	0	0
CPR_OTU1002	k__Bacteria;p__Patescibacteriota;c__Minisyncoccia;o__UBA9983_A;f__UBA1006;g__	0	0	0	0	0	0	0	0	0	0	0	0	0	0	0	0	0	0	0	0	0	0	0	0	0	0	0	0	0	0	0	0	0	0	0	0	0	0	0	0	0	0	0	0	0	0	0	0
CPR_OTU1003	k__Bacteria;p__Patescibacteriota;c__Minisyncoccia;o__UBA6257;f__UBA6257;g__	0	0	0	0	0	0	0	0	0	0	0	0	0	0	0	0	0	0	0	0	0	0	0	0	0	0	0	0	0	0	0	0	0	0	0	0	0	0	0	0	0	0	0	0	0	0	0	0
CPR_OTU1004	k__Bacteria;p__Patescibacteriota;c__Minisyncoccia;o__UBA9983_A;f__UBA2100;g__	0	0	0	0	0	1641	0	101	0	0	0	0	0	0	0	0	0	0	0	0	0	0	0	0	0	0	0	0	0	0	0	0	0	0	0	0	0	0	0	0	0	0	0	0	0	0	0	0
CPR_OTU1005	k__Bacteria;p__Patescibacteriota;c__Patescibacteriia;o__SG8-24;f__GWF2-40-263;g__JACQXU01	0	0	0	0	0	0	0	0	0	0	0	0	0	0	0	0	0	0	0	0	0	0	0	0	0	0	0	0	0	0	0	0	0	0	0	0	0	0	0	0	0	0	0	0	0	0	0	0
CPR_OTU1006	k__Bacteria;p__Patescibacteriota;c__Saccharimonadia;o__;f__;g__	0	0	0	0	0	0	0	0	0	0	0	0	0	0	0	0	0	0	0	0	0	0	0	0	0	0	0	0	0	0	0	0	0	0	0	0	0	0	0	0	0	0	0	0	0	0	0	0
CPR_OTU1007	k__Bacteria;p__Patescibacteriota;c__Microgenomatia;o__UBA12405;f__UBA12405;g__UBA12158	0	0	0	0	0	0	0	0	0	0	0	0	0	0	0	0	0	0	0	0	0	0	0	0	0	0	0	0	0	0	0	0	0	0	0	0	0	0	0	0	0	0	0	0	0	0	0	0
CPR_OTU1008	k__Bacteria;p__Patescibacteriota;c__Patescibacteriia;o__Magasanikbacterales;f__GWA2-37-8;g__	0	0	0	0	0	0	0	0	0	0	0	0	0	0	0	0	0	0	0	0	0	0	0	0	0	0	0	0	0	0	0	0	0	0	0	0	0	0	0	0	0	0	0	0	0	0	0	0
CPR_OTU1009	k__Bacteria;p__Patescibacteriota;c__Saccharimonadia;o__Saccharimonadales;f__UBA4665;g__	0	340	0	0	0	0	0	0	0	0	0	0	0	0	0	0	0	0	0	0	0	0	0	0	0	0	0	0	0	0	0	0	0	0	0	0	0	0	0	0	0	0	0	0	0	0	0	0
CPR_OTU1010	k__Bacteria;p__Patescibacteriota;c__Minisyncoccia;o__2-02-FULL-40-12;f__;g__	0	0	0	0	0	0	0	0	0	0	0	0	0	0	0	0	0	0	0	0	0	0	0	0	0	0	0	0	0	0	0	0	0	0	0	0	0	0	0	0	0	0	0	0	0	0	0	0
CPR_OTU1011	k__Bacteria;p__Patescibacteriota;c__Microgenomatia;o__GWA2-44-7;f__UBA8517;g__	0	0	112	0	0	0	0	0	0	0	0	0	0	0	0	0	0	0	0	0	0	0	0	0	0	0	0	0	0	0	0	0	0	0	0	0	0	0	0	0	0	0	0	0	0	0	0	0
CPR_OTU1012	k__Bacteria;p__Patescibacteriota;c__Minisyncoccia;o__Moranbacterales;f__;g__	0	0	0	0	0	0	0	0	0	0	0	0	0	0	0	0	0	0	0	0	0	0	0	0	0	0	0	0	0	0	0	0	0	0	0	0	0	0	0	0	0	0	0	0	0	0	0	0
CPR_OTU1013	k__Bacteria;p__Patescibacteriota;c__Minisyncoccia;o__UBA6257;f__UBA6257;g__	0	0	0	0	0	0	0	0	0	0	0	0	0	0	0	0	0	0	0	0	0	0	0	0	0	0	0	0	0	0	0	0	0	0	0	0	0	0	0	0	0	0	0	0	0	0	0	0
CPR_OTU1014	k__Bacteria;p__Patescibacteriota;c__JAEDAM01;o__Absconditabacterales;f__X112;g__	0	0	0	0	0	0	0	0	0	0	0	0	0	0	0	0	0	0	0	0	0	0	0	0	0	0	0	0	0	0	22443	0	5293	0	0	0	0	0	0	0	0	0	0	0	0	0	0	0
CPR_OTU1015	k__Bacteria;p__Patescibacteriota;c__Saccharimonadia;o__Saccharimonadales;f__UBA10212;g__	0	0	0	0	0	2443	0	5896	4920	0	0	0	0	0	0	0	0	0	0	0	0	0	0	0	0	0	0	0	0	0	0	0	0	0	0	0	0	0	0	0	0	0	0	0	0	0	0	0
CPR_OTU1016	k__Bacteria;p__Patescibacteriota;c__Minisyncoccia;o__GWC2-36-17;f__;g__	0	0	0	0	0	0	0	0	0	0	0	0	0	0	0	0	0	0	0	0	0	0	0	0	0	0	0	0	0	0	0	0	0	0	0	0	0	0	0	0	0	0	0	0	0	0	0	0
CPR_OTU1017	k__Bacteria;p__Patescibacteriota;c__Saccharimonadia;o__Saccharimonadales;f__;g__	0	0	1051	0	0	0	0	0	0	0	0	0	0	0	0	0	0	0	0	0	0	0	0	0	0	0	0	0	0	0	0	0	0	0	0	0	0	0	0	0	0	0	0	0	0	0	0	0
CPR_OTU1018	k__Bacteria;p__Patescibacteriota;c__Microgenomatia;o__JACPZF01;f__;g__	0	0	0	0	0	0	0	0	0	0	0	0	0	0	0	0	0	0	0	0	0	0	0	0	0	0	0	0	0	0	0	0	0	0	0	0	0	0	0	0	0	0	0	0	0	0	0	0
CPR_OTU1019	k__Bacteria;p__Patescibacteriota;c__Saccharimonadia;o__CAILAD01;f__;g__	0	0	0	0	0	0	0	0	0	0	0	0	0	0	0	0	0	0	0	0	0	0	0	0	0	0	0	0	0	0	0	0	0	0	0	0	0	0	0	0	0	0	0	0	0	0	0	0
CPR_OTU1020	k__Bacteria;p__Patescibacteriota;c__Saccharimonadia;o__Saccharimonadales;f__;g__	0	0	0	0	0	3873	0	757	1192	0	0	0	0	0	0	0	0	0	0	0	0	0	0	0	0	0	0	0	0	0	0	0	0	0	0	0	0	0	0	0	0	0	0	0	0	0	0	0
CPR_OTU1021	k__Bacteria;p__Patescibacteriota;c__Minisyncoccia;o__UBA9983_A;f__UBA2100;g__UBA10103	0	0	0	0	0	0	0	0	0	0	112	0	0	0	0	0	0	0	0	0	0	0	0	0	0	0	0	0	0	0	0	0	0	0	0	0	0	0	0	0	0	0	0	0	0	0	0	0
CPR_OTU1022	k__Bacteria;p__Patescibacteriota;c__Patescibacteriia;o__BM507;f__;g__	0	0	0	0	0	0	0	0	0	0	0	0	0	0	0	0	0	0	0	0	0	0	0	0	0	0	0	0	0	0	0	0	0	0	0	0	0	0	0	0	0	0	0	0	0	0	0	0
CPR_OTU1023	k__Bacteria;p__Patescibacteriota;c__Minisyncoccia;o__Paceibacterales;f__RBG-13-42-11;g__	0	0	0	0	0	0	0	0	0	0	0	0	0	0	0	0	0	0	0	0	0	0	0	0	0	0	0	0	0	0	0	0	0	0	0	0	0	0	0	0	0	0	0	0	0	0	0	0
CPR_OTU1024	k__Bacteria;p__Patescibacteriota;c__Saccharimonadia;o__;f__;g__	0	0	0	0	0	0	0	0	0	0	0	0	0	0	0	0	0	0	0	0	0	0	0	0	0	0	0	0	0	0	0	0	0	0	0	0	0	0	0	0	0	0	0	0	0	0	0	0
CPR_OTU1025	k__Bacteria;p__Patescibacteriota;c__Patescibacteriia;o__Magasanikbacterales;f__GWA2-37-8;g__	0	0	0	0	0	0	0	0	0	0	0	0	0	0	0	0	0	0	0	0	0	0	0	0	0	0	0	0	0	0	0	0	0	0	0	0	0	0	0	0	0	0	0	0	0	0	0	0
CPR_OTU1026	k__Bacteria;p__Patescibacteriota;c__Saccharimonadia;o__Saccharimonadales;f__;g__	0	0	0	0	0	0	0	0	0	0	0	0	0	0	0	0	0	0	0	0	0	0	0	0	0	0	0	0	0	0	0	0	0	0	0	0	0	0	0	0	0	0	0	0	0	0	0	0
CPR_OTU1027	k__Bacteria;p__Patescibacteriota;c__Patescibacteriia;o__Magasanikbacterales;f__GWA2-37-8;g__2-02-FULL-45-10	0	0	0	0	0	0	0	0	0	0	0	0	0	0	0	0	0	0	0	0	0	0	0	0	0	0	0	0	0	0	0	0	0	0	0	0	0	0	0	0	0	0	0	0	0	0	0	0
CPR_OTU1028	k__Bacteria;p__Patescibacteriota;c__Patescibacteriia;o__;f__;g__	0	0	0	0	0	0	0	0	0	0	0	0	0	0	0	0	0	0	0	0	0	0	0	0	0	0	0	0	0	0	0	0	0	0	0	0	0	0	0	0	0	0	0	0	0	0	0	0
CPR_OTU1029	k__Bacteria;p__Patescibacteriota;c__Minisyncoccia;o__Paceibacterales;f__Staskawiczbacteraceae;g__	0	0	0	0	0	0	0	0	0	0	0	0	0	0	0	0	0	0	0	0	0	0	0	0	0	0	0	0	0	0	0	0	0	0	0	0	0	0	0	0	0	0	0	0	0	0	0	0
CPR_OTU1030	k__Bacteria;p__Patescibacteriota;c__Minisyncoccia;o__Moranbacterales;f__UBA1568;g__JAGOSPO1	0	0	194	724	0	0	0	0	0	0	0	0	0	0	0	0	0	0	0	0	0	0	0	0	0	0	0	0	0	0	0	0	0	0	0	0	0	0	0	0	0	0	0	0	0	0	0	0
CPR_OTU1031	k__Bacteria;p__Patescibacteriota;c__Minisyncoccia;o__UBA9983_A;f__UBA918;g__OLB19	0	0	0	0	0	0	0	0	0	0	0	0	0	0	0	0	0	0	0	0	0	0	0	0	0	0	0	0	0	0	0	0	0	0	0	0	0	0	0	0	0	0	0	0	0	0	0	0
CPR_OTU1032	k__Bacteria;p__Patescibacteriota;c__Minisyncoccia;o__Portnoybacterales_A;f__;g__	0	0	0	0	0	0	0	0	0	0	0	0	0	0	0	0	0	0	0	0	0	0	0	0	0	0	0	0	0	0	0	0	0	0	0	0	0	0	0	0	0	0	0	0	0	0	0	0
CPR_OTU1033	k__Bacteria;p__Patescibacteriota;c__Saccharimonadia;o__Saccharimonadales;f__UBA1547;g__UBA6175	0	0	0	0	0	0	0	107	0	0	0	0	0	214	0	0	0	0	0	0	0	0	0	0	0	0	0	0	420	0	0	0	0	0	0	0	0	0	0	0	0	0	0	0	0	0	0	0
CPR_OTU1034	k__Bacteria;p__Patescibacteriota;c__Patescibacteriia;o__JACQRZ01;f__JACQRZ01;g__	0	0	0	0	0	0	0	0	0	0	0	0	0	0	0	0	0	0	0	0	0	0	0	0	0	0	0	0	0	0	0	0	0	0	0	0	0	0	0	0	0	0	0	0	0	0	0	0
CPR_OTU1035	k__Bacteria;p__Patescibacteriota;c__Minisyncoccia;o__Spechtbacterales;f__H02-43-30;g__	0	0	0	0	0	0	0	0	0	0	0	0	0	0	0	0	0	0	0	0	0	0	0	0	0	0	0	0	0	0	0	0	0	0	0	0	0	0	0	0	0	0	0	0	0	0	0	0
CPR_OTU1036	k__Bacteria;p__Patescibacteriota;c__Minisyncoccia;o__UBA9983_A;f__UBA2100;g__UBA10103	0	0	0	0	0	2361	0	2615	2825	0	0	0	0	0	377	400	0	0	0	0	0	0	0	0	0	0	0	0	0	0	0	0	0	0	0	0	0	0	0	0	0	0	0	0	0	0	0	0
CPR_OTU1037	k__Bacteria;p__Patescibacteriota;c__Minisyncoccia;o__Paceibacterales;f__;g__	0	0	0	0	0	0	0	0	0	0	0	0	0	0	0	0	0	0	0	0	0	0	0	0	0	0	0	0	0	0	0	0	0	0	0	0	0	0	0	0	0	0	0	0	0	0	0	0
CPR_OTU1038	k__Bacteria;p__Patescibacteriota;c__Minisyncoccia;o__UBA9983_A;f__UBA2103;g__C7867-001	0	0	0	0	0	0	0	0	0	0	0	0	0	0	0	0	0	0	0	0	0	0	0	0	0	0	0	0	0	0	0	0	0	0	0	0	0	0	0	0	0	0	0	0	0	0	0	0
CPR_OTU1039	k__Bacteria;p__Patescibacteriota;c__Microgenomatia;o__Levybacterales;f__UBA12049;g__GWB1-37-8	0	0	0	0	0	0	0	0	0	0	0	0	0	0	0	0	0	0	0	0	0	0	0	0	0	0	0	0	0	0	0	0	0	0	0	0	0	0	0	0	0	0	0	0	0	0	0	0
CPR_OTU1040	k__Bacteria;p__Patescibacteriota;c__Minisyncoccia;o__UBA9983_A;f__UBA2103;g__C7867-001	0	0	0	0	0	561	0	0	0	0	0	0	163	0	0	357	0	0	0	0	0	0	0	0	0	0	0	0	0	0	0	0	0	0	0	0	0	0	0	0	0	0	0	0	0	0	0	0
CPR_OTU1041	k__Bacteria;p__Patescibacteriota;c__Minisyncoccia;o__UBA9983_A;f__UBA2103;g__C7867-001	0	0	0	0	0	0	0	0	0	0	0	0	0	0	0	178	0	0	0	0	0	0	0	0	0	0	0	0	0	0	0	0	0	0	0	0	0	0	0	0	0	0	0	0	0	0	0	0
CPR_OTU1042	k__Bacteria;p__Patescibacteriota;c__Gracilibacteria;o__Peribacterales;f__Peribacteraceae;g__	0	0	0	3594	0	0	0	0	0	0	0	0	0	0	0	0	0	0	0	0	0	0	0	0	0	0	0	0	0	0	0	0	0	0	0	0	0	0	0	0	0	0	0	0	0	0	0	0
CPR_OTU1043	k__Bacteria;p__Patescibacteriota;c__Microgenomatia;o__Levybacterales;f__GWA1-39-11;g__	0	0	0	299	0	0	0	0	0	0	0	0	0	0	0	0	0	0	0	0	0	0	0	0	0	0	0	0	0	0	0	0	0	0	0	0	0	0	0	0	0	0	0	0	0	0	0	0
CPR_OTU1044	k__Bacteria;p__Patescibacteriota;c__Microgenomatia;o__UBA1400;f__;g__	0	0	0	0	0	0	0	0	0	0	0	0	0	0	0	0	0	0	0	0	0	0	0	0	0	0	0	0	0	0	0	0	0	0	0	0	0	0	0	0	0	0	0	0	0	0	0	0
CPR_OTU1045	k__Bacteria;p__Patescibacteriota;c__Minisyncoccia;o__UBA9983_A;f__Zambryskibacteraceae;g__	0	0	0	0	0	0	0	0	0	46	166	0	0	0	0	0	0	0	0	0	0	0	0	0	0	0	0	0	0	0	0	0	0	0	0	0	0	0	0	0	0	0	0	0	0	0	0	0
CPR_OTU1046	k__Bacteria;p__Patescibacteriota;c__Minisyncoccia;o__Paceibacterales;f__PWPS01;g__PWPS01	0	0	0	0	0	0	0	0	0	0	0	0	0	0	0	0	0	0	0	0	0	0	0	0	0	0	0	0	0	0	0	0	0	0	0	0	0	0	0	0	0	0	0	0	0	0	0	0
CPR_OTU1047	k__Bacteria;p__Patescibacteriota;c__Minisyncoccia;o__Portnoybacterales_A;f__;g__	0	0	0	0	0	0	0	0	0	0	0	0	0	0	0	0	0	0	0	0	0	0	0	0	0	0	0	0	0	0	0	0	0	0	0	0	0	0	0	0	0	0	0	0	0	0	0	0
CPR_OTU1048	k__Bacteria;p__Patescibacteriota;c__Minisyncoccia;o__UBA6257;f__GWB1-50-10;g__	0	0	0	0	0	0	0	0	0	0	0	0	0	0	0	0	0	0	0	0	0	0	0	0	0	0	0	0	0	0	0	0	0	0	0	0	0	0	0	0	0	0	0	0	0	0	0	0
CPR_OTU1049	k__Bacteria;p__Patescibacteriota;c__Minisyncoccia;o__UBA9983_A;f__UBA918;g__OLB19	0	0	0	0	0	0	0	0	0	0	0	0	0	0	0	0	0	0	0	0	0	0	0	0	0	0	0	0	0	0	0	0	0	0	0	0	0	0	0	0	0	0	0	0	0	0	0	0
CPR_OTU1050	k__Bacteria;p__Patescibacteriota;c__Minisyncoccia;o__UBA9983_A;f__;g__	0	0	0	0	0	0	0	0	0	0	0	0	0	0	0	0	0	0	0	0	0	0	0	0	0	0	0	0	0	0	0	0	0	0	0	0	0	0	0	0	0	0	0	0	0	0	0	0
CPR_OTU1051	k__Bacteria;p__Patescibacteriota;c__Saccharimonadia;o__Saccharimonadales;f__UBA4665;g__	0	0	0	0	0	1408	0	108	397	0	0	0	0	0	0	446	0	0	0	0	0	0	0	0	0	0	0	0	0	0	0	0	0	0	0	0	0	0	0	0	0	0	0	0	0	0	0	0
CPR_OTU1052	k__Bacteria;p__Patescibacteriota;c__Saccharimonadia;o__Saccharimonadales;f__UBA10212;g__UBA6824	0	0	0	0	0	0	0	0	0	0	0	0	0	0	0	0	0	0	0	0	0	0	0	0	0	0	0	0	0	0	0	0	0	0	0	0	0	0	0	0	0	0	0	0	0	0	0	0
CPR_OTU1053	k__Bacteria;p__Patescibacteriota;c__Patescibacteriia;o__UBA9570;f__UBA9570;g__JACPGK01	0	0	0	0	0	0	0	0	0	0	0	0	0	0	0	0	0	0	0	0	0	0	0	0	0	0	0	0	0	0	0	0	0	0	0	0	0	0	0	0	0	0	0	0	0	0	0	0
CPR_OTU1054	k__Bacteria;p__Patescibacteriota;c__Saccharimonadia;o__Saccharimonadales;f__;g__	0	0	0	0	0	0	0	0	0	0	0	0	0	0	0	0	0	0	0	0	0	0	0	0	0	0	0	0	0	0	0	0	0	0	0	0	0	0	0	0	0	0	0	0	0	0	0	0
CPR_OTU1055	k__Bacteria;p__Patescibacteriota;c__Minisyncoccia;o__UBA9983_A;f__UBA2103;g__C7867-001	0	0	416	0	0	0	0	0	0	0	0	0	0	0	0	0	0	0	0	0	0	0	0	0	0	0	0	0	0	0	0	0	0	0	0	0	0	0	0	0	0	0	0	0	0	0	0	0
CPR_OTU1056	k__Bacteria;p__Patescibacteriota;c__Minisyncoccia;o__UBA9983_A;f__;g__	0	0	0	0	0	0	0	0	0	0	0	0	0	0	0	0	0	0	0	0	0	0	0	0	0	0	0	0	0	0	0	0	0	0	0	0	0	0	0	0	0	0	0	0	0	0	0	0
CPR_OTU1057	k__Bacteria;p__Patescibacteriota;c__Saccharimonadia;o__Saccharimonadales;f__UBA10212;g__UBA6824	0	0	0	0	0	352	0	1731	795	0	0	0	0	0	0	0	0	0	0	0	0	0	0	0	0	0	0	0	0	0	0	0	0	0	0	0	0	0	0	0	0	0	0	0	0	0	0	0
CPR_OTU1058	k__Bacteria;p__Patescibacteriota;c__Saccharimonadia;o__Saccharimonadales;f__UBA10212;g__UBA6824	0	0	0	0	0	352	0	0	397	0	0	0	628	3022	841	223	0	0	0	0	0	0	0	0	0	0	0	0	0	0	0	0	0	0	0	0	0	0	0	0	0	0	0	0	0	0	0	0
CPR_OTU1059	k__Bacteria;p__Patescibacteriota;c__Saccharimonadia;o__Saccharimonadales;f__;g__	0	0	0	0	0	0	0	0	0	0	0	0	0	0	0	0	0	0	0	0	0	0	0	0	0	0	0	0	0	0	0	0	0	0	0	0	0	0	0	0	0	0	0	0	0	0	0	0
CPR_OTU1060	k__Bacteria;p__Patescibacteriota;c__Minisyncoccia;o__UBA9983_A;f__UBA918;g__	0	0	0	0	0	135	0	0	0	0	0	0	0	0	81	0	0	0	0	0	0	0	0	0	0	0	0	0	0	0	0	0	0	0	0	0	0	0	0	0	0	0	0	0	0	0	0	0
CPR_OTU1061	k__Bacteria;p__Patescibacteriota;c__Minisyncoccia;o__UBA9983_A;f__UBA918;g__OLB19	0	0	0	0	0	0	0	0	0	0	0	0	0	0	0	0	0	0	0	0	0	0	0	0	5381	0	0	0	0	0	0	0	0	0	0	0	0	0	0	0	0	0	0	0	0	0	0	0
CPR_OTU1062	k__Bacteria;p__Patescibacteriota;c__Minisyncoccia;o__Paceibacterales;f__CG1-02-41-26;g__M55B113	0	0	0	0	0	0	0	0	0	0	0	0	0	0	0	0	0	0	0	0	0	0	0	0	0	0	0	0	0	0	0	0	0	0	0	0	0	0	0	0	0	0	0	0	0	0	0	0
CPR_OTU1063	k__Bacteria;p__Patescibacteriota;c__Minisyncoccia;o__UBA9983;f__;g__	0	0	0	0	0	0	0	0	0	0	0	0	0	0	0	0	0	0	0	0	0	0	0	0	0	0	0	0	0	0	0	0	0	0	0	0	0	0	0	0	0	0	0	0	0	0	0	0
CPR_OTU1064	k__Bacteria;p__Patescibacteriota;c__Minisyncoccia;o__UBA9983_A;f__UBA9973;g__UBA9973	0	0	0	0	0	0	0	0	0	0	0	0	0	0	0	0	0	0	0	0	0	0	0	0	0	0	0	0	0	0	0	0	0	0	0	0	0	0	0	0	0	0	0	0	0	0	0	0
CPR_OTU1065	k__Bacteria;p__Patescibacteriota;c__Patescibacteriia;o__SG8-24;f__GWF2-40-263;g__	0	0	0	0	0	0	0	0	0	0	0	0	0	0	0	0	0	0	0	0	0	0	0	0	0	0	0	0	0	0	0	0	0	0	0	0	0	0	0	0	0	0	0	0	0	0	0	0
CPR_OTU1066	k__Bacteria;p__Patescibacteriota;c__Microgenomatia;o__GWA2-44-7;f__UBA8517;g__	0	0	0	0	0	0	0	0	0	0	0	0	0	0	0	0	0	0	0	0	0	0	0	0	0	0	0	0	0	0	0	0	0	0	0	0	0	0	0	0	0	0	0	0	0	0	0	0
CPR_OTU1067	k__Bacteria;p__Patescibacteriota;c__Minisyncoccia;o__Paceibacterales;f__GWA2-38-27;g__	0	0	0	0	0	0	0	0	0	0	0	0	0	0	0	0	0	0	0	0	0	0	0	0	0	0	0	0	0	0	0	0	0	0	0	0	0	0	0	0	0	0	0	0	0	0	0	0
CPR_OTU1068	k__Bacteria;p__Patescibacteriota;c__Saccharimonadia;o__Saccharimonadales;f__Saccharimonadaceae;g__Saccharimonas	0	0	0	0	0	0	0	0	0	0	0	0	0	0	0	0	0	0	0	0	0	0	0	0	0	0	0	0	0	0	0	0	0	0	0	0	0	0	0	0	0	0	0	0	0	0	0	0
CPR_OTU1069	k__Bacteria;p__Patescibacteriota;c__Microgenomatia;o__2-02-FULL-39-11;f__2-02-FULL-39-11;g__CG1-02-37-22	0	0	0	0	0	0	0	0	0	0	0	0	0	0	0	0	0	0	0	0	0	0	0	0	0	0	0	0	0	0	0	0	0	0	0	0	0	0	0	0	0	0	0	0	0	0	0	0
CPR_OTU1070	k__Bacteria;p__Patescibacteriota;c__Patescibacteriia;o__SG8-24;f__2-12-FULL-60-25;g__2-12-FULL-60-25	0	0	0	0	0	0	0	0	0	0	0	0	0	0	0	0	0	0	0	0	0	0	0	0	0	0	0	0	0	0	0	0	0	0	0	0	0	0	0	0	0	0	0	0	0	0	0	0
CPR_OTU1071	k__Bacteria;p__Patescibacteriota;c__Minisyncoccia;o__UBA9983_A;f__;g__	0	0	0	0	0	0	0	0	0	0	0	0	1365	0	2944	0	0	0	0	0	0	0	0	0	0	0	0	0	0	0	0	0	0	0	0	0	0	0	0	0	0	0	0	0	0	0	0	0
CPR_OTU1072	k__Bacteria;p__Patescibacteriota;c__Minisyncoccia;o__Paceibacterales;f__MHMH01;g__	0	0	0	0	0	0	0	0	0	0	0	0	0	0	0	0	0	0	0	0	0	0	0	0	0	0	0	0	0	0	0	0	0	0	0	0	0	0	0	0	0	0	0	0	0	0	0	0
CPR_OTU1073	k__Bacteria;p__Patescibacteriota;c__Minisyncoccia;o__Paceibacterales;f__;g__	0	0	0	0	0	0	0	0	0	0	0	0	0	0	0	0	0	0	0	0	0	0	0	0	0	0	0	0	0	0	0	0	0	0	0	0	0	0	0	0	0	0	0	0	0	0	0	0
CPR_OTU1074	k__Bacteria;p__Patescibacteriota;c__Saccharimonadia;o__Saccharimonadales;f__;g__	0	0	0	0	0	0	0	0	0	0	0	0	0	0	0	0	0	0	0	0	0	0	0	0	0	0	0	0	0	0	0	0	0	0	0	0	0	0	0	0	0	0	0	0	0	0	0	0
CPR_OTU1075	k__Bacteria;p__Patescibacteriota;c__Microgenomatia;o__GWA2-44-7;f__UBA8517;g__	0	0	0	0	0	0	0	0	0	0	0	0	0	0	0	0	0	0	0	0	0	0	0	0	0	0	0	0	0	0	0	0	0	0	0	0	0	0	0	0	0	0	0	0	0	0	0	0
CPR_OTU1076	k__Bacteria;p__Patescibacteriota;c__Minisyncoccia;o__UBA6257;f__UBA9933;g__	0	0	0	0	0	0	0	0	0	0	0	0	0	0	0	0	0	0	0	0	0	0	0	0	0	0	0	0	0	0	0	0	0	0	0	0	0	0	0	0	0	0	0	0	0	0	0	0
CPR_OTU1077	k__Bacteria;p__Patescibacteriota;c__Minisyncoccia;o__UBA9983_A;f__UBA2135;g__	0	0	0	0	0	0	0	0	0	0	0	0	0	0	0	0	0	0	0	0	0	0	0	0	0	0	0	0	0	0	0	0	0	0	0	0	0	0	0	0	0	0	0	0	0	0	0	0
CPR_OTU1078	k__Bacteria;p__Patescibacteriota;c__Patescibacteriia;o__;f__;g__	0	0	0	0	0	0	0	0	0	0	0	0	0	0	0	0	0	0	0	0	0	0	0	0	0	0	0	0	0	0	0	0	0	0	0	0	0	0	0	0	0	0	0	0	0	0	0	0
CPR_OTU1079	k__Bacteria;p__Patescibacteriota;c__Microgenomatia;o__GWA2-44-7;f__UBA8517;g__	0	0	0	0	0	0	0	0	0	0	0	0	0	0	0	0	0	0	0	0	0	0	0	0	0	0	0	0	0	0	0	0	0	0	0	0	0	0	0	0	0	0	0	0	0	0	0	0
CPR_OTU1080	k__Bacteria;p__Patescibacteriota;c__Minisyncoccia;o__UBA9983_A;f__UBA1006;g__CAIXMG01	0	0	376	0	0	0	0	0	0	0	0	0	0	0	0	0	0	0	0	0	0	0	0	0	0	0	0	0	0	0	0	0	0	0	0	0	0	0	0	0	0	0	0	0	0	0	0	0
CPR_OTU1081	k__Bacteria;p__Patescibacteriota;c__Gracilibacteria;o__Peribacterales;f__Peribacteraceae;g__Peribacter	0	0	0	0	0	0	0	0	0	0	0	0	0	0	0	0	0	0	0	0	0	0	0	0	0	0	0	0	0	0	0	0	0	0	0	0	0	0	0	0	0	0	0	0	0	0	0	0
CPR_OTU1082	k__Bacteria;p__Patescibacteriota;c__Patescibacteriia;o__SG8-24;f__2-12-FULL-60-25;g__21-14-all-47-17	0	0	0	0	0	0	0	0	0	0	0	0	0	0	0	0	0	0	0	0	0	0	0	0	0	0	0	0	0	0	0	0	0	0	0	0	0	0	0	0	0	0	0	0	0	0	0	0
CPR_OTU1083	k__Bacteria;p__Patescibacteriota;c__Minisyncoccia;o__UBA9983_A;f__UBA2103;g__C7867-001	0	0	0	0	0	0	0	0	0	0	0	0	0	0	0	0	0	0	0	0	0	0	0	0	0	0	0	0	0	0	0	0	0	0	0	0	0	0	0	0	0	0	0	0	0	0	0	0
CPR_OTU1084	k__Bacteria;p__Patescibacteriota;c__Minisyncoccia;o__Paceibacterales;f__PWPS01;g__PWPS01	0	0	0	0	0	0	0	0	0	0	0	0	0	0	0	0	0	0	0	0	0	0	0	0	0	0	0	0	0	0	0	0	0	0	0	0	0	0	0	0	0	0	0	0	0	0	0	0
CPR_OTU1085	k__Bacteria;p__Patescibacteriota;c__Gracilibacteria;o__UBA4473;f__UBA4473;g__	0	0	0	0	0	0	0	0	0	0	0	0	0	0	0	0	0	0	0	0	0	0	0	0	0	0	0	0	0	0	0	0	0	0	0	0	0	0	0	0	0	0	0	0	0	0	0	0
CPR_OTU1086	k__Bacteria;p__Patescibacteriota;c__Saccharimonadia;o__Saccharimonadales;f__JAGPDM01;g__JAGPDM01	0	0	0	0	0	0	0	0	0	0	0	0	0	0	0	0	0	0	0	0	0	0	0	0	0	0	0	0	0	0	0	0	0	0	0	0	0	0	0	0	0	0	0	0	0	0	0	0
CPR_OTU1087	k__Bacteria;p__Patescibacteriota;c__Patescibacteriia;o__GWA2-46-9;f__GWA2-46-9;g__GWA2-46-9	0	0	0	0	0	0	0	0	0	0	0	0	0	0	0	0	0	0	0	0	0	0	0	0	0	0	0	0	0	0	0	0	0	0	0	0	0	0	0	0	0	0	0	0	0	0	0	0
CPR_OTU1088	k__Bacteria;p__Patescibacteriota;c__Saccharimonadia;o__Saccharimonadales;f__UBA4665;g__	0	212	0	0	0	0	0	0	0	0	0	0	0	0	0	0	0	0	0	0	0	0	0	0	0	0	0	0	0	0	0	0	0	0	0	0	0	0	0	0	0	0	0	0	0	0	0	0
CPR_OTU1089	k__Bacteria;p__Patescibacteriota;c__Minisyncoccia;o__Paceibacterales;f__PWPS01;g__PWHWO1	0	0	0	0	0	0	0	0	0	0	0	0	0	0	0	0	0	0	0	0	0	0	0	0	0	0	0	0	0	0	0	0	0	0	0	0	0	0	0	0	0	0	0	0	0	0	0	0
CPR_OTU1090	k__Bacteria;p__Patescibacteriota;c__Microgenomatia;o__;f__;g__	0	0	0	0	0	0	0	0	0	0	0	0	0	0	0	0	0	0	0	0	0	0	0	0	0	0	0	0	0	0	0	0	0	0	0	0	0	0	0	0	0	0	0	0	0	0	0	0
CPR_OTU1091	k__Bacteria;p__Patescibacteriota;c__Microgenomatia;o__GWA2-44-7;f__UBA8517;g__	0	0	0	0	0	0	0	0	0	322	289	0	0	0	0	0	0	0	0	0	0	0	0	0	0	0	0	0	0	0	0	0	0	0	0	0	0	0	0	0	0	0	0	0	0	0	0	0
CPR_OTU1092	k__Bacteria;p__Patescibacteriota;c__Microgenomatia;o__Levybacterales;f__UBA12049;g__	0	0	0	0	0	0	0	0	0	0	0	0	0	0	0	0	0	0	0	0	0	0	0	0	0	0	0	0	0	0	0	0	0	0	0	0	0	0	0	0	0	0	0	0	0	0	0	0
CPR_OTU1093	k__Bacteria;p__Patescibacteriota;c__Saccharimonadia;o__Saccharimonadales;f__;g__	0	0	0	0	0	0	0	0	0	0	0	0	0	0	0	0	0	0	0	0	0	0	0	0	0	0	0	0	0	0	0	0	0	0	0	0	0	0	0	0	0	0	0	0	0	0	0	0
CPR_OTU1094	k__Bacteria;p__Patescibacteriota;c__Microgenomatia;o__Daviesbacterales;f__UBA10151;g__	0	0	0	0	0	0	0	0	0	0	0	0	0	0	0	0	0	0	0	0	0	0	0	0	0	0	0	0	0	0	0	0	0	0	0	0	0	0	0	0	0	0	0	0	0	0	0	0
CPR_OTU1095	k__Bacteria;p__Patescibacteriota;c__Saccharimonadia;o__Saccharimonadales;f__UBA4665;g__	0	0	0	0	0	365	0	0	0	0	0	0	0	0	0	1737	0	0	0	0	0	0	0	0	0	0	0	0	0	0	0	0	0	0	0	0	0	0	0	0	0	0	0	0	0	0	0	0
CPR_OTU1096	k__Bacteria;p__Patescibacteriota;c__Minisyncoccia;o__Paceibacterales;f__UBA10102;g__	0	0	0	0	0	0	0	0	0	0	0	0	0	0	0	0	0	0	0	0	0	0	0	0	0	0	0	0	0	0	0	0	0	0	0	0	0	0	0	0	0	0	0	0	0	0	0	0
CPR_OTU1097	k__Bacteria;p__Patescibacteriota;c__Saccharimonadia;o__CAILAD01;f__;g__	0	0	109	0	0	0	0	0	0	0	0	0	0	0	0	0	0	0	0	0	0	0	0	0	0	0	0	0	0	0	0	0	0	0	0	0	0	0	0	0	0	0	0	0	0	0	0	0
CPR_OTU1098	k__Bacteria;p__Patescibacteriota;c__Minisyncoccia;o__Paceibacterales;f__RBG-13-36-15;g__	0	0	0	0	0	0	0	0	0	0	0	0	0	0	0	0	0	0	0	0	0	0	0	0	0	0	0	0	0	0	0	0	0	0	0	0	0	0	0	0	0	0	0	0	0	0	0	0
CPR_OTU1099	k__Bacteria;p__Patescibacteriota;c__Minisyncoccia;o__Portnoybacterales;f__GWB1-42-6;g__	0	0	0	0	0	0	0	0	0	0	0	0	0	0	0	0	0	0	0	0	0	0	0	0	0	0	0	0	0	0	0	0	0	0	0	0	0	0	0	0	0	0	0	0	0	0	0	0
CPR_OTU1100	k__Bacteria;p__Patescibacteriota;c__Minisyncoccia;o__UBA6257;f__;g__	0	0	0	0	0	0	0	0	0	0	0	0	0	0	0	0	0	0	0	0	0	0	0	0	0	0	0	0	0	0	0	0	0	0	0	0	0	0	0	0	0	0	0	0	0	0	0	0
CPR_OTU1101	k__Bacteria;p__Patescibacteriota;c__Microgenomatia;o__Levybacterales;f__GWA1-39-11;g__	0	0	0	0	0	0	0	0	0	0	0	0	0	0	0	0	0	0	0	0	0	0	0	0	0	0	0	0	0	0	0	0	0	0	0	0	0	0	0	0	0	0	0	0	0	0	0	0
CPR_OTU1102	k__Bacteria;p__Patescibacteriota;c__Microgenomatia;o__GWA2-44-7;f__UBA8517;g__	0	0	0	0	0	0	0	0	0	0	0	0	0	0	0	0	0	0	0	0	0	0	0	0	0	0	0	0	0	0	0	0	0	0	0	0	0	0	0	0	0	0	0	0	0	0	0	0
CPR_OTU1103	k__Bacteria;p__Patescibacteriota;c__Saccharimonadia;o__Saccharimonadales;f__UBA4665;g__	0	0	0	0	0	355	0	109	401	0	0	0	0	654	0	450	0	0	0	0	0	0	0	0	0	0	0	0	0	0	0	0	0	0	0	0	0	0	0	0	0	0	0	0	0	0	0	0
CPR_OTU1104	k__Bacteria;p__Patescibacteriota;c__Minisyncoccia;o__UBA9983;f__UBA9983;g__	0	0	0	0	0	0	0	0	0	0	0	0	0	0	0	0	0	0	0	0	0	0	0	0	0	0	0	0	0	0	0	0	0	0	0	0	0	0	0	0	0	0	0	0	0	0	0	0
CPR_OTU1105	k__Bacteria;p__Patescibacteriota;c__UBA1384;o__GWA2-35-9;f__CG2-30-39-44;g__CG2-30-39-44	0	0	0	0	0	0	0	0	0	0	0	0	0	0	0	0	0	0	0	0	0	0	0	0	0	0	0	0	0	0	0	0	0	0	0	0	0	0	0	0	0	0	0	0	0	0	0	0
CPR_OTU1106	k__Bacteria;p__Patescibacteriota;c__Minisyncoccia;o__Paceibacterales;f__MHMH01;g__	0	0	0	0	0	0	0	0	0	0	0	0	0	0	0	0	0	0	0	0	0	0	0	0	0	0	0	0	0	0	0	0	0	0	0	0	0	0	0	0	0	0	0	0	0	0	0	0
CPR_OTU1107	k__Bacteria;p__Patescibacteriota;c__Minisyncoccia;o__UBA9983_A;f__UBA918;g__OLB19	0	0	0	0	0	0	0	0	0	0	0	0	0	0	0	0	0	0	0	0	0	0	0	0	5570	0	0	0	0	0	0	0	0	0	0	0	0	0	0	0	0	0	0	0	0	0	0	0
CPR_OTU1108	k__Bacteria;p__Patescibacteriota;c__Microgenomatia;o__Levybacterales;f__GWA1-39-11;g__	0	0	0	0	0	0	0	0	0	0	0	0	0	0	0	0	0	0	0	0	0	0	0	0	0	0	0	0	0	0	0	0	0	0	0	0	0	0	0	0	0	0	0	0	0	0	0	0
CPR_OTU1109	k__Bacteria;p__Patescibacteriota;c__WWE3;o__UBA101185;f__UBA10185;g__	0	0	0	0	0	0	0	0	0	0	0	0	0	0	0	0	0	0	0	0	0	0	0	0	0	0	0	0	0	0	0	0	0	0	0	0	0	0	0	0	0	0	0	0	0	0	0	0
CPR_OTU1110	k__Bacteria;p__Patescibacteriota;c__Gracilibacteria;o__UM-FILTER-43-11;f__UM-FILTER-43-11;g__	0	0	0	0	0	0	0	0	0	0	0	0	0	0	0	0	1857	0	0	558	0	1132	2185	7096	0	0	0	0	0	0	0	0	0	0	0	0	0	0	0	0	0	0	0	0	0	0	0	0
CPR_OTU1111	k__Bacteria;p__Patescibacteriota;c__Minisyncoccia;o__Paceibacterales;f__PWPS01;g__PWHW01	0	0	0	0	0	0	0	0	0	0	0	0	0	0	0	0	0	0	0	0	0	0	0	0	0	0	0	0	0	0	0	0	0	0	0	0	0	0	0	0	0	0	0	0	0	0	0	0
CPR_OTU1112	k__Bacteria;p__Patescibacteriota;c__Gracilibacteria;o__UBA1369;f__JACRIC01;g__JACRIC01	0	0	0	0	0	0	0	0	0	0	0	0	0	0	0	0	0	0	0	0	0	0	0	0	0	0	0	0	0	0	0	0	0	0	0	0	0	0	0	0	0	0	0	0	0	0	0	0
CPR_OTU1113	k__Bacteria;p__Patescibacteriota;c__Microgenomatia;o__Levybacterales;f__UBA12049;g__	0	0	0	0	0	1821	0	407	1861	0	0	0	0	0	0	210	0	0	0	0	0	0	0	0	0	0	0	0	0	0	0	0	0	0	0	0	0	0	0	0	0	0	0	0	0	0	0	0
CPR_OTU1114	k__Bacteria;p__Patescibacteriota;c__Minisyncoccia;o__UBA6257;f__UBA6257;g__	0	0	0	0	0	0	0	0	0	0	0	0	0	0	0	0	0	0	0	0	0	0	0	0	0	0	0	0	0	0	0	0	0	0	0	0	0	0	0	0	0	0	0	0	0	0	0	0
CPR_OTU1115	k__Bacteria;p__Patescibacteriota;c__Minisyncoccia;o__Moranbacterales;f__UBA2206;g__	0	0	0	0	0	0	0	0	0	0	0	0	0	0	0	0	0	0	0	0	0	0	0	0	0	0	0	0	0	0	0	0	0	0	0	0	0	0	0	0	0	0	0	0	0	0	0	0
CPR_OTU1116	k__Bacteria;p__Patescibacteriota;c__Microgenomatia;o__GWA2-44-7;f__UBA8517;g__	0	0	0	0	0	0	0	0	0	221	286	0	0	0	0	0	0	0	0	0	0	0	0	0	0	0	0	0	0	0	0	0	0	0	0	0	0	0	0	0	0	0	0	0	0	0	0	0
CPR_OTU1117	k__Bacteria;p__Patescibacteriota;c__Saccharimonadia;o__CAILAD01;f__;g__	0	0	1069	1119	0	0	0	0	0	0	0	0	0	0	0	0	0	0	0	0	0	0	0	0	0	0	0	0	0	0	0	0	0	0	0	0	0	0	0	0	0	0	0	0	0	0	0	0
CPR_OTU1118	k__Bacteria;p__Patescibacteriota;c__Minisyncoccia;o__Terrybacterales;f__;g__	0	0	0	0	0	0	0	0	0	0	0	0	0	0	0	0	0	0	0	0	0	0	0	0	0	0	0	0	0	0	0	0	0	0	0	0	0	0	0	0	0	0	0	0	0	0	0	0
CPR_OTU1119	k__Bacteria;p__Patescibacteriota;c__Minisyncoccia;o__UBA6257;f__Colwellbacteraceae;g__	0	0	0	0	0	0	0	0	0	0	0	0	0	0	0	0	0	0	0	0	0	0	0	0	0	0	0	0	0	0	0	0	0	0	0	0	0	0	0	0	0	0	0	0	0	0	0	0
CPR_OTU1120	k__Bacteria;p__Patescibacteriota;c__Microgenomatia;o__UBA1400;f__;g__	0	0	0	0	0	0	0	0	0	0	0	0	0	0	0	0	0	0	0	0	0	0	0	0	0	0	0	0	0	0	0	0	0	0	0	0	0	0	0	0	0	0	0	0	0	0	0	0
CPR_OTU1121	k__Bacteria;p__Patescibacteriota;c__Patescibacteriia;o__;f__;g__	0	0	0	0	0	0	0	0	0	0	0	0	0	0	0	0	0	0	0	0	0	0	0	0	0	0	0	0	0	0	0	0	0	0	0	0	0	0	0	0	0	0	0	0	0	0	0	0
CPR_OTU1122	k__Bacteria;p__Patescibacteriota;c__Microgenomatia;o__UBA1400;f__CG1-02-47-37;g__	0	0	0	0	0	0	0	0	0	0	0	0	0	0	0	0	0	0	0	0	0	0	0	0	0	0	0	0	0	0	0	0	0	0	0	0	0	0	0	0	0	0	0	0	0	0	0	0
CPR_OTU1123	k__Bacteria;p__Patescibacteriota;c__Saccharimonadia;o__Saccharimonadales;f__UBA4665;g__	0	0	0	3142	0	0	0	0	0	0	0	0	0	0	0	0	0	0	0	0	0	0	0	0	0	0	0	0	0	0	0	0	0	0	0	0	0	0	0	0	0	0	0	0	0	0	0	0
CPR_OTU1124	k__Bacteria;p__Patescibacteriota;c__Minisyncoccia;o__Moranbacterales;f__;g__	0	0	0	0	0	0	0	0	0	0	0	0	0	0	0	0	0	0	0	0	0	0	0	0	0	0	0	0	0	0	0	0	0	0	0	0	0	0	0	0	0	0	0	0	0	0	0	0
CPR_OTU1125	k__Bacteria;p__Patescibacteriota;c__Microgenomatia;o__UBA1400;f__UBA12108;g__	0	0	0	0	0	0	0	0	0	0	0	0	0	0	0	0	0	0	0	0	0	0	0	0	0	0	0	0	0	0	0	0	0	0	0	0	0	0	0	0	0	0	0	0	0	0	0	0
CPR_OTU1126	k__Bacteria;p__Patescibacteriota;c__Microgenomatia;o__UBA1406;f__GWC2-37-13;g__	0	0	0	0	0	0	0	0	0	0	0	0	0	0	0	0	0	0	0	0	0	0	0	0	0	0	0	0	0	0	0	0	0	0	0	0	0	0	0	0	0	0	0	0	0	0	0	0
CPR_OTU1127	k__Bacteria;p__Patescibacteriota;c__Dojkabacteria;o__SC72;f__T1SED10-24;g__	0	0	0	0	0	0	0	0	0	0	0	0	0	0	0	0	3219	2812	6284	4911	4948	1681	2705	4128	0	0	0	0	0	0	0	0	0	0	0	0	0	0	0	0	0	0	0	0	0	0	0	0
CPR_OTU1128	k__Bacteria;p__Patescibacteriota;c__Saccharimonadia;o__Saccharimonadales;f__Nanoperiomorbaceae;g__Nanoperiomorbus	0	0	0	0	0	0	0	0	0	0	0	0	0	0	0	0	0	0	0	0	0	0	0	0	0	0	0	0	0	0	0	0	0	0	0	0	0	0	0	0	0	0	0	0	0	0	0	0
CPR_OTU1129	k__Bacteria;p__Patescibacteriota;c__Microgenomatia;o__PFEM01;f__JAHIFH01;g__	0	0	0	0	0	0	0	0	0	0	0	0	0	0	0	0	0	0	0	0	0	0	0	0	0	0	0	0	0	0	0	0	0	0	0	0	0	0	0	0	0	0	0	0	0	0	0	0
CPR_OTU1130	k__Bacteria;p__Patescibacteriota;c__Patescibacteriia;o__SBBC01;f__PEXW01;g__	0	0	0	0	0	0	0	0	0	0	0	0	0	0	0	0	0	0	0	0	0	0	0	0	0	0	0	0	0	0	0	0	0	0	0	0	0	0	0	0	0	0	0	0	0	0	0	0
CPR_OTU1131	k__Bacteria;p__Patescibacteriota;c__Minisyncoccia;o__Paceibacterales;f__PWPS01;g__PWPS01	0	0	0	0	0	0	0	0	0	0	0	0	0	0	0	0	0	0	0	0	0	0	0	0	0	0	0	0	0	0	0	0	0	0	0	0	0	0	0	0	0	0	0	0	0	0	0	0
CPR_OTU1132	k__Bacteria;p__Patescibacteriota;c__Microgenomatia;o__UBA1400;f__MFAQ01;g__UBA2277	0	0	0	0	0	0	0	0	0	0	0	0	0	0	0	0	0	0	0	0	0	0	0	0	0	0	0	0	0	0	0	0	0	0	0	0	0	0	0	0	0	0	0	0	0	0	0	0
CPR_OTU1133	k__Bacteria;p__Patescibacteriota;c__Saccharimonadia;o__Saccharimonadales;f__;g__	0	0	0	0	0	0	0	0	0	0	0	0	0	0	0	0	0	0	0	0	0	0	0	0	0	0	0	0	0	0	0	0	0	0	0	0	0	0	0	0	0	0	0	0	0	0	0	0
CPR_OTU1134	k__Bacteria;p__Patescibacteriota;c__Minisyncoccia;o__Paceibacterales;f__PWPS01;g__PWHW01	0	0	0	0	0	0	0	0	0	0	0	0	0	0	0	0	0	0	0	0	0	0	0	0	0	0	0	0	0	0	0	0	0	0	0	0	0	0	0	0	0	0	0	0	0	0	0	0
CPR_OTU1135	k__Bacteria;p__Patescibacteriota;c__Microgenomatia;o__UBA1400;f__UBA12108;g__	0	0	3370	0	0	0	0	0	0	0	0	0	0	0	0	0	0	0	0	0	0	0	0	0	0	0	0	0	0	0	0	0	0	0	0	0	0	0	0	0	0	0	0	0	0	0	0	0
CPR_OTU1136	k__Bacteria;p__Patescibacteriota;c__Microgenomatia;o__UBA1400;f__UBA12108;g__	0	0	0	0	0	0	0	0	0	0	0	0	0	0	0	0	0	0	0	0	0	0	0	0	0	0	0	0	0	0	0	0	0	0	0	0	0	0	0	0	0	0	0	0	0	0	0	0
CPR_OTU1137	k__Bacteria;p__Patescibacteriota;c__Microgenomatia;o__UBA1400;f__UBA12108;g__	0	0	0	0	0	0	0	0	0	0	0	0	0	0	0	0	0	0	0	0	0	0	0	0	0	0	0	0	0	0	0	0	0	0	0	0	0	0	0	0	0	0	0	0	0	0	0	0
CPR_OTU1138	k__Bacteria;p__Patescibacteriota;c__Saccharimonadia;o__Saccharimonadales;f__UBA1547;g__UBA6175	0	40	0	0	0	0	0	0	0	0	0	0	0	0	0	0	0	0	0	0	0	0	0	0	0	0	0	0	0	0	0	0	0	0	0	0	0	0	0	0	0	0	0	0	0	0	0	0
CPR_OTU1139	k__Bacteria;p__Patescibacteriota;c__Minisyncoccia;o__Terrybacterales;f__;g__	0	0	0	0	0	0	0	0	0	0	0	0	0	0	0	0	0	0	0	0	0	0	0	0	0	0	0	0	0	0	0	0	0	0	0	0	0	0	0	0	0	0	0	0	0	0	0	0
CPR_OTU1140	k__Bacteria;p__Patescibacteriota;c__Saccharimonadia;o__CAILAD01;f__;g__	0	0	0	0	0	0	0	0	0	0	0	0	0	0	0	0	0	0	0	0	0	0	0	0	0	0	0	0	0	0	0	0	0	0	0	0	0	0	0	0	0	0	0	0	0	0	0	0
CPR_OTU1141	k__Bacteria;p__Patescibacteriota;c__Minisyncoccia;o__UBA9983_A;f__UBA2103;g__C7867-001	0	0	0	0	0	0	0	0	0	0	0	0	0	0	0	0	0	0	0	0	0	0	0	0	0	0	0	0	0	0	0	0	0	0	0	0	0	0	0	0	0	0	0	0	0	0	0	0
CPR_OTU1142	k__Bacteria;p__Patescibacteriota;c__Minisyncoccia;o__UBA6257;f__UBA6257;g__	0	0	0	0	0	0	0	0	0	0	0	0	0	0	0	0	0	0	0	0	0	0	0	0	0	0	0	0	0	0	0	0	0	0	0	0	0	0	0	0	0	0	0	0	0	0	0	0
CPR_OTU1143	k__Bacteria;p__Patescibacteriota;c__Saccharimonadia;o__Saccharimonadales;f__UBA4665;g__GCA-2746885	0	0	0	0	0	0	0	0	0	0	0	0	0	0	0	0	0	0	0	0	0	0	0	0	0	0	0	0	0	0	0	0	0	0	0	0	0	0	0	0	0	0	0	0	0	0	0	0
CPR_OTU1144	k__Bacteria;p__Patescibacteriota;c__Saccharimonadia;o__Saccharimonadales;f__;g__	0	0	0	0	0	0	0	0	0	0	0	0	0	0	0	0	0	0	0	0	0	0	0	0	0	0	0	0	0	0	0	0	0	0	0	0	0	0	0	0	0	0	0	0	0	0	0	0
CPR_OTU1145	k__Bacteria;p__Patescibacteriota;c__Saccharimonadia;o__Saccharimonadales;f__CAIOMD01;g__JAGOOV01	0	0	0	0	0	0	0	0	0	0	0	0	0	0	0	0	0	0	0	0	0	0	0	0	0	0	0	0	0	0	0	0	0	0	0	0	0	0	0	0	0	0	0	0	0	0	0	0
CPR_OTU1146	k__Bacteria;p__Patescibacteriota;c__Saccharimonadia;o__Saccharimonadales;f__UBA4665;g__UBA4665	0	0	0	0	0	0	0	1947	596	0	0	0	0	0	0	0	0	0	0	0	0	0	0	0	0	0	0	0	0	0	0	0	0	0	0	0	0	0	0	0	0	0	0	0	0	0	0	0
CPR_OTU1147	k__Bacteria;p__Patescibacteriota;c__Patescibacteriia;o__SG8-24;f__2-12-FULL-57-11;g__	0	0	0	0	0	0	0	0	0	0	0	0	0	0	0	0	0	0	0	0	0	0	0	0	0	0	0	0	0	0	0	0	0	0	0	0	0	0	0	0	0	0	0	0	0	0	0	0
CPR_OTU1148	k__Bacteria;p__Patescibacteriota;c__Minisyncoccia;o__UBA9983;f__2-01-FULL-45-33;g__	0	0	0	0	0	0	0	0	0	0	0	0	0	0	0	0	0	0	0	0	0	0	0	0	0	0	0	0	0	0	0	0	0	0	0	0	0	0	0	0	0	0	0	0	0	0	0	0
CPR_OTU1149	k__Bacteria;p__Patescibacteriota;c__Saccharimonadia;o__Saccharimonadales;f__UBA4665;g__	0	38	0	0	0	0	0	0	397	0	0	0	0	0	210	446	0	0	0	0	0	0	0	0	0	0	0	0	0	0	0	0	0	0	0	0	0	0	0	0	0	0	0	0	0	0	0	0
CPR_OTU1150	k__Bacteria;p__Patescibacteriota;c__Minisyncoccia;o__UBA9983_A;f__UBA2103;g__C7867-001	0	0	0	0	0	0	0	0	0	0	0	0	0	0	0	0	0	0	0	0	0	0	0	0	0	0	0	0	0	0	0	0	0	0	0	0	0	0	0	0	0	0	0	0	0	0	0	0
CPR_OTU1151	k__Bacteria;p__Patescibacteriota;c__Saccharimonadia;o__;f__;g__	0	0	0	0	0	0	0	0	0	0	0	0	0	0	0	0	0	0	0	0	0	0	0	0	0	0	0	0	0	0	0	0	0	0	0	0	0	0	0	0	0	0	0	0	0	0	0	0
CPR_OTU1152	k__Bacteria;p__Patescibacteriota;c__Saccharimonadia;o__Saccharimonadales;f__CAIOMD01;g__	0	0	0	0	0	0	0	0	0	0	0	0	0	0	0	0	0	0	0	0	0	0	0	0	0	0	0	0	0	0	0	0	0	0	0	0	0	0	0	0	0	0	0	0	0	0	0	0
CPR_OTU1153	k__Bacteria;p__Patescibacteriota;c__Saccharimonadia;o__Saccharimonadales;f__;g__	0	0	0	0	0	0	0	0	0	0	0	0	0	0	0	0	0	0	0	0	0	0	0	0	0	0	0	0	0	0	0	0	0	0	0	0	0	0	0	0	0	0	0	0	0	0	0	0
CPR_OTU1154	k__Bacteria;p__Patescibacteriota;c__Saccharimonadia;o__Saccharimonadales;f__UBA10212;g__UBA6824	0	0	0	0	0	0	0	0	0	0	0	0	209	216	1472	446	0	0	0	0	0	0	0	0	0	0	0	0	0	0	0	0	0	0	0	0	0	0	0	0	0	0	0	0	0	0	0	0
CPR_OTU1155	k__Bacteria;p__Patescibacteriota;c__WWE3;o__UBA101185;f__UBA10185;g__	0	0	0	0	0	0	0	0	0	0	0	0	0	0	0	0	0	0	0	0	0	0	0	0	0	0	0	0	0	0	0	0	0	0	0	0	0	0	0	0	0	0	0	0	0	0	0	0
CPR_OTU1156	k__Bacteria;p__Patescibacteriota;c__Saccharimonadia;o__Saccharimonadales;f__;g__	0	264	0	0	0	0	0	0	0	0	0	0	0	0	0	0	0	0	0	0	0	0	0	0	0	0	0	0	0	0	0	0	0	0	0	0	0	0	0	0	0	0	0	0	0	0	0	0
CPR_OTU1157	k__Bacteria;p__Patescibacteriota;c__Patescibacteriia;o__BM507;f__;g__	0	0	0	0	0	0	0	0	0	0	0	0	0	0	0	0	0	0	0	0	0	0	0	0	0	0	0	0	0	0	0	0	0	0	0	0	0	0	0	0	0	0	0	0	0	0	0	0
CPR_OTU1158	k__Bacteria;p__Patescibacteriota;c__Microgenomatia;o__GWA2-44-7;f__UBA8517;g__	0	0	0	0	0	0	0	0	0	0	0	0	0	0	0	0	0	0	0	0	0	0	0	0	0	0	0	0	0	0	0	0	0	0	0	0	0	0	0	0	0	0	0	0	0	0	0	0
CPR_OTU1159	k__Bacteria;p__Patescibacteriota;c__Saccharimonadia;o__Saccharimonadales;f__Nanosyncoccaceae;g__Nanosyncoccus	0	0	0	0	0	0	0	0	0	0	0	0	0	0	0	0	0	0	0	0	0	0	0	0	0	0	0	0	0	0	0	0	0	0	0	0	0	0	0	0	0	0	0	0	0	0	0	0
CPR_OTU1160	k__Bacteria;p__Patescibacteriota;c__Minisyncoccia;o__Moranbacterales;f__UBA2206;g__	0	0	0	0	0	0	0	0	0	0	0	0	0	0	0	0	0	0	0	0	0	0	0	0	0	0	0	0	0	0	0	0	0	0	0	0	0	0	0	0	0	0	0	0	0	0	0	0
CPR_OTU1161	k__Bacteria;p__Patescibacteriota;c__Minisyncoccia;o__Paceibacterales;f__CG1-02-41-26;g__	0	0	0	0	0	0	0	0	0	0	0	0	0	0	0	0	0	0	0	0	0	0	0	0	0	0	0	0	0	0	0	0	0	0	0	0	0	0	0	0	0	0	0	0	0	0	0	0
CPR_OTU1162	k__Bacteria;p__Patescibacteriota;c__Minisyncoccia;o__Paceibacterales;f__RBG-13-42-11;g__	0	0	0	0	0	0	0	0	0	0	0	0	0	0	0	0	1609	650	1536	0	1627	1314	3141	3798	0	0	0	0	0	0	0	0	0	0	0	0	0	0	0	0	0	0	0	0	0	0	0	0
CPR_OTU1163	k__Bacteria;p__Patescibacteriota;c__Minisyncoccia;o__UBA6257;f__WO2-44-18;g__	0	0	0	0	0	0	0	0	0	0	0	0	0	0	0	0	0	0	0	0	0	0	0	0	0	0	0	0	0	0	0	0	0	0	0	0	0	0	0	0	0	0	0	0	0	0	0	0
CPR_OTU1164	k__Bacteria;p__Patescibacteriota;c__Patescibacteriia;o__2-01-FULL-39-33;f__2-01-FULL-39-33;g__2-01-FULL-39-33	0	0	0	0	0	0	0	0	0	0	0	0	0	0	0	0	0	0	0	0	0	0	0	0	0	0	0	0	0	0	0	0	0	0	0	0	0	0	0	0	0	0	0	0	0	0	0	0
CPR_OTU1165	k__Bacteria;p__Patescibacteriota;c__Patescibacteriia;o__BM507;f__UBA12075;g__	0	0	0	0	0	0	0	0	0	0	0	0	0	0	0	0	0	643	0	0	1612	3248	2486	0	0	0	0	0	0	0	0	0	0	0	0	0	0	0	0	0	0	0	0	0	0	0	0	0
CPR_OTU1166	k__Bacteria;p__Patescibacteriota;c__Microgenomatia;o__Daviesbacterales;f__UBA10151;g__UBA10151	0	0	0	0	0	0	0	0	0	0	0	0	0	0	0	0	0	0	0	0	0	0	0	0	0	0	0	0	0	0	0	0	0	0	0	0	0	0	0	0	0	0	0	0	0	0	0	0
CPR_OTU1167	k__Bacteria;p__Patescibacteriota;c__Patescibacteriia;o__SG8-24;f__GWF2-40-263;g__JACRJW01	0	0	0	0	0	0	0	0	0	0	0	0	0	0	0	0	0	0	0	0	0	0	0	0	0	0	0	0	0	0	0	0	0	0	0	0	0	0	0	0	0	0	0	0	0	0	0	0
CPR_OTU1168	k__Bacteria;p__Patescibacteriota;c__Microgenomatia;o__Daviesbacterales;f__UBA10151;g__	0	0	0	0	0	0	0	0	0	0	0	0	0	0	0	0	0	0	0	0	0	0	0	0	0	0	0	0	0	0	0	0	0	0	0	0	0	0	0	0	0	0	0	0	0	0	0	0
CPR_OTU1169	k__Bacteria;p__Patescibacteriota;c__Microgenomatia;o__Levybacterales;f__UBA12049;g__	0	0	0	0	0	0	0	0	0	0	0	0	0	0	0	0	0	0	0	0	0	0	0	0	0	0	0	0	0	0	0	0	0	0	0	0	0	0	0	0	0	0	0	0	0	0	0	0
CPR_OTU1170	k__Bacteria;p__Patescibacteriota;c__Minisyncoccia;o__Portnoybacterales_A;f__;g__	0	0	0	0	0	0	0	0	0	0	0	0	0	0	0	0	0	0	0	0	0	0	0	0	0	0	0	0	0	0	0	0	0	0	0	0	0	0	0	0	0	0	0	0	0	0	0	0
CPR_OTU1171	k__Bacteria;p__Patescibacteriota;c__Patescibacteriia;o__BM507;f__UBA12465;g__	0	0	0	0	0	0	0	0	0	0	0	0	0	0	0	0	0	0	0	0	0	0	0	0	0	0	0	0	0	0	0	0	0	0	0	0	0	0	0	0	0	0	0	0	0	0	0	0
CPR_OTU1172	k__Bacteria;p__Patescibacteriota;c__Minisyncoccia;o__UBA6257;f__GWB1-50-10;g__	0	0	0	0	0	0	0	0	0	0	0	0	0	0	0	0	0	0	0	0	0	0	0	0	0	0	0	0	0	0	0	0	0	0	0	0	0	0	0	0	0	0	0	0	0	0	0	0
CPR_OTU1173	k__Bacteria;p__Patescibacteriota;c__Gracilibacteria;o__UM-FILTER-43-11;f__UM-FILTER-43-11;g__	0	0	0	0	0	0	0	0	0	0	0	0	0	0	0	0	0	0	0	0	0	0	0	0	0	0	0	0	0	0	0	0	0	0	0	0	0	0	0	0	0	0	0	0	0	0	0	0
CPR_OTU1174	k__Bacteria;p__Patescibacteriota;c__Minisyncoccia;o__Paceibacterales;f__MHMH01;g__	0	0	0	0	0	0	0	0	0	0	0	0	0	0	0	0	0	0	0	0	0	0	0	0	0	0	0	0	0	0	0	0	0	0	0	0	0	0	0	0	0	0	0	0	0	0	0	0
CPR_OTU1175	k__Bacteria;p__Patescibacteriota;c__Minisyncoccia;o__Paceibacterales;f__RBG-13-42-11;g__	0	0	0	0	0	0	0	0	0	0	0	0	0	0	0	0	0	0	0	0	0	0	0	0	0	0	0	0	0	0	0	0	0	0	0	0	0	0	0	0	0	0	0	0	0	0	0	0
CPR_OTU1176	k__Bacteria;p__Patescibacteriota;c__Minisyncoccia;o__UBA9983_A;f__;g__	0	0	0	0	0	0	0	0	0	0	0	0	0	0	0	0	0	0	0	0	0	0	0	0	0	0	0	0	0	0	0	0	0	0	0	0	0	0	0	0	0	0	0	0	0	0	0	0
CPR_OTU1177	k__Bacteria;p__Patescibacteriota;c__Saccharimonadia;o__Saccharimonadales;f__UBA1020;g__	0	0	0	0	0	0	0	0	0	0	0	0	0	0	0	0	0	0	0	0	0	0	0	0	0	0	0	0	0	0	0	0	0	0	0	0	0	0	0	0	0	0	0	0	0	0	0	0
CPR_OTU1178	k__Bacteria;p__Patescibacteriota;c__Minisyncoccia;o__UBA9983_A;f__UBA9973;g__UBA8515	0	0	0	0	0	0	0	0	0	0	13	0	0	0	0	0	0	0	0	0	0	0	0	0	0	0	0	0	0	0	0	0	0	0	0	0	0	0	0	0	0	0	0	0	0	0	0	0
CPR_OTU1179	k__Bacteria;p__Patescibacteriota;c__Microgenomatia;o__Daviesbacterales;f__UBA10151;g__UBA10151	0	0	0	0	0	0	0	0	0	0	0	0	0	0	0	0	0	0	0	0	0	0	0	0	0	0	0	0	0	0	0	0	0	0	0	0	0	0	0	0	0	0	0	0	0	0	0	0
CPR_OTU1180	k__Bacteria;p__Patescibacteriota;c__Minisyncoccia;o__Paceibacterales;f__UBA10102;g__	0	0	0	0	0	0	0	0	0	0	0	0	0	0	0	0	0	0	0	0	0	0	0	0	0	0	0	0	0	0	0	0	0	0	0	0	0	0	0	0	0	0	0	0	0	0	0	0
CPR_OTU1181	k__Bacteria;p__Patescibacteriota;c__Microgenomatia;o__UBA1406;f__GWC2-37-13;g__GWC2-37-13	0	0	0	0	0	0	0	0	0	0	0	0	0	0	0	0	0	0	0	0	0	0	0	0	0	0	0	0	0	0	0	0	0	0	0	0	0	0	0	0	0	0	0	0	0	0	0	0
CPR_OTU1182	k__Bacteria;p__Patescibacteriota;c__Microgenomatia;o__Woykebacterales;f__;g__	0	0	0	0	0	0	0	0	0	205	200	0	0	0	0	0	0	0	0	0	0	0	0	0	0	0	0	0	0	0	0	0	0	0	0	0	0	0	0	0	0	0	0	0	0	0	0	0
CPR_OTU1183	k__Bacteria;p__Patescibacteriota;c__Saccharimonadia;o__Saccharimonadales;f__;g__	0	0	0	0	0	0	0	0	0	0	0	0	0	0	0	0	0	0	0	0	0	0	0	0	0	0	0	0	0	0	0	0	0	0	0	0	0	0	0	0	0	0	0	0	0	0	0	0
CPR_OTU1184	k__Bacteria;p__Patescibacteriota;c__Microgenomatia;o__Woykebacterales;f__;g__	0	0	0	0	0	0	0	0	0	230	371	0	0	0	0	0	0	0	0	0	0	0	0	0	0	0	0	0	0	0	0	0	0	0	0	0	0	0	0	0	0	0	0	0	0	0	0	0
CPR_OTU1185	k__Bacteria;p__Patescibacteriota;c__Microgenomatia;o__Daviesbacterales;f__UBA10151;g__	0	0	0	0	0	0	0	0	0	0	0	0	0	0	0	0	0	0	0	0	0	0	0	0	0	0	0	0	0	0	0	0	0	0	0	0	0	0	0	0	0	0	0	0	0	0	0	0
CPR_OTU1186	k__Bacteria;p__Patescibacteriota;c__Minisyncoccia;o__UBA9983_A;f__JAACPR01;g__	0	0	1140	0	0	0	0	0	0	0	0	0	0	0	0	0	0	0	0	0	0	0	0	0	0	0	0	0	0	0	0	0	0	0	0	0	0	0	0	0	0	0	0	0	0	0	0	0
CPR_OTU1187	k__Bacteria;p__Patescibacteriota;c__Patescibacteriia;o__Buchananbacterales;f__UBA6539;g__	0	0	0	0	0	0	0	0	0	0	0	0	0	0	0	0	0	0	0	0	0	0	0	0	0	0	0	0	0	0	0	0	0	0	0	0	0	0	0	0	0	0	0	0	0	0	0	0
CPR_OTU1188	k__Bacteria;p__Patescibacteriota;c__Saccharimonadia;o__Saccharimonadales;f__;g__	0	0	729	1090	0	0	0	0	0	0	0	0	0	0	0	0	0	0	0	0	0	0	0	0	0	0	0	0	0	0	0	0	0	0	0	0	0	0	0	0	0	0	0	0	0	0	0	0
CPR_OTU1189	k__Bacteria;p__Patescibacteriota;c__Microgenomatia;o__UBA12405;f__UBA12405;g__WARW01	0	0	0	0	0	0	0	0	0	0	0	0	0	0	0	0	0	0	0	0	0	0	0	0	0	0	0	0	0	0	0	0	0	0	0	0	0	0	0	0	0	0	0	0	0	0	0	0
CPR_OTU1190	k__Bacteria;p__Patescibacteriota;c__Microgenomatia;o__Levybacterales;f__GWA1-39-11;g__	0	371	0	0	0	0	0	0	0	0	0	0	0	0	0	0	0	0	0	0	0	0	0	0	0	0	0	0	0	0	0	0	0	0	0	0	0	0	0	0	0	0	0	0	0	0	0	0
CPR_OTU1191	k__Bacteria;p__Patescibacteriota;c__Microgenomatia;o__Levybacterales;f__UBA12049;g__	0	0	800	0	0	0	0	0	0	0	0	0	0	0	0	0	0	0	0	0	0	0	0	0	0	0	0	0	0	0	0	0	0	0	0	0	0	0	0	0	0	0	0	0	0	0	0	0
CPR_OTU1192	k__Bacteria;p__Patescibacteriota;c__Minisyncoccia;o__Paceibacterales;f__CG1-02-41-26;g__	0	0	0	0	0	0	0	0	0	0	0	0	0	0	0	0	0	0	0	0	0	0	0	0	0	0	0	0	0	0	0	0	0	0	0	0	0	0	0	0	0	0	0	0	0	0	0	0
CPR_OTU1193	k__Bacteria;p__Patescibacteriota;c__Minisyncoccia;o__UBA9983_A;f__UBA9973;g__UBA8515	0	0	0	0	0	0	0	0	0	0	0	0	0	0	0	0	0	0	0	0	0	0	0	0	0	0	0	0	0	0	0	0	0	0	0	0	0	0	0	0	0	0	0	0	0	0	0	0
CPR_OTU1194	k__Bacteria;p__Patescibacteriota;c__Microgenomatia;o__UBA1400;f__PJMF01;g__JABBGTR01	0	0	0	0	0	0	0	0	0	0	0	0	0	0	0	0	0	0	0	0	0	0	0	0	0	0	0	0	0	0	0	0	0	0	0	0	0	0	0	0	0	0	0	0	0	0	0	0
CPR_OTU1195	k__Bacteria;p__Patescibacteriota;c__Patescibacteriia;o__BM507;f__;g__	0	0	0	0	0	0	0	0	0	0	0	0	0	0	0	0	0	0	0	0	0	0	0	0	0	0	0	0	0	0	0	0	0	0	0	0	0	0	0	0	0	0	0	0	0	0	0	0
CPR_OTU1196	k__Bacteria;p__Patescibacteriota;c__Gracilibacteria;o__UBA1369;f__UBA12470;g__CG2-30-44-17	0	0	0	0	0	0	0	0	0	0	0	0	0	0	0	0	0	0	0	0	0	0	0	0	0	0	0	0	0	0	0	0	0	0	0	0	0	0	0	0	0	0	0	0	0	0	0	0
CPR_OTU1197	k__Bacteria;p__Patescibacteriota;c__Minisyncoccia;o__Paceibacterales;f__PWPS01;g__PWPS01	0	0	0	0	0	0	0	0	0	0	0	0	0	0	0	0	0	0	0	0	0	0	0	0	0	0	0	0	0	0	0	0	0	0	0	0	0	0	0	0	0	0	0	0	0	0	0	0
CPR_OTU1198	k__Bacteria;p__Patescibacteriota;c__Minisyncoccia;o__Paceibacterales;f__PWPS01;g__PWHW01	0	0	0	0	0	0	0	0	0	0	0	0	0	0	0	0	0	0	0	0	0	0	0	0	0	0	0	0	0	0	0	0	0	0	0	0	0	0	0	0	0	0	0	0	0	0	0	0
CPR_OTU1199	k__Bacteria;p__Patescibacteriota;c__Minisyncoccia;o__Paceibacterales;f__;g__	0	0	0	0	0	0	0	0	0	0	0	0	0	0	0	0	0	0	0	0	0	0	0	0	0	0	0	0	0	0	0	0	0	0	0	0	0	0	0	0	0	0	0	0	0	0	0	0
CPR_OTU1200	k__Bacteria;p__Patescibacteriota;c__Minisyncoccia;o__Moranbacterales;f__UBA2206;g__	0	0	0	0	0	0	0	0	0	0	0	0	0	0	0	0	0	0	0	0	0	0	0	0	0	0	0	0	0	0	0	0	0	0	0	0	0	0	0	0	0	0	0	0	0	0	0	0
CPR_OTU1201	k__Bacteria;p__Patescibacteriota;c__Minisyncoccia;o__UBA9983_A;f__;g__	0	0	0	0	0	0	0	0	0	0	0	0	0	0	0	0	0	0	0	0	0	0	0	0	0	0	0	0	0	0	0	0	0	0	0	0	0	0	0	0	0	0	0	0	0	0	0	0
CPR_OTU1202	k__Bacteria;p__Patescibacteriota;c__Dojkabacteria;o__SC72;f__SC72;g__	0	0	0	0	0	0	0	0	0	0	0	0	0	0	0	0	0	0	0	0	0	0	0	0	0	0	0	0	0	0	0	0	0	0	0	0	0	0	0	0	0	0	0	0	0	0	0	0
CPR_OTU1203	k__Bacteria;p__Patescibacteriota;c__Minisyncoccia;o__UBA9983_A;f__;g__	0	0	1822	0	0	0	0	0	0	0	0	0	0	0	0	0	0	0	0	0	0	0	0	0	0	0	0	0	0	0	0	0	0	0	0	0	0	0	0	0	0	0	0	0	0	0	0	0
CPR_OTU1204	k__Bacteria;p__Patescibacteriota;c__Saccharimonadia;o__Saccharimonadales;f__UBA4665;g__UBA4665	0	0	0	0	0	1919	0	536	590	0	0	0	0	0	0	0	0	0	0	0	0	0	0	0	0	0	0	0	0	0	0	0	0	0	0	0	0	0	0	0	0	0	0	0	0	0	0	0
CPR_OTU1205	k__Bacteria;p__Patescibacteriota;c__Saccharimonadia;o__Saccharimonadales;f__UBA4665;g__	0	0	0	0	0	0	0	0	0	0	0	0	0	0	0	0	0	0	0	0	0	0	0	0	0	0	0	0	0	0	0	0	0	0	0	0	0	0	0	0	0	0	0	0	0	0	0	0
CPR_OTU1206	k__Bacteria;p__Patescibacteriota;c__Minisyncoccia;o__UBA6257;f__JACRHWO1;g__JACRHWO1	0	0	0	0	0	0	0	0	0	0	0	0	0	0	0	0	0	0	0	0	0	0	0	0	0	0	0	0	0	0	0	0	0	0	0	0	0	0	0	0	0	0	0	0	0	0	0	0
CPR_OTU1207	k__Bacteria;p__Patescibacteriota;c__Minisyncoccia;o__UBA9983_A;f__CSBR16-193;g__	0	0	0	0	0	0	0	0	0	0	0	0	0	0	0	0	0	0	0	0	0	0	0	0	0	0	0	0	0	0	0	0	0	0	0	0	0	0	0	0	0	0	0	0	0	0	0	0
CPR_OTU1208	k__Bacteria;p__Patescibacteriota;c__Minisyncoccia;o__UBA9983_A;f__UBA9973;g__	0	0	0	0	0	0	0	0	0	0	0	0	0	0	0	0	0	0	0	0	0	0	0	0	0	0	0	0	0	0	0	0	0	0	0	0	0	0	0	0	0	0	0	0	0	0	0	0
CPR_OTU1209	k__Bacteria;p__Patescibacteriota;c__Saccharimonadia;o__Saccharimonadales;f__Nanogingivalaceae;g__Nanogingivalis	0	0	0	0	0	0	0	0	0	0	0	0	0	0	0	0	0	0	0	0	0	0	0	0	0	0	0	0	0	0	0	0	0	0	0	0	0	0	0	0	0	0	0	0	0	0	0	0
CPR_OTU1210	k__Bacteria;p__Patescibacteriota;c__Microgenomatia;o__UBA1400;f__MFAQ01;g__	0	0	0	0	0	0	0	0	0	0	0	0	0	0	0	0	0	0	0	0	0	0	0	0	0	0	0	0	0	0	0	0	0	0	0	0	0	0	0	0	0	0	0	0	0	0	0	0
CPR_OTU1211	k__Bacteria;p__Patescibacteriota;c__Minisyncoccia;o__Paceibacterales;f__;g__	0	0	0	0	0	0	0	0	0	0	0	0	0	0	0	0	0	0	0	0	0	0	0	0	0	0	0	0	0	0	0	0	0	0	0	0	0	0	0	0	0	0	0	0	0	0	0	0
CPR_OTU1212	k__Bacteria;p__Patescibacteriota;c__Minisyncoccia;o__UBA6257;f__2-01-FULL-56-20;g__	0	0	0	0	0	0	0	0	0	0	0	0	0	0	0	0	0	0	0	0	0	0	0	0	0	0	0	0	0	0	0	0	0	0	0	0	0	0	0	0	0	0	0	0	0	0	0	0
CPR_OTU1213	k__Bacteria;p__Patescibacteriota;c__Saccharimonadia;o__Saccharimonadales;f__UBA10212;g__UBA6824	0	0	0	0	0	0	0	0	0	0	0	0	0	0	0	0	0	0	0	0	0	0	0	0	0	0	0	0	0	0	0	0	0	0	0	0	0	0	0	0	0	0	0	0	0	0	0	0
CPR_OTU1214	k__Bacteria;p__Patescibacteriota;c__Saccharimonadia;o__Saccharimonadales;f__;g__	0	0	0	0	0	0	0	0	0	0	0	0	0	0	0	0	0	0	0	0	0	0	0	0	0	0	0	0	0	0	0	0	0	0	0	0	0	0	0	662	2836	0	0	0	0	0	0	0
CPR_OTU1215	k__Bacteria;p__Patescibacteriota;c__WWE3;o__UBA101185;f__UBA10185;g__	0	0	0	0	0	0	0	0	0	0	0	0	0	0	0	0	0	0	0	0	0	0	0	0	0	0	0	0	0	0	0	0	0	0	0	0	0	0	0	0	0	0	0	0	0	0	0	0
CPR_OTU1216	k__Bacteria;p__Patescibacteriota;c__Minisyncoccia;o__UBA9983_A;f__UBA2103;g__C7867-001	0	0	0	0	0	0	0	0	0	0	0	0	0	0	0	0	0	0	0	0	0	0	0	0	0	0	0	0	0	0	0	0	0	0	0	0	0	0	0	0	0	0	0	0	0	0	0	0
CPR_OTU1217	k__Bacteria;p__Patescibacteriota;c__Saccharimonadia;o__UBA4664;f__;g__	0	0	0	0	0	0	0	0	0	0	0	0	0	0	0	0	0	0	0	0	0	0	0	0	0	0	0	0	0	0	0	0	0	0	0	0	0	0	0	0	0	0	0	0	0	0	0	0
CPR_OTU1218	k__Bacteria;p__Patescibacteriota;c__Saccharimonadia;o__Saccharimonadales;f__UBA1547;g__	0	0	0	0	0	0	0	0	0	0	0	0	0	0	0	0	0	0	0	0	0	0	0	0	0	0	0	0	0	0	0	0	0	0	0	0	0	0	0	0	0	0	0	0	0	0	0	0
CPR_OTU1219	k__Bacteria;p__Patescibacteriota;c__Saccharimonadia;o__Saccharimonadales;f__UBA1547;g__	0	0	0	0	0	190	0	1398	861	0	0	0	0	0	0	0	0	0	0	0	0	0	0	0	0	0	0	0	0	0	0	0	0	0	0	0	0	0	0	0	0	0	0	0	0	0	0	0
CPR_OTU1220	k__Bacteria;p__Patescibacteriota;c__Dojkabacteria;o__SC72;f__T1SED10-24;g__	0	0	0	0	0	0	0	0	0	0	0	0	0	0	0	0	0	0	0	0	0	0	0	0	0	0	0	0	0	0	0	0	0	0	0	0	0	0	0	0	0	0	0	0	0	0	0	0
CPR_OTU1221	k__Bacteria;p__Patescibacteriota;c__Patescibacteriia;o__BM507;f__UBA12465;g__	0	0	0	0	0	0	0	0	0	0	0	0	0	0	0	0	0	0	0	0	0	0	0	0	0	0	0	0	0	0	0	0	0	0	0	0	0	0	0	0	0	0	0	0	0	0	0	0
CPR_OTU1222	k__Bacteria;p__Patescibacteriota;c__WWE3;o__UBA101185;f__UBA10185;g__	0	0	0	0	0	0	0	0	0	184	162	0	0	0	0	0	0	0	0	0	0	0	0	0	0	0	0	0	0	0	0	0	0	0	0	0	0	0	0	0	0	0	0	0	0	0	0	0
CPR_OTU1223	k__Bacteria;p__Patescibacteriota;c__Saccharimonadia;o__Saccharimonadales;f__Nanosynbacteraceae;g__Nanosynbacter	0	0	0	0	0	0	0	0	0	0	0	0	0	0	0	0	0	0	0	0	0	0	0	0	0	0	0	0	0	0	18965	0	15997	0	0	233	0	304	0	0	0	0	0	0	0	0	0	0
CPR_OTU1224	k__Bacteria;p__Patescibacteriota;c__WWE3;o__UBA101185;f__UBA10185;g__	0	0	0	0	0	0	0	0	0	0	0	0	0	0	0	0	0	0	0	0	0	0	0	0	0	0	0	0	0	0	0	0	0	0	0	0	0	0	0	0	0	0	0	0	0	0	0	0
CPR_OTU1225	k__Bacteria;p__Patescibacteriota;c__Patescibacteriia;o__UBA2591;f__UBA6264;g__	0	0	0	0	0	0	0	0	0	0	0	0	0	0	0	0	0	0	0	0	0	0	0	0	0	0	0	0	0	0	0	0	0	0	0	0	0	0	0	0	0	0	0	0	0	0	0	0
CPR_OTU1226	k__Bacteria;p__Patescibacteriota;c__Saccharimonadia;o__Saccharimonadales;f__UBA5946;g__	0	0	0	0	0	0	0	0	0	0	0	0	0	0	0	0	0	0	0	0	0	0	0	0	0	0	0	0	0	0	0	0	0	0	0	0	0	0	0	0	0	0	0	0	0	0	0	0
CPR_OTU1227	k__Bacteria;p__Patescibacteriota;c__Microgenomatia;o__UBA1406;f__GWC2-37-13;g__GWC2-37-13	0	0	0	0	0	0	0	0	0	0	0	0	0	0	0	0	0	0	0	0	0	0	0	0	0	0	0	0	0	0	0	0	0	0	0	0	0	0	0	0	0	0	0	0	0	0	0	0
CPR_OTU1228	k__Bacteria;p__Patescibacteriota;c__Minisyncoccia;o__UBA9983;f__UBA11713;g__JACPKW01	0	0	0	0	0	0	0	0	0	0	0	0	0	0	0	0	0	0	0	0	0	0	0	0	0	0	0	0	0	0	0	0	0	0	0	0	0	0	0	0	0	0	0	0	0	0	0	0
CPR_OTU1229	k__Bacteria;p__Patescibacteriota;c__Microgenomatia;o__UBA1406;f__GWC2-37-13;g__GWC2-37-13	0	0	0	0	0	0	0	0	0	0	0	0	0	0	0	0	0	0	0	0	0	0	0	0	0	0	0	0	0	0	0	0	0	0	0	0	0	0	0	0	0	0	0	0	0	0	0	0
CPR_OTU1230	k__Bacteria;p__Patescibacteriota;c__Microgenomatia;o__UBA1406;f__GWC2-37-13;g__	0	0	102	2127	0	0	0	0	0	0	0	0	0	0	0	0	0	0	0	0	0	0	0	0	0	0	0	0	0	0	0	0	0	0	0	0	0	0	0	0	0	0	0	0	0	0	0	0
CPR_OTU1231	k__Bacteria;p__Patescibacteriota;c__Saccharimonadia;o__Saccharimonadales;f__UBA4665;g__	0	0	0	0	0	0	0	1406	397	0	0	0	0	0	0	0	0	0	0	0	0	0	0	0	0	0	0	0	0	0	0	0	0	0	0	0	0	0	0	0	0	0	0	0	0	0	0	0
CPR_OTU1232	k__Bacteria;p__Patescibacteriota;c__Minisyncoccia;o__UBA9983_A;f__UBA12079;g__JAHITU01	0	0	0	0	0	0	0	0	0	0	0	0	0	0	0	0	0	0	0	0	0	0	0	0	0	0	0	0	0	0	0	0	0	0	0	0	0	0	0	0	0	0	0	0	0	0	0	0
CPR_OTU1233	k__Bacteria;p__Patescibacteriota;c__Patescibacteriia;o__Magasanikbacterales;f__;g__	0	0	0	0	0	0	0	0	0	0	0	0	0	0	0	0	0	0	0	0	0	0	0	0	0	0	0	0	0	0	0	0	0	0	0	0	0	0	0	0	0	0	0	0	0	0	0	0
CPR_OTU1234	k__Bacteria;p__Patescibacteriota;c__WWE3;o__UBA101185;f__UBA10185;g__	0	0	0	0	0	0	0	0	0	0	0	0	0	0	0	0	0	0	0	0	0	0	0	0	0	0	0	0	0	0	0	0	0	0	0	0	0	0	0	0	0	0	0	0	0	0	0	0
CPR_OTU1235	k__Bacteria;p__Patescibacteriota;c__Saccharimonadia;o__Saccharimonadales;f__;g__	0	0	417	0	0	0	0	0	0	0	0	0	0	0	0	0	0	0	0	0	0	0	0	0	0	0	0	0	0	0	0	0	0	0	0	0	0	0	0	0	0	0	0	0	0	0	0	0
CPR_OTU1236	k__Bacteria;p__Patescibacteriota;c__Microgenomatia;o__UBA1406;f__GWC2-37-13;g__	0	0	620	0	0	0	0	0	0	0	0	0	0	0	0	0	0	0	0	0	0	0	0	0	0	0	0	0	0	0	0	0	0	0	0	0	0	0	0	0	0	0	0	0	0	0	0	0
CPR_OTU1237	k__Bacteria;p__Patescibacteriota;c__Minisyncoccia;o__UBA9983_A;f__;g__	0	0	0	0	0	0	0	0	0	0	0	0	0	0	0	0	0	0	0	0	0	0	0	0	0	0	0	0	0	0	0	0	0	0	0	0	0	0	0	0	0	0	0	0	0	0	0	0
CPR_OTU1238	k__Bacteria;p__Patescibacteriota;c__WWE3;o__UBA101185;f__UBA10185;g__	0	0	0	0	0	0	0	0	0	0	0	0	0	0	0	0	0	0	0	0	0	0	0	0	0	0	0	0	0	0	0	0	0	0	0	0	0	0	0	0	0	0	0	0	0	0	0	0
CPR_OTU1239	k__Bacteria;p__Patescibacteriota;c__Microgenomatia;o__GWA2-44-7;f__UBA8517;g__	0	0	0	0	0	0	0	0	0	208	204	0	0	0	0	0	0	0	0	0	0	0	0	0	0	0	0	0	0	0	0	0	0	0	0	0	0	0	0	0	0	0	0	0	0	0	0	0
CPR_OTU1240	k__Bacteria;p__Patescibacteriota;c__Minisyncoccia;o__Paceibacterales;f__JAGOPMO1;g__JAGOPMOT1	0	0	0	0	0	0	0	0	0	0	0	0	0	0	0	0	0	0	0	0	0	0	0	0	0	0	0	0	0	0	0	0	0	0	0	0	0	0	0	0	0	0	0	0	0	0	0	0
CPR_OTU1241	k__Bacteria;p__Patescibacteriota;c__Microgenomatia;o__UBA1406;f__GWC2-37-13;g__UM-FILTER-33-9	0	0	0	0	0	0	0	0	0	0	0	0	0	0	0	0	0	0	0	0	0	0	0	0	0	0	0	0	0	0	0	0	0	0	0	0	0	0	0	0	0	0	0	0	0	0	0	0
CPR_OTU1242	k__Bacteria;p__Patescibacteriota;c__Microgenomatia;o__UBA1406;f__GWC2-37-13;g__	0	0	0	0	0	0	0	0	0	0	0	0	0	0	0	0	0	0	0	0	0	0	0	0	0	0	0	0	0	0	0	0	0	0	0	0	0	0	0	0	0	0	0	0	0	0	0	0
CPR_OTU1243	k__Bacteria;p__Patescibacteriota;c__Minisyncoccia;o__UBA9983_A;f__PALSA-1337;g__	0	0	0	0	0	2792	0	536	2558	0	0	0	0	642	0	221	0	0	0	0	0	0	0	0	0	0	0	0	0	0	0	0	0	0	0	0	0	0	0	0	0	0	0	0	0	0	0	0
CPR_OTU1244	k__Bacteria;p__Patescibacteriota;c__Minisyncoccia;o__UBA9983_A;f__;g__	0	0	0	0	0	0	0	0	0	0	0	0	0	0	0	0	0	0	0	0	0	0	0	0	0	0	0	0	0	0	0	0	0	0	0	0	0	0	0	0	0	0	0	0	0	0	0	0
CPR_OTU1245	k__Bacteria;p__Patescibacteriota;c__Microgenomatia;o__UBA1400;f__;g__	0	0	0	0	0	0	0	0	0	0	0	0	0	0	0	0	0	0	0	0	0	0	0	0	0	0	0	0	0	0	0	0	0	0	0	0	0	0	0	0	0	0	0	0	0	0	0	0
CPR_OTU1246	k__Bacteria;p__Patescibacteriota;c__Minisyncoccia;o__UBA9983_A;f__UBA918;g__OLB19	0	0	0	0	0	0	0	0	0	0	0	0	0	0	0	0	0	0	0	0	0	0	0	0	0	0	0	0	0	0	0	0	0	0	0	0	0	0	0	0	0	0	0	0	0	0	0	0
CPR_OTU1247	k__Bacteria;p__Patescibacteriota;c__Minisyncoccia;o__UBA9983_A;f__UBA918;g__	0	0	0	0	0	0	0	0	0	0	0	0	0	0	0	0	0	0	0	0	0	0	0	0	0	0	0	0	0	0	0	0	0	0	0	0	0	0	0	0	0	0	0	0	0	0	0	0
CPR_OTU1248	k__Bacteria;p__Patescibacteriota;c__Microgenomatia;o__Levybacterales;f__UBA12049;g__	0	213	0	0	0	0	0	0	0	0	0	0	0	0	0	0	0	0	0	0	0	0	0	0	0	0	0	0	0	0	0	0	0	0	0	0	0	0	0	0	0	0	0	0	0	0	0	0
CPR_OTU1249	k__Bacteria;p__Patescibacteriota;c__Patescibacteriia;o__BM507;f__;g__	0	0	90	0	0	0	0	0	0	0	0	0	0	0	0	0	0	0	0	0	0	0	0	0	0	0	0	0	0	0	0	0	0	0	0	0	0	0	0	0	0	0	0	0	0	0	0	0
CPR_OTU1250	k__Bacteria;p__Patescibacteriota;c__Patescibacteriia;o__UBA2169;f__UBA2169;g__	0	0	0	0	0	0	0	0	0	0	0	0	0	0	0	0	0	0	0	0	0	0	0	0	0	0	0	0	0	0	0	0	0	0	0	0	0	0	0	0	0	0	0	0	0	0	0	0
CPR_OTU1251	k__Bacteria;p__Patescibacteriota;c__Minisyncoccia;o__UBA9983_A;f__;g__	0	0	0	0	0	149	0	92	1000	0	0	0	0	1091	0	946	0	0	0	0	0	0	0	0	0	0	0	0	0	0	0	0	0	0	0	0	0	0	0	0	0	0	0	0	0	0	0	240
CPR_OTU1252	k__Bacteria;p__Patescibacteriota;c__Minisyncoccia;o__Paceibacterales;f__;g__	0	0	0	0	0	0	0	0	0	0	0	0	0	0	0	0	0	0	0	0	0	0	0	0	0	0	0	0	0	0	0	0	0	0	0	0	0	0	0	0	0	0	0	0	0	0	0	0
CPR_OTU1253	k__Bacteria;p__Patescibacteriota;c__Microgenomatia;o__GWA2-44-7;f__UBA8517;g__UBA8517	0	0	0	0	0	0	0	0	0	0	0	0	0	0	0	0	0	0	0	0	0	0	0	0	0	0	0	0	0	0	0	0	0	0	0	0	0	0	0	0	0	0	0	0	0	0	0	0
CPR_OTU1254	k__Bacteria;p__Patescibacteriota;c__Gracilibacteria;o__UBA1369;f__PNNO01;g__PNNO01	0	0	0	0	0	0	0	0	0	0	0	0	0	0	0	0	0	0	0	0	0	0	0	0	0	0	0	0	0	0	0	0	0	0	0	0	0	0	0	0	0	0	0	0	0	0	0	0
CPR_OTU1255	k__Bacteria;p__Patescibacteriota;c__Patescibacteriia;o__BM507;f__VMTK01;g__	0	0	0	0	0	0	0	0	0	0	0	0	0	0	0	0	0	0	0	0	0	0	0	0	0	0	0	0	0	0	0	0	0	0	0	0	0	0	0	0	0	0	0	0	0	0	0	0
CPR_OTU1256	k__Bacteria;p__Patescibacteriota;c__Patescibacteriia;o__BM507;f__UBA12465;g__	0	0	0	0	0	0	0	0	0	0	0	0	0	0	0	0	0	0	0	0	0	0	0	0	0	0	0	0	0	0	0	0	0	0	0	0	0	0	0	0	0	0	0	0	0	0	0	0
CPR_OTU1257	k__Bacteria;p__Patescibacteriota;c__Patescibacteriia;o__Buchananbacterales;f__UBA6539;g__	0	0	0	0	0	0	0	0	0	0	0	0	0	0	0	0	0	0	0	0	0	0	0	0	0	0	0	0	0	0	0	0	0	0	0	0	0	0	0	0	0	0	0	0	0	0	0	0
CPR_OTU1258	k__Bacteria;p__Patescibacteriota;c__Saccharimonadia;o__Saccharimonadales;f__;g__	0	0	0	0	0	0	0	0	0	0	0	0	0	0	0	0	0	0	0	0	0	0	0	0	0	0	0	0	0	0	0	0	0	0	0	0	0	0	0	0	0	0	0	0	0	0	0	0
CPR_OTU1259	k__Bacteria;p__Patescibacteriota;c__Patescibacteriia;o__Magasanikbacterales;f__UBA922;g__	0	0	0	0	0	0	0	0	0	0	0	0	0	0	0	0	0	0	0	0	0	0	0	0	0	0	0	0	0	0	0	0	0	0	0	0	0	0	0	0	0	0	0	0	0	0	0	0
CPR_OTU1260	k__Bacteria;p__Patescibacteriota;c__Dojkabacteria;o__SC72;f__SC72;g__UBA5232	0	0	0	0	0	0	0	0	0	0	0	0	0	0	0	0	0	0	0	0	0	0	0	0	0	0	0	0	0	0	0	0	0	0	0	0	0	0	0	0	0	0	0	0	0	0	0	0
CPR_OTU1261	k__Bacteria;p__Patescibacteriota;c__Minisyncoccia;o__UBA9983_A;f__UBA12079;g__JAHITU01	0	0	0	0	0	0	0	0	0	0	0	0	0	0	0	0	0	0	0	0	0	0	0	0	0	0	0	0	0	0	0	0	0	0	0	0	0	0	0	0	0	0	0	0	0	0	0	0
CPR_OTU1262	k__Bacteria;p__Patescibacteriota;c__Minisyncoccia;o__UBA10092;f__UBA10092;g__UBA10092	0	0	0	0	0	0	0	0	0	0	0	0	0	0	0	0	0	0	0	0	0	0	0	0	0	0	0	0	0	0	0	0	0	0	0	0	0	0	0	0	0	0	0	0	0	0	0	0
CPR_OTU1263	k__Bacteria;p__Patescibacteriota;c__Minisyncoccia;o__UBA9983_A;f__UBA1539_A;g__UBA1550	0	0	0	0	0	0	0	0	0	0	0	0	0	0	0	0	0	0	0	0	0	0	0	0	0	0	0	0	0	0	0	0	0	0	0	0	0	0	0	0	0	0	0	0	0	0	0	0
CPR_OTU1264	k__Bacteria;p__Patescibacteriota;c__Microgenomatia;o__PFEM01;f__;g__	0	0	0	0	0	0	0	0	0	0	0	0	0	0	0	0	0	0	0	0	0	0	0	0	0	0	0	0	0	0	0	0	0	0	0	0	0	0	0	0	0	0	0	0	0	0	0	0
CPR_OTU1265	k__Bacteria;p__Patescibacteriota;c__Minisyncoccia;o__UBA9983_A;f__UBA6065;g__	0	0	0	0	0	156	0	192	0	0	0	0	0	763	0	0	0	0	0	0	0	0	0	0	0	0	0	0	0	0	0	0	0	0	0	0	0	0	0	0	0	0	0	0	0	0	0	0
CPR_OTU1266	k__Bacteria;p__Patescibacteriota;c__Microgenomatia;o__UBA1406;f__GWC2-37-13;g__	0	0	0	0	0	0	0	0	0	0	0	0	0	0	0	0	0	0	0	0	0	0	0	0	0	0	0	0	0	0	0	0	0	0	0	0	0	0	0	0	0	0	0	0	0	0	0	0
CPR_OTU1267	k__Bacteria;p__Patescibacteriota;c__Saccharimonadia;o__QS-5-54-17;f__QS-5-54-17;g__	0	0	0	0	0	0	0	0	0	0	0	0	0	0	0	0	0	0	0	0	0	0	0	0	0	0	0	0	0	0	0	0	0	0	0	0	0	0	0	0	0	0	0	0	0	0	0	0
CPR_OTU1268	k__Bacteria;p__Patescibacteriota;c__Patescibacteriia;o__SG8-24;f__GWF2-40-263;g__UM-FILTER-50-9	0	0	0	0	0	0	0	0	0	0	0	0	0	0	0	0	0	0	0	0	0	0	0	0	0	0	0	0	0	0	0	0	0	0	0	0	0	0	0	0	0	0	0	0	0	0	0	0
CPR_OTU1269	k__Bacteria;p__Patescibacteriota;c__Microgenomatia;o__UBA1400;f__;g__	0	0	0	0	0	0	0	0	0	0	0	0	0	0	0	0	0	0	0	0	0	0	0	0	0	0	0	0	0	0	0	0	0	0	0	0	0	0	0	0	0	0	0	0	0	0	0	0
CPR_OTU1270	k__Bacteria;p__Patescibacteriota;c__Minisyncoccia;o__UBA6257;f__;g__	0	0	0	0	0	0	0	0	0	0	0	0	0	0	0	0	0	0	0	0	0	0	0	0	0	0	0	0	0	0	0	0	0	0	0	0	0	0	0	0	0	0	0	0	0	0	0	0
CPR_OTU1271	k__Bacteria;p__Patescibacteriota;c__Minisyncoccia;o__Sungbacterales;f__SURF-37;g__	0	0	0	0	0	0	0	0	0	0	0	0	0	0	0	0	0	0	0	0	0	0	0	0	0	0	0	0	0	0	0	0	0	0	0	0	0	0	0	0	0	0	0	0	0	0	0	0
CPR_OTU1272	k__Bacteria;p__Patescibacteriota;c__Minisyncoccia;o__UBA9983_A;f__UBA9973;g__UBA8515	0	0	91	681	0	0	0	0	0	0	0	0	0	0	0	0	0	0	0	0	0	0	0	0	0	0	0	0	0	0	0	0	0	0	0	0	0	0	0	0	0	0	0	0	0	0	0	0
CPR_OTU1273	k__Bacteria;p__Patescibacteriota;c__Minisyncoccia;o__2-02-FULL-40-12;f__GWA2-44-9;g__JACPAB01	0	0	0	0	0	0	0	0	0	0	0	0	0	0	0	0	0	0	0	0	0	0	0	0	0	0	0	0	0	0	0	0	0	0	0	0	0	0	0	0	0	0	0	0	0	0	0	0
CPR_OTU1274	k__Bacteria;p__Patescibacteriota;c__Patescibacteriia;o__UBA11705;f__;g__	0	0	0	0	0	0	0	0	0	0	0	0	0	0	0	0	1228	0	0	0	0	0	0	5278	0	0	0	0	0	0	0	0	0	0	0	0	0	0	0	0	0	0	0	0	0	0	0	0
CPR_OTU1275	k__Bacteria;p__Patescibacteriota;c__Patescibacteriia;o__BM507;f__UBA12465;g__	0	0	0	0	0	0	0	0	0	0	0	0	0	0	0	0	0	0	0	0	639	0	0	0	0	0	0	0	0	0	0	0	0	0	0	0	0	0	0	0	0	0	0	0	0	0	0	0
CPR_OTU1276	k__Bacteria;p__Patescibacteriota;c__Minisyncoccia;o__UBA9983_A;f__UBA1539_A;g__UBA1550	0	0	0	0	0	0	0	0	0	0	0	0	0	0	0	0	0	0	0	0	0	0	0	0	0	0	0	0	0	0	0	0	0	0	0	0	0	0	0	0	0	0	0	0	0	0	0	0
CPR_OTU1277	k__Bacteria;p__Patescibacteriota;c__Minisyncoccia;o__UBA9983;f__UBA9983;g__	0	0	0	0	0	0	0	0	0	0	0	0	0	0	0	0	0	0	0	0	0	0	0	0	0	0	0	0	0	0	0	0	0	0	0	0	0	0	0	0	0	0	0	0	0	0	0	0
CPR_OTU1278	k__Bacteria;p__Patescibacteriota;c__Minisyncoccia;o__Paceibacterales;f__;g__	0	0	0	0	0	0	0	0	0	0	0	0	0	0	0	0	0	0	0	0	0	0	0	0	0	0	0	0	0	0	0	0	0	0	0	0	0	0	0	0	0	0	0	0	0	0	0	0
CPR_OTU1279	k__Bacteria;p__Patescibacteriota;c__Microgenomatia;o__2-02-FULL-39-11;f__2-02-FULL-39-11;g__	0	0	0	0	0	0	0	0	0	0	0	0	0	0	0	0	0	0	0	0	0	0	0	0	0	0	0	0	0	0	0	0	0	0	0	0	0	0	0	0	0	0	0	0	0	0	0	0
CPR_OTU1280	k__Bacteria;p__Patescibacteriota;c__Minisyncoccia;o__UBA6257;f__02-FULL-45-10c;g__	0	0	0	0	0	0	0	0	0	0	27	0	0	0	0	0	0	0	0	0	0	0	0	0	0	0	0	0	0	0	0	0	0	0	0	0	0	0	0	0	0	0	0	0	0	0	0	0
CPR_OTU1281	k__Bacteria;p__Patescibacteriota;c__Gracilibacteria;o__RBG-16-42-10;f__RBG-16-42-10;g__JAGNZB01	0	0	0	0	0	0	0	0	0	0	0	0	0	0	0	0	0	0	0	0	0	0	0	0	0	0	0	0	0	0	0	0	0	0	0	0	0	0	0	0	0	0	0	0	0	0	0	0
CPR_OTU1282	k__Bacteria;p__Patescibacteriota;c__Microgenomatia;o__Levybacterales;f__UBA12049;g__	0	0	0	0	0	0	0	0	0	0	0	0	0	0	0	0	0	0	0	0	0	0	0	0	0	0	0	0	0	0	0	0	0	0	0	0	0	0	0	0	0	0	0	0	0	0	0	0
CPR_OTU1283	k__Bacteria;p__Patescibacteriota;c__Gracilibacteria;o__UM-FILTER-43-11;f__UM-FILTER-43-11;g__	0	0	0	0	0	0	0	0	0	306	0	0	0	0	0	0	0	0	0	0	0	0	0	0	0	0	0	0	0	0	0	0	0	0	0	0	0	0	0	0	0	0	0	0	0	0	0	0
CPR_OTU1284	k__Bacteria;p__Patescibacteriota;c__Minisyncoccia;o__UBA9983_A;f__UBA918;g__OLB19	0	0	0	0	0	0	0	0	0	548	0	0	0	0	0	0	0	0	0	0	0	0	0	0	0	0	0	0	0	0	0	0	0	0	0	0	0	0	0	0	0	0	0	0	0	0	0	0
CPR_OTU1285	k__Bacteria;p__Patescibacteriota;c__Minisyncoccia;o__UBA9983_A;f__UBA9973;g__	0	0	1239	428	0	0	0	0	0	0	0	0	0	0	0	0	0	0	0	0	0	0	0	0	0	0	0	0	0	0	0	0	0	0	0	0	0	0	0	0	0	0	0	0	0	0	0	0
CPR_OTU1286	k__Bacteria;p__Patescibacteriota;c__Dojkabacteria;o__SC72;f__T1SED10-24;g__	0	0	0	0	0	0	0	0	0	0	0	0	0	0	0	0	0	0	0	0	0	0	0	0	0	0	0	0	0	0	0	0	0	0	0	0	0	0	0	0	0	0	0	0	0	0	0	0
CPR_OTU1287	k__Bacteria;p__Patescibacteriota;c__Microgenomatia;o__;f__;g__	0	0	0	0	0	0	0	0	0	0	0	0	0	0	0	0	0	0	0	0	0	0	0	0	0	0	0	0	0	0	0	0	0	0	0	0	0	0	0	0	0	0	0	0	0	0	0	0
CPR_OTU1288	k__Bacteria;p__Patescibacteriota;c__Minisyncoccia;o__UBA9983;f__UBA9983;g__	0	0	0	0	0	0	0	0	0	0	0	0	0	0	0	0	0	0	0	0	0	0	0	0	0	0	0	0	0	0	0	0	0	0	0	0	0	0	0	0	0	0	0	0	0	0	0	0
CPR_OTU1289	k__Bacteria;p__Patescibacteriota;c__Minisyncoccia;o__UBA9983_A;f__UBA2103;g__	0	0	351	0	0	0	0	0	0	0	0	0	555	0	0	0	0	0	0	0	0	0	0	0	0	0	0	0	0	0	0	0	0	0	0	0	0	0	0	0	0	0	0	0	0	0	0	762
CPR_OTU1290	k__Bacteria;p__Patescibacteriota;c__Minisyncoccia;o__UBA9983_A;f__UBA918;g__	0	0	0	0	0	0	0	0	0	0	0	2830	0	0	0	0	0	0	0	0	0	0	0	0	0	0	0	0	0	0	0	0	0	0	0	0	0	0	0	0	0	0	0	0	0	0	0	0
CPR_OTU1291	k__Bacteria;p__Patescibacteriota;c__Patescibacteriia;o__BM507;f__UBA12075;g__	0	0	0	0	0	0	0	0	0	0	0	0	0	0	0	0	0	0	0	0	0	0	0	0	0	0	0	0	0	0	0	0	0	0	0	0	0	0	0	0	0	0	0	0	0	0	0	0
CPR_OTU1292	k__Bacteria;p__Patescibacteriota;c__Microgenomatia;o__Levybacterales;f__UBA12049;g__	0	0	0	0	0	0	0	0	0	0	0	0	0	0	0	0	0	0	0	0	0	0	0	0	0	0	0	0	0	0	0	0	0	0	0	0	0	0	0	0	0	0	0	0	0	0	0	0
CPR_OTU1293	k__Bacteria;p__Patescibacteriota;c__Patescibacteriia;o__Magasanikbacterales;f__UBA10003;g__UBA10003	0	0	0	0	0	0	0	0	0	0	0	0	0	0	0	0	0	0	0	0	0	0	0	0	0	0	0	0	0	0	0	0	0	0	0	0	0	0	0	0	0	0	0	0	0	0	0	0
CPR_OTU1294	k__Bacteria;p__Patescibacteriota;c__Minisyncoccia;o__UBA9983_A;f__UBA918;g__Damh-18	0	0	4130	1234	0	0	0	0	0	0	0	0	0	0	0	0	0	0	0	0	0	0	0	0	0	0	0	0	0	0	0	0	0	0	0	0	0	0	0	0	0	0	0	0	0	0	0	0
CPR_OTU1295	k__Bacteria;p__Patescibacteriota;c__Minisyncoccia;o__UBA9983_A;f__UBA10002;g__UBA10002	0	0	0	0	0	0	0	0	0	0	0	0	0	0	0	0	0	0	0	0	0	0	0	0	0	0	0	0	0	0	0	0	0	0	0	0	0	0	0	0	0	0	0	0	0	0	0	0
CPR_OTU1296	k__Bacteria;p__Patescibacteriota;c__Minisyncoccia;o__UBA9983_A;f__UBA5272;g__UBA11704	0	0	661	1111	0	0	0	0	0	0	0	0	0	0	0	0	0	0	0	0	0	0	0	0	0	0	0	0	0	0	0	0	0	0	0	0	0	0	0	0	0	0	0	0	0	0	0	0
CPR_OTU1297	k__Bacteria;p__Patescibacteriota;c__Doudnabacteria;o__UBA920;f__UBA920;g__	0	0	0	0	0	0	0	0	0	0	0	0	0	0	0	0	0	0	0	0	0	0	0	0	0	0	0	0	0	0	0	0	0	0	0	0	0	0	0	0	0	0	0	0	0	0	0	0
CPR_OTU1298	k__Bacteria;p__Patescibacteriota;c__Microgenomatia;o__2-02-FULL-39-11;f__2-02-FULL-39-11;g__JACPKY01	0	0	0	0	0	0	0	0	0	0	0	0	0	0	0	0	0	0	0	0	0	0	0	0	0	0	0	0	0	0	0	0	0	0	0	0	0	0	0	0	0	0	0	0	0	0	0	0
CPR_OTU1299	k__Bacteria;p__Patescibacteriota;c__Minisyncoccia;o__UBA9983_A;f__PALSA-1337;g__C7867-002	0	0	0	0	0	0	0	0	0	0	0	0	0	0	0	0	0	0	0	0	0	0	0	0	0	0	0	0	0	0	0	0	0	0	0	0	0	0	0	0	0	0	0	0	0	0	0	0
CPR_OTU1300	k__Bacteria;p__Patescibacteriota;c__Patescibacteriia;o__;f__;g__	0	0	0	0	0	0	0	0	0	0	0	0	0	0	0	0	0	0	0	0	0	0	0	0	0	0	0	0	0	0	0	0	0	0	0	0	0	0	0	0	0	0	0	0	0	0	0	0
CPR_OTU1301	k__Bacteria;p__Patescibacteriota;c__Patescibacteriia;o__BM507;f__UBA12465;g__	0	0	0	0	0	0	0	0	0	0	0	0	0	0	0	0	0	0	0	0	0	0	0	0	0	0	0	0	0	0	0	0	0	0	0	0	0	0	0	0	0	0	0	0	0	0	0	0
CPR_OTU1302	k__Bacteria;p__Patescibacteriota;c__Microgenomatia;o__GWA2-44-7;f__UBA8517;g__	0	0	0	0	0	0	0	0	0	0	0	0	0	0	0	0	0	0	0	0	0	0	0	0	0	0	0	0	0	0	0	0	0	0	0	0	0	0	0	0	0	0	0	0	3284	870	2009	0
CPR_OTU1303	k__Bacteria;p__Patescibacteriota;c__Patescibacteriia;o__BM507;f__GWE2-39-37;g__	0	0	0	0	0	0	0	0	0	0	0	0	0	0	0	0	0	0	0	0	0	0	0	0	0	0	0	0	0	0	0	0	0	0	0	0	0	0	0	0	0	0	0	0	0	0	0	0
CPR_OTU1304	k__Bacteria;p__Patescibacteriota;c__Saccharimonadia;o__Saccharimonadales;f__UBA10212;g__UBA6824	0	404	0	0	0	0	0	0	0	0	15	0	0	0	0	0	0	0	0	0	0	0	0	0	0	0	0	0	0	0	0	0	0	0	0	0	0	0	0	0	0	0	0	0	0	0	0	0
CPR_OTU1305	k__Bacteria;p__Patescibacteriota;c__Patescibacteriia;o__BM507;f__;g__	0	0	0	0	0	0	0	0	0	0	0	0	0	0	0	0	0	0	0	0	0	0	0	0	0	0	0	0	0	0	0	0	0	0	0	0	0	0	0	0	0	0	0	0	0	0	0	0
CPR_OTU1306	k__Bacteria;p__Patescibacteriota;c__Gracilibacteria;o__UBA1369;f__2-02-FULL-48-14;g__	0	0	0	0	0	0	0	0	0	0	0	0	0	0	0	0	0	0	0	0	0	0	0	0	0	0	0	0	0	0	0	0	0	0	0	0	0	0	0	0	0	0	0	0	0	0	0	0
CPR_OTU1307	k__Bacteria;p__Patescibacteriota;c__Minisyncoccia;o__Portnoybacterales_A;f__RBC-13-40-8-A;g__JAHILAO1	0	0	0	0	0	0	0	0	0	0	0	0	0	0	0	0	0	0	0	0	0	0	0	0	0	0	0	0	0	0	0	0	0	0	0	0	0	0	0	0	0	0	0	0	0	0	0	0
CPR_OTU1308	k__Bacteria;p__Patescibacteriota;c__Patescibacteriia;o__SG8-24;f__GWF2-40-263;g__UBA12478	0	0	0	0	0	0	0	0	0	0	0	0	0	0	0	0	0	0	0	0	0	0	0	0	0	0	0	0	0	0	0	0	0	0	0	0	0	0	0	0	0	0	0	0	0	0	0	0
CPR_OTU1309	k__Bacteria;p__Patescibacteriota;c__Minisyncoccia;o__UBA6257;f__2-01-FULL-56-20;g__	0	0	0	0	0	0	0	0	0	0	0	0	0	0	0	0	0	0	0	0	0	0	0	0	0	0	0	0	0	0	0	0	0	0	0	0	0	0	0	0	0	0	0	0	0	0	0	0
CPR_OTU1310	k__Bacteria;p__Patescibacteriota;c__Patescibacteriia;o__;f__;g__	0	0	0	0	0	0	0	0	0	0	0	0	0	0	0	0	0	0	0	0	0	0	0	0	0	0	0	0	0	0	0	0	0	0	0	0	0	0	0	0	0	0	0	0	0	0	0	0
CPR_OTU1311	k__Bacteria;p__Patescibacteriota;c__Saccharimonadia;o__Saccharimonadales;f__;g__	0	0	0	0	0	0	0	0	0	0	0	0	0	0	0	0	0	0	0	0	0	0	0	0	0	0	0	0	0	0	0	0	0	0	0	0	0	0	0	0	0	0	0	0	0	0	0	0
CPR_OTU1312	k__Bacteria;p__Patescibacteriota;c__Gracilibacteria;o__;f__;g__	0	0	0	0	0	0	0	0	0	0	0	0	0	0	0	0	0	0	0	0	0	0	0	0	0	0	0	0	0	0	0	0	0	0	0	0	0	0	0	0	0	0	0	0	0	0	0	0
CPR_OTU1313	k__Bacteria;p__Patescibacteriota;c__Saccharimonadia;o__Saccharimonadales;f__UBA4665;g__JAGORO01	0	0	0	0	0	0	0	0	0	0	0	0	0	0	0	0	0	0	0	0	0	0	0	0	0	0	0	0	0	0	0	0	0	0	0	0	0	0	0	0	0	0	0	0	0	0	0	0
CPR_OTU1314	k__Bacteria;p__Patescibacteriota;c__Patescibacteriia;o__UBA11705;f__JACRDX01;g__JACRDX01	0	0	0	0	0	0	0	0	0	0	0	0	0	0	0	0	0	0	0	0	0	0	0	0	0	0	0	0	0	0	0	0	0	0	0	0	0	0	0	0	0	0	0	0	0	0	0	0
CPR_OTU1315	k__Bacteria;p__Patescibacteriota;c__Minisyncoccia;o__UBA9983_A;f__SBAW01;g__GWA1-54-10	0	0	1483	0	0	0	0	0	0	0	0	0	0	0	0	0	0	0	0	0	0	0	0	0	0	0	0	0	0	0	0	0	0	0	0	0	0	0	0	0	0	0	0	0	0	0	0	0
CPR_OTU1316	k__Bacteria;p__Patescibacteriota;c__WWE3;o__;f__;g__	0	0	0	0	0	0	0	0	0	0	0	0	0	0	0	0	0	0	0	0	0	0	0	0	0	0	0	0	0	0	0	0	0	0	0	0	0	0	0	0	0	0	0	0	0	0	0	0
CPR_OTU1317	k__Bacteria;p__Patescibacteriota;c__CPR3;o__CPR3;f__GCA-002780085;g__GCA-002780085	0	0	0	0	0	0	0	0	0	0	0	0	0	0	0	0	0	0	0	0	0	0	0	0	0	0	0	0	0	0	0	0	0	0	0	0	0	0	0	0	0	0	0	0	0	0	0	0
CPR_OTU1318	k__Bacteria;p__Patescibacteriota;c__Saccharimonadia;o__Saccharimonadales;f__UBA10212;g__	0	0	0	0	0	0	0	0	0	0	0	0	205	0	0	0	0	0	0	0	0	0	0	0	0	0	0	0	0	0	0	0	0	0	0	0	0	0	0	0	0	0	0	0	0	0	0	0
CPR_OTU1319	k__Bacteria;p__Patescibacteriota;c__Minisyncoccia;o__UBA9983_A;f__PALSA-1337;g__C7867-002	0	0	0	0	0	0	0	0	0	0	0	0	0	0	0	0	0	0	0	0	0	0	0	0	0	0	0	0	0	0	0	0	0	0	0	0	0	0	0	0	0	0	0	0	0	0	0	0
CPR_OTU1320	k__Bacteria;p__Patescibacteriota;c__Patescibacteriia;o__SG8-24;f__GWF2-40-263;g__VGKU01	0	0	0	0	0	0	0	0	0	0	0	0	0	0	0	0	0	0	0	0	0	0	0	0	0	0	0	0	0	0	0	0	0	0	0	0	0	0	0	0	0	0	0	0	0	0	0	0
CPR_OTU1321	k__Bacteria;p__Patescibacteriota;c__Minisyncoccia;o__UBA9983_A;f__UBA918;g__OLB19	0	0	0	0	0	0	0	0	0	0	0	0	0	0	0	0	0	0	0	0	0	0	0	0	0	0	0	0	0	0	0	0	0	0	0	0	0	0	0	0	0	0	0	0	0	0	0	0
CPR_OTU1322	k__Bacteria;p__Patescibacteriota;c__Minisyncoccia;o__UBA9983_A;f__UBA2103;g__C7867-001	0	0	0	0	0	0	0	0	0	0	0	0	0	0	0	0	0	0	0	0	0	0	0	0	0	0	0	0	0	0	0	0	0	0	0	0	0	0	0	0	0	0	0	0	0	0	0	0
CPR_OTU1323	k__Bacteria;p__Patescibacteriota;c__Minisyncoccia;o__UBA9983_A;f__UBA5272;g__UBA5272	0	0	0	0	0	0	0	0	0	0	0	0	0	0	0	0	0	0	0	0	0	0	0	0	0	0	0	0	0	0	0	0	0	0	0	0	0	0	0	0	0	0	0	0	0	0	0	0
CPR_OTU1324	k__Bacteria;p__Patescibacteriota;c__Minisyncoccia;o__UBA9983_A;f__UBA5272;g__UBA5272	0	0	0	0	0	0	0	0	0	0	0	0	0	0	0	0	0	0	0	0	0	0	0	0	0	0	0	0	0	0	0	0	0	0	0	0	0	0	0	0	0	0	0	0	0	0	0	0
CPR_OTU1325	k__Bacteria;p__Patescibacteriota;c__Microgenomatia;o__;f__;g__	0	0	0	0	0	0	0	0	0	0	0	0	0	0	0	0	0	0	0	0	0	0	0	0	0	0	0	0	0	0	0	0	0	0	0	0	0	0	0	0	0	0	0	0	0	0	0	0
CPR_OTU1326	k__Bacteria;p__Patescibacteriota;c__Patescibacteriia;o__Magasanikbacterales;f__UBA922;g__	0	0	0	0	0	0	0	0	0	0	0	0	0	0	0	0	0	0	0	0	0	0	0	0	0	0	0	0	0	0	0	0	0	0	0	0	0	0	0	0	0	0	0	0	0	0	0	0
CPR_OTU1327	k__Bacteria;p__Patescibacteriota;c__Minisyncoccia;o__UBA9983_A;f__UBA9973;g__	0	0	0	4418	0	0	0	0	0	0	0	0	0	0	0	0	0	0	0	0	0	0	0	0	0	0	0	0	0	0	0	0	0	0	0	0	0	0	0	0	0	0	0	0	0	0	0	0
CPR_OTU1328	k__Bacteria;p__Patescibacteriota;c__Minisyncoccia;o__UBA9983_A;f__;g__	0	0	0	0	0	0	0	0	0	0	0	0	0	0	0	0	0	0	0	0	0	0	0	0	0	0	0	0	0	0	0	0	0	0	0	0	0	0	0	0	0	0	0	0	0	0	0	0
CPR_OTU1329	k__Bacteria;p__Patescibacteriota;c__Patescibacteriia;o__SBBC01;f__CAIJZX01;g__CAIJZX01	0	0	0	0	0	0	0	0	0	0	0	0	0	0	0	0	0	0	0	0	0	0	0	0	0	0	0	0	0	0	0	0	0	0	0	0	0	0	0	0	0	0	0	0	0	0	0	0
CPR_OTU1330	k__Bacteria;p__Patescibacteriota;c__JAEDAM01;o__Absconditabacterales;f__X112;g__	0	0	0	0	0	0	0	0	0	0	0	0	0	0	0	0	0	0	0	0	0	0	0	0	0	0	0	0	0	0	0	0	0	0	0	0	0	0	0	0	0	0	0	0	0	0	0	0
CPR_OTU1331	k__Bacteria;p__Patescibacteriota;c__Minisyncoccia;o__UBA6257;f__Colwellbacteraceae;g__	0	0	0	0	0	0	0	0	0	0	0	0	0	0	0	0	0	0	0	0	0	0	0	0	0	0	0	0	0	0	0	0	0	0	0	0	0	0	0	0	0	0	0	0	0	0	0	0
CPR_OTU1332	k__Bacteria;p__Patescibacteriota;c__Minisyncoccia;o__UBA9983_A;f__UBA9973;g__	0	0	0	0	0	0	0	0	0	0	0	0	0	0	0	0	0	0	0	0	0	0	0	0	0	0	0	0	0	0	0	0	0	0	0	0	0	0	0	0	0	0	0	0	0	0	0	0
CPR_OTU1333	k__Bacteria;p__Patescibacteriota;c__Microgenomatia;o__;f__;g__	0	0	0	0	0	0	0	0	0	0	0	0	0	0	0	0	0	0	0	0	0	0	0	0	0	0	0	0	0	0	0	0	0	0	0	0	0	0	0	0	0	0	0	0	0	0	0	0
CPR_OTU1334	k__Bacteria;p__Patescibacteriota;c__Microgenomatia;o__2-02-FULL-39-11;f__2-02-FULL-39-11;g__	0	0	0	0	0	0	0	0	0	0	0	0	0	0	0	0	0	0	0	0	0	0	0	0	0	0	0	0	0	0	0	0	0	0	0	0	0	0	0	0	0	0	0	0	0	0	0	0
CPR_OTU1335	k__Bacteria;p__Patescibacteriota;c__Minisyncoccia;o__UBA9983_A;f__UBA10002;g__UBA10002	0	0	0	0	0	0	0	0	0	0	344	0	0	0	0	0	0	0	0	0	0	0	0	0	0	0	0	0	0	0	0	0	0	0	0	0	0	0	0	0	0	0	0	0	0	0	0	0
CPR_OTU1336	k__Bacteria;p__Patescibacteriota;c__Minisyncoccia;o__UBA9983_A;f__XYD1-FULL-46-19;g__	0	0	0	0	0	0	0	0	0	0	0	0	0	0	0	0	0	0	0	0	0	0	0	0	0	0	0	0	0	0	0	0	0	0	0	0	0	0	0	0	0	0	0	0	0	0	0	0
CPR_OTU1337	k__Bacteria;p__Patescibacteriota;c__Minisyncoccia;o__Paceibacterales;f__UBA10102;g__	0	0	0	0	0	0	0	0	0	0	0	0	0	0	0	0	0	0	0	0	0	0	0	0	0	0	0	0	0	0	0	0	0	0	0	0	0	0	0	0	0	0	0	0	0	0	0	0
CPR_OTU1338	k__Bacteria;p__Patescibacteriota;c__Minisyncoccia;o__UBA6257;f__GWB1-50-10;g__	0	0	0	0	0	0	0	0	0	0	0	0	0	0	0	0	0	0	0	0	0	0	0	0	0	0	0	0	0	0	0	0	0	0	0	0	0	0	0	0	0	0	0	0	0	0	0	0
CPR_OTU1339	k__Bacteria;p__Patescibacteriota;c__Patescibacteriia;o__SG8-24;f__SG8-24;g__	0	0	0	0	1593	0	0	0	0	0	0	0	0	0	0	0	0	0	0	0	0	0	0	0	0	0	0	0	0	0	0	0	0	0	0	0	0	0	0	0	0	0	0	0	0	0	0	0
CPR_OTU1340	k__Bacteria;p__Patescibacteriota;c__Microgenomatia;o__Levybacterales;f__UBA12049;g__	0	0	0	0	0	0	0	0	0	0	0	0	0	0	0	0	0	0	0	0	0	0	0	0	0	0	0	0	0	0	0	0	0	0	0	0	0	0	0	0	0	0	0	0	0	0	0	0
CPR_OTU1341	k__Bacteria;p__Patescibacteriota;c__Minisyncoccia;o__UBA9983_A;f__Zambryskibacteraceae;g__	0	0	0	0	0	0	0	0	0	0	0	0	0	0	0	0	0	0	0	0	0	0	0	0	0	0	0	0	0	0	0	0	0	0	0	0	0	0	0	0	0	0	0	0	0	0	0	0
CPR_OTU1342	k__Bacteria;p__Patescibacteriota;c__Patescibacteriia;o__SG8-24;f__UBA9934;g__UBA9934	0	0	0	0	0	0	0	0	0	0	0	0	0	0	0	0	0	0	0	0	0	0	0	0	0	0	0	0	0	0	0	0	0	0	0	0	0	0	0	0	0	0	0	0	0	0	0	0
CPR_OTU1343	k__Bacteria;p__Patescibacteriota;c__Patescibacteriia;o__SG8-24;f__GWF2-40-263;g__	0	0	0	0	0	0	0	0	0	0	0	0	0	0	0	0	0	0	0	0	0	0	0	0	0	0	0	0	0	0	0	0	0	0	0	0	0	0	0	0	0	0	0	0	0	0	0	0
CPR_OTU1344	k__Bacteria;p__Patescibacteriota;c__Minisyncoccia;o__Paceibacterales;f__MHMH01;g__	0	0	0	0	0	0	0	0	0	0	0	0	0	0	0	0	0	0	0	0	0	0	0	0	0	0	0	0	0	0	0	0	0	0	0	0	0	0	0	0	0	0	0	0	0	0	0	0
CPR_OTU1345	k__Bacteria;p__Patescibacteriota;c__Microgenomatia;o__UBA1406;f__GWC2-37-13;g__	0	0	0	301	0	0	0	0	0	0	0	0	0	0	0	0	0	0	0	0	0	0	0	0	0	0	0	0	0	0	0	0	0	0	0	0	0	0	0	0	0	0	0	0	0	0	0	0
CPR_OTU1346	k__Bacteria;p__Patescibacteriota;c__Patescibacteriia;o__UBA11705;f__JABHMO01;g__	0	0	0	0	0	0	0	0	0	0	0	0	0	0	0	0	0	0	0	0	0	0	0	0	0	0	0	0	0	0	0	0	0	0	0	0	0	0	0	0	0	0	0	0	0	0	0	0
CPR_OTU1347	k__Bacteria;p__Patescibacteriota;c__Minisyncoccia;o__2-02-FULL-40-12;f__IGHO2-12-FULL-4;g__	0	0	0	0	0	0	0	0	0	0	0	0	0	0	0	0	0	0	0	0	0	0	0	0	0	0	0	0	0	0	0	0	0	0	0	0	0	0	0	0	0	0	0	0	0	0	0	0
CPR_OTU1348	k__Bacteria;p__Patescibacteriota;c__Minisyncoccia;o__Paceibacterales;f__GWA2-46-15;g__GWA2-46-15	0	0	0	0	0	0	0	0	0	0	0	0	0	0	0	0	0	0	0	0	0	0	0	0	0	0	0	0	0	0	0	0	0	0	0	0	0	0	0	0	0	0	0	0	0	0	0	0
CPR_OTU1349	k__Bacteria;p__Patescibacteriota;c__Minisyncoccia;o__UBA9983_A;f__UBA12079;g__JAHITUO1	0	0	0	0	0	0	0	0	0	0	0	0	0	0	0	0	0	0	0	0	0	0	0	0	0	0	0	0	0	0	0	0	0	0	0	0	0	0	0	0	0	0	0	0	0	0	0	0
CPR_OTU1350	k__Bacteria;p__Patescibacteriota;c__Kazan-3B-28;o__Kazan-3B-28;f__UBA10110;g__	0	0	0	0	0	0	0	0	0	0	0	0	0	0	0	0	0	0	0	0	0	0	0	0	0	0	0	0	0	0	0	0	0	0	0	0	0	0	0	0	0	0	0	0	0	0	0	0
CPR_OTU1351	k__Bacteria;p__Patescibacteriota;c__Minisyncoccia;o__UBA10092;f__UBA10092;g__UBA10092	0	0	0	0	0	0	0	0	0	0	0	0	0	0	0	0	0	0	0	0	0	0	0	0	0	0	0	0	0	0	0	0	0	0	0	0	0	0	0	0	0	0	0	0	0	0	0	0
CPR_OTU1352	k__Bacteria;p__Patescibacteriota;c__Patescibacteriia;o__;f__;g__	0	0	0	0	0	0	0	0	0	0	0	0	0	0	0	0	0	0	0	0	0	0	0	0	0	0	0	0	0	0	0	0	0	0	0	0	0	0	0	0	0	0	0	0	0	0	0	0
CPR_OTU1353	k__Bacteria;p__Patescibacteriota;c__Minisyncoccia;o__Moranbacterales;f__;g__	0	0	0	0	0	0	0	0	0	0	0	0	0	0	0	0	0	0	0	0	0	0	0	0	0	0	0	0	0	0	0	0	0	0	0	0	0	0	0	0	0	0	0	0	0	0	0	0
CPR_OTU1354	k__Bacteria;p__Patescibacteriota;c__Minisyncoccia;o__UBA9983_A;f__;g__	0	0	0	0	0	0	0	0	0	0	0	0	0	0	0	0	0	0	0	0	0	0	0	0	0	0	0	0	0	0	0	0	0	0	0	0	0	0	0	0	0	0	0	0	0	0	0	0
CPR_OTU1355	k__Bacteria;p__Patescibacteriota;c__Saccharimonadia;o__Saccharimonadales;f__;g__	0	0	0	157	0	0	0	0	0	0	0	0	0	0	0	0	0	0	0	0	0	0	0	0	0	0	0	0	0	0	0	0	0	0	0	0	0	0	0	0	0	0	0	0	0	0	0	0
CPR_OTU1356	k__Bacteria;p__Patescibacteriota;c__Saccharimonadia;o__Saccharimonadales;f__Saccharimonadaceae;g__Saccharimonas	0	0	0	0	0	0	0	0	0	0	0	0	0	0	0	0	0	0	0	0	0	0	0	0	0	0	0	0	0	0	0	0	0	0	0	0	0	0	0	0	0	0	0	0	0	0	0	0
CPR_OTU1357	k__Bacteria;p__Patescibacteriota;c__Microgenomatia;o__UBA10105;f__UBA927;g__	0	0	0	0	0	0	0	0	0	0	0	0	0	0	0	0	0	0	0	0	0	0	0	0	0	0	0	0	0	0	0	0	0	0	0	0	0	0	0	0	0	0	0	0	0	0	0	0
CPR_OTU1358	k__Bacteria;p__Patescibacteriota;c__Minisyncoccia;o__Paceibacterales;f__;g__	0	0	0	0	0	0	0	0	0	0	0	0	0	0	0	0	0	0	0	0	0	0	0	0	0	0	0	0	0	0	0	0	0	0	0	0	0	0	0	0	0	0	0	0	0	0	0	0
CPR_OTU1359	k__Bacteria;p__Patescibacteriota;c__Patescibacteriia;o__SG8-24;f__2-12-FULL-60-25;g__	0	0	0	0	0	0	0	0	0	0	0	0	0	0	0	0	0	0	0	0	0	0	0	0	0	0	0	0	0	0	0	0	0	0	0	0	0	0	0	0	0	0	0	0	0	0	0	0
CPR_OTU1360	k__Bacteria;p__Patescibacteriota;c__Minisyncoccia;o__UBA9983_A;f__UBA1539_A;g__	0	0	0	0	0	0	0	0	0	0	0	0	0	0	0	0	0	0	0	0	0	0	0	0	0	0	0	0	0	0	0	0	0	0	0	0	0	0	0	0	0	0	0	0	0	0	0	0
CPR_OTU1361	k__Bacteria;p__Patescibacteriota;c__Patescibacteriia;o__;f__;g__	0	0	0	0	0	0	0	0	0	0	0	0	0	0	0	0	0	0	0	0	0	0	0	0	0	0	0	0	0	0	0	0	0	0	0	0	0	0	0	0	0	0	0	0	0	0	0	0
CPR_OTU1362	k__Bacteria;p__Patescibacteriota;c__Patescibacteriia;o__UBA2169;f__UBA2169;g__CG10-46-32	0	0	0	0	0	0	0	0	0	0	0	0	0	0	0	0	0	0	0	0	0	0	0	0	0	0	0	0	0	0	0	0	0	0	0	0	0	0	0	0	0	0	0	0	0	0	0	0
CPR_OTU1363	k__Bacteria;p__Patescibacteriota;c__Minisyncoccia;o__UBA9983_A;f__UBA918;g__OLB19	0	0	0	0	0	0	0	0	0	214	0	0	0	0	0	0	0	0	0	0	0	0	0	0	0	0	0	0	0	0	0	0	0	0	0	0	0	0	0	0	0	0	0	0	0	0	0	0
CPR_OTU1364	k__Bacteria;p__Patescibacteriota;c__Minisyncoccia;o__UBA9983_A;f__SBAW01;g__GWA1-54-10	0	0	0	0	0	0	0	0	0	0	0	0	0	0	0	0	0	0	0	0	0	0	0	0	0	0	0	0	0	0	0	0	0	0	0	0	0	0	0	0	0	0	0	0	0	0	0	0
CPR_OTU1365	k__Bacteria;p__Patescibacteriota;c__Minisyncoccia;o__Paceibacterales;f__CSSED10-335;g__	0	0	0	0	0	0	0	0	0	0	0	0	0	0	0	0	0	0	0	0	0	0	0	0	0	0	0	0	0	0	0	0	0	0	0	0	0	0	0	0	0	0	0	0	0	0	0	0
CPR_OTU1366	k__Bacteria;p__Patescibacteriota;c__Minisyncoccia;o__UBA9983_A;f__SBAW01;g__GWA1-54-10	0	0	0	0	0	906	0	352	2337	0	0	0	0	0	0	0	0	0	0	0	0	0	0	0	0	0	0	0	0	0	0	0	0	0	0	0	0	0	0	0	0	0	0	0	0	0	0	0
CPR_OTU1367	k__Bacteria;p__Patescibacteriota;c__Saccharimonadia;o__Saccharimonadales;f__UBA4665;g__	0	0	0	0	0	0	0	0	0	0	0	0	0	0	0	0	0	0	0	0	0	0	0	0	0	0	0	0	0	0	0	0	0	0	0	0	0	0	0	0	0	0	0	0	0	0	0	0
CPR_OTU1368	k__Bacteria;p__Patescibacteriota;c__Minisyncoccia;o__Moranbacterales;f__UBA11712;g__	0	0	0	0	0	0	0	0	0	0	0	0	0	0	0	0	0	0	0	0	0	0	0	0	0	0	0	0	0	0	0	0	0	0	0	0	0	0	0	0	0	0	0	0	0	0	0	0
CPR_OTU1369	k__Bacteria;p__Patescibacteriota;c__Minisyncoccia;o__Sungbacterales;f__JACQCQ01;g__	0	0	0	0	0	0	0	0	0	0	0	0	0	0	0	0	0	0	0	0	0	0	0	0	0	0	0	0	0	0	0	0	0	0	0	0	0	0	0	0	0	0	0	0	0	0	0	0
CPR_OTU1370	k__Bacteria;p__Patescibacteriota;c__Minisyncoccia;o__Portnoybacterales;f__UBA2143;g__	0	0	0	0	0	0	0	0	0	0	0	0	0	0	0	0	0	0	0	0	0	0	0	0	0	0	0	0	0	0	0	0	0	0	0	0	0	0	0	0	0	0	0	0	0	0	0	0
CPR_OTU1371	k__Bacteria;p__Patescibacteriota;c__Patescibacteriia;o__BM507;f__UBA12465;g__CAJAVM01	0	0	0	0	0	0	0	0	0	0	0	0	0	0	0	0	0	0	0	0	0	0	0	0	0	0	0	0	0	0	0	0	0	0	0	0	0	0	0	0	0	0	0	0	0	0	0	0
CPR_OTU1372	k__Bacteria;p__Patescibacteriota;c__Patescibacteriia;o__SG8-24;f__GWF2-40-263;g__UBA12478	0	0	0	0	0	0	0	0	0	0	0	0	0	0	0	0	0	0	0	0	0	0	0	0	0	0	0	0	0	0	0	0	0	0	0	0	0	0	0	0	0	0	0	0	0	0	0	0
CPR_OTU1373	k__Bacteria;p__Patescibacteriota;c__Patescibacteriia;o__SG8-24;f__SG8-24;g__	0	0	0	0	2511	0	0	0	0	50	10	0	0	0	0	0	0	0	0	0	0	0	0	0	0	0	0	0	0	0	0	0	0	0	0	0	0	0	0	0	0	0	0	0	0	0	0	0
CPR_OTU1374	k__Bacteria;p__Patescibacteriota;c__Patescibacteriia;o__BM507;f__UBA12465;g__CAJAVM01	0	0	0	0	0	0	0	0	0	0	0	0	0	0	0	0	0	0	0	0	0	0	0	0	0	0	0	0	0	0	0	0	0	0	0	0	0	0	0	0	0	0	0	0	0	0	0	0
CPR_OTU1375	k__Bacteria;p__Patescibacteriota;c__Patescibacteriia;o__Magasanikbacterales;f__GWA2-37-8;g__	0	0	0	0	0	0	0	0	0	0	0	0	0	0	0	0	0	0	0	0	0	0	0	0	0	0	0	0	0	0	0	0	0	0	0	0	0	0	0	0	0	0	0	0	0	0	0	0
CPR_OTU1376	k__Bacteria;p__Patescibacteriota;c__Minisyncoccia;o__UBA9983_A;f__UBA918;g__OLB19	0	0	0	0	0	0	0	0	0	0	0	0	0	0	0	0	0	0	0	0	0	0	0	0	0	0	0	0	0	0	0	0	0	0	0	0	0	0	0	0	0	0	0	0	0	0	0	0
CPR_OTU1377	k__Bacteria;p__Patescibacteriota;c__Minisyncoccia;o__UBA9983_A;f__UBA2103;g__1-14-0-10-45-20	0	0	0	0	0	0	0	0	0	0	0	0	0	0	0	0	0	0	0	0	0	0	0	0	0	0	0	0	0	0	0	0	0	0	0	0	0	0	0	0	0	0	0	0	0	0	0	0
CPR_OTU1378	k__Bacteria;p__Patescibacteriota;c__Minisyncoccia;o__Sungbacterales;f__HO2-52-23;g__	0	0	0	0	0	0	0	0	0	0	0	0	0	0	0	0	0	0	0	0	0	0	0	0	0	0	0	0	0	0	0	0	0	0	0	0	0	0	0	0	0	0	0	0	0	0	0	0
CPR_OTU1379	k__Bacteria;p__Patescibacteriota;c__Patescibacteriia;o__BM507;f__UBA12465;g__	0	0	0	0	0	0	0	0	0	0	0	0	0	0	0	0	0	0	0	0	0	0	0	0	0	0	0	0	0	0	0	0	0	0	0	0	0	0	0	0	0	0	0	0	0	0	0	0
CPR_OTU1380	k__Bacteria;p__Patescibacteriota;c__Patescibacteriia;o__Magasanikbacterales;f__UBA922;g__JAAZJX01	0	0	0	0	0	0	0	0	0	0	0	0	0	0	0	0	0	0	0	0	0	0	0	0	0	0	0	0	0	0	0	0	0	0	0	0	0	0	0	0	0	0	0	0	0	0	0	0
CPR_OTU1381	k__Bacteria;p__Patescibacteriota;c__Gracilibacteria;o__UBA1369;f__2-02-FULL-48-14;g__	0	0	781	0	0	0	0	0	0	0	0	0	0	0	0	0	0	0	0	0	0	0	0	0	0	0	0	0	0	0	0	0	0	0	0	0	0	0	0	0	0	0	0	0	0	0	0	0
CPR_OTU1382	k__Bacteria;p__Patescibacteriota;c__Microgenomatia;o__UBA10105;f__UBA927;g__UBA927	0	0	0	0	0	0	0	0	0	0	0	0	0	0	0	0	0	0	0	0	0	0	0	0	0	0	0	0	0	0	0	0	0	0	0	0	0	0	0	0	0	0	0	0	0	0	0	0
CPR_OTU1383	k__Bacteria;p__Patescibacteriota;c__Microgenomatia;o__UBA1406;f__GWC2-37-13;g__UBA1450	0	0	0	0	0	0	0	0	0	0	0	0	0	0	0	0	0	0	0	0	0	0	0	0	0	0	0	0	0	0	0	0	0	0	0	0	0	0	0	0	0	0	0	0	0	0	0	0
CPR_OTU1384	k__Bacteria;p__Patescibacteriota;c__Minisyncoccia;o__Paceibacterales;f__MHMH01;g__	0	0	0	0	0	0	0	0	0	0	0	0	0	0	0	0	0	0	0	0	0	0	0	0	0	0	0	0	0	0	0	0	0	0	0	0	0	0	0	0	0	0	0	0	0	0	0	0
CPR_OTU1385	k__Bacteria;p__Patescibacteriota;c__Patescibacteriia;o__BM507;f__UBA12465;g__	0	0	0	0	0	0	0	0	0	0	0	0	0	0	0	0	0	0	0	0	0	0	0	0	0	0	0	0	0	0	0	0	0	0	0	0	0	0	0	0	0	0	0	0	0	0	0	0
CPR_OTU1386	k__Bacteria;p__Patescibacteriota;c__Minisyncoccia;o__UBA9983_A;f__21-14-al-36-13;g__VMGxo1	0	0	0	0	0	0	0	0	0	0	0	0	0	0	0	0	0	0	0	0	0	0	0	0	0	0	0	0	0	0	0	0	0	0	0	0	0	0	0	0	0	0	0	0	0	0	0	0
CPR_OTU1387	k__Bacteria;p__Patescibacteriota;c__Saccharimonadia;o__CAILAD01;f__;g__	0	0	109	163	0	0	0	0	0	0	0	0	0	0	0	0	0	0	0	0	0	0	0	0	0	0	0	0	0	0	0	0	0	0	0	0	0	0	0	0	0	0	0	0	0	0	0	0
CPR_OTU1388	k__Bacteria;p__Patescibacteriota;c__Minisyncoccia;o__UBA6257;f__;g__	0	0	0	0	0	0	0	0	0	0	0	0	0	0	0	0	0	0	0	0	0	0	0	0	0	0	0	0	0	0	0	0	0	0	0	0	0	0	0	0	0	0	0	0	0	0	0	0
CPR_OTU1389	k__Bacteria;p__Patescibacteriota;c__Minisyncoccia;o__UBA9983_A;f__;g__	0	0	0	0	0	0	0	0	0	0	0	0	0	0	0	0	0	0	0	0	0	0	0	0	0	0	0	0	0	0	0	0	0	0	0	0	0	0	0	0	0	0	0	0	0	0	0	0
CPR_OTU1390	k__Bacteria;p__Patescibacteriota;c__Minisyncoccia;o__UBA9983_A;f__UBA2100;g__UBA10103	0	0	0	0	0	0	0	0	0	0	0	0	0	0	0	0	0	0	0	0	0	0	0	0	0	0	0	0	0	0	0	0	0	0	0	0	0	0	0	0	0	0	0	0	0	0	0	0
CPR_OTU1391	k__Bacteria;p__Patescibacteriota;c__Minisyncoccia;o__UBA9983_A;f__J119;g__UBA12088	0	0	0	0	0	0	0	0	0	0	0	0	0	0	0	0	0	0	0	0	0	0	0	0	0	0	0	0	0	0	0	0	0	0	0	0	0	0	0	0	0	0	0	0	0	0	0	0
CPR_OTU1392	k__Bacteria;p__Patescibacteriota;c__Minisyncoccia;o__UBA9983_A;f__Zambryskibacteraceae_A;g__WO2-35-19	0	0	0	0	0	0	0	0	0	0	0	0	0	0	0	0	0	0	0	0	0	0	0	0	0	0	0	0	0	0	0	0	0	0	0	0	0	0	0	0	0	0	0	0	0	0	0	0
CPR_OTU1393	k__Bacteria;p__Patescibacteriota;c__Minisyncoccia;o__UBA6257;f__GWB1-50-10;g__	0	0	0	0	0	0	0	0	0	0	0	0	0	0	0	0	0	0	0	0	0	0	0	0	0	0	0	0	0	0	0	0	0	0	0	0	0	0	0	0	0	0	0	0	0	0	0	0
CPR_OTU1394	k__Bacteria;p__Patescibacteriota;c__Minisyncoccia;o__Moranbacterales;f__UBA1568;g__UBA1568	0	0	0	0	0	0	0	0	0	0	0	0	0	0	0	0	0	0	0	0	0	0	0	0	0	0	0	0	0	0	0	0	0	0	0	0	0	0	0	0	0	0	0	0	0	0	0	0
CPR_OTU1395	k__Bacteria;p__Patescibacteriota;c__Minisyncoccia;o__UBA9983_A;f__Zambryskibacteraceae;g__UBA5004	0	0	0	0	0	0	0	0	0	0	0	0	0	0	0	0	0	0	0	0	0	0	0	0	0	0	0	0	0	0	0	0	0	0	0	0	0	0	0	0	0	0	0	0	0	0	0	0
CPR_OTU1396	k__Bacteria;p__Patescibacteriota;c__Gracilibacteria;o__UBA1369;f__PNNO01;g__	0	0	0	0	0	0	0	0	0	0	0	0	0	0	0	0	0	0	0	0	0	0	0	0	0	0	0	0	0	0	0	0	0	0	0	0	0	0	0	0	0	0	0	0	0	0	0	0
CPR_OTU1397	k__Bacteria;p__Patescibacteriota;c__Minisyncoccia;o__UBA9983_A;f__UBA2103;g__C7867-001	0	0	0	0	0	0	0	0	0	0	0	0	0	0	0	0	0	0	0	0	0	0	0	0	0	0	0	0	0	0	0	0	0	0	0	0	0	0	0	0	0	0	0	0	0	0	0	0
CPR_OTU1398	k__Bacteria;p__Patescibacteriota;c__Minisyncoccia;o__UBA6257;f__Colwellbacteraceae;g__	0	0	0	0	0	0	0	0	0	0	0	0	0	0	0	0	0	0	0	0	0	0	0	0	0	0	0	0	0	0	0	0	0	0	0	0	0	0	0	0	0	0	0	0	0	0	0	0
CPR_OTU1399	k__Bacteria;p__Patescibacteriota;c__Minisyncoccia;o__UBA9983_A;f__;g__	0	0	0	0	0	0	0	0	0	0	0	0	0	0	0	0	0	0	0	0	0	0	0	0	0	0	0	0	0	0	0	0	0	0	0	0	0	0	0	0	0	0	0	0	0	0	0	0
CPR_OTU1400	k__Bacteria;p__Patescibacteriota;c__Minisyncoccia;o__SW-4-49-11;f__SW-4-49-11;g__	0	0	0	0	0	0	0	0	0	0	0	0	0	0	0	0	0	0	0	0	0	0	0	0	0	0	0	0	0	0	0	0	0	0	0	0	0	0	0	0	0	0	0	0	0	0	0	0
CPR_OTU1401	k__Bacteria;p__Patescibacteriota;c__Gracilibacteria;o__Peribacterales;f__Peribacteraceae;g__	0	0	0	0	0	0	0	0	0	0	0	0	0	0	0	0	0	0	0	0	0	0	0	0	0	0	0	0	0	0	0	0	0	0	0	0	0	0	0	0	0	0	0	0	0	0	0	0
CPR_OTU1402	k__Bacteria;p__Patescibacteriota;c__Microgenomatia;o__Levybacterales;f__UBA12049;g__	0	0	0	0	0	0	0	0	0	0	0	0	0	0	0	0	0	0	0	0	0	0	0	0	0	0	0	0	0	0	0	0	0	0	0	0	0	0	0	0	0	0	0	355	241	1730	0	0
CPR_OTU1403	k__Bacteria;p__Patescibacteriota;c__Saccharimonadia;o__Saccharimonadales;f__CAIOMD01;g__	0	0	0	0	0	0	0	0	0	0	0	0	0	0	0	0	0	0	0	0	0	0	0	0	0	0	0	0	0	0	0	0	0	0	0	0	0	0	0	0	0	0	0	0	0	0	0	0
CPR_OTU1404	k__Bacteria;p__Patescibacteriota;c__Minisyncoccia;o__Portnoybacterales_A;f__;g__	0	0	0	0	0	0	0	0	0	0	0	0	0	0	0	0	0	0	0	0	0	0	0	0	0	0	0	0	0	0	0	0	0	0	0	0	0	0	0	0	0	0	0	0	0	0	0	0
CPR_OTU1405	k__Bacteria;p__Patescibacteriota;c__Patescibacteriia;o__2-01-FULL-39-33;f__2-01-FULL-39-33;g__CAISTG01	0	0	0	0	0	0	0	0	0	0	0	0	0	0	0	0	0	0	0	0	0	0	0	0	0	0	0	0	0	0	0	0	0	0	0	0	0	0	0	0	0	0	0	0	0	0	0	0
CPR_OTU1406	k__Bacteria;p__Patescibacteriota;c__Minisyncoccia;o__UBA9983_A;f__UBA918;g__	0	0	0	0	0	1519	0	0	0	0	0	0	266	349	0	960	0	0	0	0	0	0	0	0	0	0	0	0	0	0	0	0	0	0	0	0	0	0	0	0	0	0	0	0	0	0	0	0
CPR_OTU1407	k__Bacteria;p__Patescibacteriota;c__Minisyncoccia;o__UBA9983_A;f__SBAWO1;g__GWA1-54-10	0	479	0	0	0	0	0	0	0	0	0	0	0	0	0	0	0	0	0	0	0	0	0	0	0	0	0	0	0	0	0	0	0	0	0	0	0	0	0	0	0	0	0	0	0	0	0	0
CPR_OTU1408	k__Bacteria;p__Patescibacteriota;c__Saccharimonadia;o__Saccharimonadales;f__UBA10212;g__	0	0	0	0	0	0	0	0	0	0	0	0	0	0	0	0	0	0	0	0	0	0	0	0	0	0	0	0	0	0	0	0	0	0	0	0	0	0	0	0	0	0	0	0	0	0	0	2821
CPR_OTU1409	k__Bacteria;p__Patescibacteriota;c__Minisyncoccia;o__UBA9983_A;f__;g__	0	0	0	0	0	0	0	0	0	0	0	0	0	0	0	0	0	0	0	0	0	0	0	0	0	0	0	0	0	0	0	0	0	0	0	0	0	0	0	0	0	0	0	0	0	0	0	0
CPR_OTU1410	k__Bacteria;p__Patescibacteriota;c__Saccharimonadia;o__Saccharimonadales;f__;g__	0	0	0	0	0	0	0	0	0	0	0	0	0	0	0	0	0	0	0	0	0	0	0	0	0	0	0	0	0	0	0	0	0	0	0	0	0	0	0	0	0	0	0	0	0	0	0	0
CPR_OTU1411	k__Bacteria;p__Patescibacteriota;c__Minisyncoccia;o__UBA9983_A;f__UBA1539_A;g__	0	0	0	0	0	0	0	0	0	0	0	0	0	0	0	0	0	0	0	0	0	0	0	0	0	0	0	0	0	0	0	0	0	0	0	0	0	0	0	0	0	0	0	0	0	0	0	0
CPR_OTU1412	k__Bacteria;p__Patescibacteriota;c__Minisyncoccia;o__Paceibacterales;f__RBG-13-36-15;g__	0	0	0	0	0	0	0	0	0	0	0	0	0	0	0	0	0	0	0	0	0	0	0	0	0	0	0	0	0	0	0	0	0	0	0	0	0	0	0	0	0	0	0	0	0	0	0	0
CPR_OTU1413	k__Bacteria;p__Patescibacteriota;c__Saccharimonadia;o__Saccharimonadales;f__UBA10212;g__	0	0	0	0	0	192	0	1059	218	0	0	0	0	0	0	0	0	0	0	0	0	0	0	0	0	0	0	0	0	0	0	0	0	0	0	0	0	0	0	0	0	0	0	0	0	0	0	0
CPR_OTU1414	k__Bacteria;p__Patescibacteriota;c__Microgenomatia;o__;f__;g__	0	0	0	0	0	0	0	0	0	0	0	0	0	0	0	0	0	0	0	0	0	0	0	0	0	0	0	0	0	0	0	0	0	0	0	0	0	0	0	0	0	0	0	0	0	0	0	0
CPR_OTU1415	k__Bacteria;p__Patescibacteriota;c__WWE3;o__UBA101185;f__UBA10185;g__	0	0	0	0	0	0	0	0	0	0	0	0	0	0	0	0	0	0	0	0	0	0	0	0	0	0	0	0	0	0	0	0	0	0	0	0	0	0	0	0	0	0	0	0	0	0	0	0
CPR_OTU1416	k__Bacteria;p__Patescibacteriota;c__Minisyncoccia;o__UBA9983_A;f__Zambryskibacteraceae;g__UBA5004	0	0	0	0	0	0	0	0	0	0	0	0	0	0	0	0	0	0	0	0	0	0	0	0	0	0	0	0	0	0	0	0	0	0	0	0	0	0	0	0	0	0	0	0	0	0	0	0
CPR_OTU1417	k__Bacteria;p__Patescibacteriota;c__Dojkabacteria;o__SC72;f__SC72;g__UBA2177	0	0	0	0	0	0	0	0	0	0	0	0	0	0	0	0	0	0	0	0	0	0	0	0	0	0	0	0	0	0	0	0	0	0	0	0	0	0	0	0	0	0	0	0	0	0	0	0
CPR_OTU1418	k__Bacteria;p__Patescibacteriota;c__Minisyncoccia;o__UBA6257;f__1-14-0-10-40-38;g__	0	0	0	0	0	0	0	0	0	0	0	0	0	0	0	0	0	0	0	0	0	0	0	0	0	0	0	0	0	0	0	0	0	0	0	0	0	0	0	0	0	0	0	0	0	0	0	0
CPR_OTU1419	k__Bacteria;p__Patescibacteriota;c__Microgenomatia;o__UBA1406;f__GWC2-37-13;g__GWC2-37-13	0	0	0	0	0	0	0	0	0	0	0	0	0	0	0	0	0	0	0	0	0	0	0	0	0	0	0	0	0	0	0	0	0	0	0	0	0	0	0	0	0	0	0	0	0	0	0	0
CPR_OTU1420	k__Bacteria;p__Patescibacteriota;c__Patescibacteriia;o__GWA2-47-26;f__GWA2-47-26;g__	0	0	0	0	0	0	0	0	0	0	0	0	0	0	0	0	0	0	0	0	0	0	0	0	0	0	0	0	0	0	0	0	0	0	0	0	0	0	0	0	0	0	0	0	0	0	0	0
CPR_OTU1421	k__Bacteria;p__Patescibacteriota;c__Minisyncoccia;o__Paceibacterales;f__RBG-13-36-15;g__	0	0	0	0	0	0	0	0	0	0	0	0	0	0	0	0	0	0	0	0	0	0	0	0	0	0	0	0	0	0	0	0	0	0	0	0	0	0	0	0	0	0	0	0	0	0	0	0
CPR_OTU1422	k__Bacteria;p__Patescibacteriota;c__Microgenomatia;o__UBA1406;f__GWC2-37-13;g__YC2-FULL-38-9	0	0	0	0	0	0	0	0	0	0	0	0	0	0	0	0	0	0	0	0	0	0	0	0	0	0	0	0	0	0	0	0	0	0	0	0	0	0	0	0	0	0	0	0	0	0	0	0
CPR_OTU1423	k__Bacteria;p__Patescibacteriota;c__Microgenomatia;o__Curtissbacterales;f__GWA2-41-24;g__	0	0	0	0	0	0	0	0	0	0	0	0	0	0	0	0	0	0	0	0	0	0	0	0	0	0	0	0	0	0	0	0	0	0	0	0	0	0	0	0	0	0	0	0	0	0	0	0
CPR_OTU1424	k__Bacteria;p__Patescibacteriota;c__Saccharimonadia;o__Saccharimonadales;f__UBA1547;g__	0	0	0	0	0	0	0	0	0	0	0	0	0	0	0	0	0	0	0	0	0	0	0	0	0	0	0	0	0	0	0	0	0	0	0	0	0	0	0	0	0	0	0	0	0	0	0	0
CPR_OTU1425	k__Bacteria;p__Patescibacteriota;c__Patescibacteriia;o__SG8-24;f__;g__	0	0	0	0	0	0	0	0	0	0	0	0	0	0	0	0	0	0	0	0	0	0	0	0	0	0	0	0	0	0	0	0	0	0	0	0	0	0	0	0	0	0	0	0	0	0	0	0
CPR_OTU1426	k__Bacteria;p__Patescibacteriota;c__Minisyncoccia;o__UBA6257;f__2-01-FULL-56-20;g__JACQKUO1	0	0	0	0	0	0	0	0	0	0	0	0	0	0	0	0	0	0	0	0	0	0	0	0	0	0	0	0	0	0	0	0	0	0	0	0	0	0	0	0	0	0	0	0	0	0	0	0
CPR_OTU1427	k__Bacteria;p__Patescibacteriota;c__Minisyncoccia;o__UBA9983_A;f__DSPV01;g__2-02-FULL-46-13	0	0	0	0	0	0	0	0	0	0	0	0	0	0	0	0	0	0	0	0	0	0	0	0	0	0	0	0	0	0	0	0	0	0	0	0	0	0	0	0	0	0	0	0	0	0	0	0
CPR_OTU1428	k__Bacteria;p__Patescibacteriota;c__Microgenomatia;o__UBA12405;f__UBA12405;g__JAHIEZ01	0	0	0	0	0	0	0	0	0	0	0	0	0	0	0	0	0	0	0	0	0	0	0	0	0	0	0	0	0	0	0	0	0	0	0	0	0	0	0	0	0	0	0	0	0	0	0	0
CPR_OTU1429	k__Bacteria;p__Patescibacteriota;c__Microgenomatia;o__Levybacterales;f__GWA1-39-11;g__	0	0	0	0	0	0	0	0	0	0	0	0	0	0	0	0	0	0	0	0	0	0	0	0	0	0	0	0	0	0	0	0	0	0	0	0	0	0	0	0	0	0	0	0	0	0	0	0
CPR_OTU1430	k__Bacteria;p__Patescibacteriota;c__Microgenomatia;o__GCA-001788215;f__GCA-00278855;g__GCA-00278855	0	0	0	0	0	0	0	0	0	0	0	0	0	0	0	0	0	0	0	0	0	0	0	0	0	0	0	0	0	0	0	0	0	0	0	0	0	0	0	0	0	0	0	0	0	0	0	0
CPR_OTU1431	k__Bacteria;p__Patescibacteriota;c__Minisyncoccia;o__Paceibacterales;f__Staskawiczbacteraceae;g__	0	0	0	0	0	0	0	0	0	0	0	0	0	0	0	0	0	0	0	0	0	0	0	0	0	0	0	0	0	0	0	0	0	0	0	0	0	0	0	0	0	0	0	0	0	0	0	0
CPR_OTU1432	k__Bacteria;p__Patescibacteriota;c__Microgenomatia;o__;f__;g__	0	0	0	0	0	0	0	0	0	0	0	0	0	0	0	0	0	0	0	0	0	0	0	0	0	0	0	0	0	0	0	0	0	0	0	0	0	0	0	0	0	0	0	0	0	0	0	0
CPR_OTU1433	k__Bacteria;p__Patescibacteriota;c__Minisyncoccia;o__Paceibacterales;f__MHMH01;g__	0	0	0	0	0	0	0	0	0	0	0	0	0	0	0	0	0	0	0	0	0	0	0	0	0	0	0	0	0	0	0	0	0	0	0	0	0	0	0	0	0	0	0	0	0	0	0	0
CPR_OTU1434	k__Bacteria;p__Patescibacteriota;c__Minisyncoccia;o__UBA9983_A;f__UBA2103;g__C7867-001	0	0	0	0	0	0	0	0	0	0	0	0	0	0	0	0	0	0	0	0	0	0	0	0	0	0	0	0	0	0	0	0	0	0	0	0	0	0	0	0	0	0	0	0	0	0	0	0
CPR_OTU1435	k__Bacteria;p__Patescibacteriota;c__Saccharimonadia;o__Saccharimonadales;f__UBA1547;g__	0	0	0	0	0	514	0	105	0	0	0	0	2640	0	1843	1954	0	0	0	0	0	0	0	0	0	0	0	0	0	0	0	0	0	0	0	0	0	0	0	0	0	0	0	0	0	0	0	556
CPR_OTU1436	k__Bacteria;p__Patescibacteriota;c__Minisyncoccia;o__UBA9983_A;f__UBA9973;g__	0	0	0	0	0	0	0	0	0	0	0	0	0	0	0	0	0	0	0	0	0	0	0	0	0	0	0	0	0	0	0	0	0	0	0	0	0	0	0	0	0	0	0	0	0	0	0	0
CPR_OTU1437	k__Bacteria;p__Patescibacteriota;c__Minisyncoccia;o__Moranbacterales;f__;g__	0	0	0	0	0	0	0	0	0	0	0	0	0	0	0	0	0	0	0	0	0	0	0	0	0	0	0	0	0	0	0	0	0	0	0	0	0	0	0	0	0	0	0	0	0	0	0	0
CPR_OTU1438	k__Bacteria;p__Patescibacteriota;c__Minisyncoccia;o__Terrybacterales;f__;g__	0	0	0	0	0	0	0	0	0	0	0	0	0	0	0	0	0	0	0	0	0	0	0	0	0	0	0	0	0	0	0	0	0	0	0	0	0	0	0	0	0	0	0	0	0	0	0	0
CPR_OTU1439	k__Bacteria;p__Patescibacteriota;c__Microgenomatia;o__Curtissbacterales;f__GWA2-41-24;g__	0	0	0	0	0	0	0	0	0	0	0	0	0	0	0	0	0	0	0	0	0	0	0	0	0	0	0	0	0	0	0	0	0	0	0	0	0	0	0	0	0	0	0	0	0	0	0	0
CPR_OTU1440	k__Bacteria;p__Patescibacteriota;c__Microgenomatia;o__Woykebacterales;f__;g__	0	0	0	0	0	0	0	0	0	0	0	0	0	0	0	0	0	0	0	0	0	0	0	0	0	0	0	0	0	0	0	0	0	0	0	0	0	0	0	0	0	0	0	0	0	0	0	0
CPR_OTU1441	k__Bacteria;p__Patescibacteriota;c__Minisyncoccia;o__UBA9983_A;f__XYD1-FULL-46-19;g__	0	0	0	0	0	0	0	0	0	0	0	0	0	0	0	0	0	0	0	0	0	0	0	0	0	0	0	0	0	0	0	0	0	0	0	0	0	0	0	0	0	0	0	0	0	0	0	0
CPR_OTU1442	k__Bacteria;p__Patescibacteriota;c__Minisyncoccia;o__2-02-FULL-40-12;f__IGHO2-01-FULL-4-A;g__	0	0	0	0	0	0	0	0	0	0	0	0	0	0	0	0	0	0	0	0	0	0	0	0	0	0	0	0	0	0	0	0	0	0	0	0	0	0	0	0	0	0	0	0	0	0	0	0
CPR_OTU1443	k__Bacteria;p__Patescibacteriota;c__Microgenomatia;o__UBA1406;f__GWC2-37-13;g__GWC2-37-13	0	0	0	0	0	0	0	0	0	0	0	0	0	0	0	0	0	0	0	0	0	0	0	0	0	0	0	0	0	0	0	0	0	0	0	0	0	0	0	0	0	0	0	0	0	0	0	0
CPR_OTU1444	k__Bacteria;p__Patescibacteriota;c__Microgenomatia;o__UBA1406;f__GWC2-37-13;g__	0	0	0	0	0	0	0	0	0	0	0	0	0	0	0	0	0	0	0	0	0	0	0	0	0	0	0	0	0	0	0	0	0	0	0	0	0	0	0	0	0	0	0	0	0	0	0	0
CPR_OTU1445	k__Bacteria;p__Patescibacteriota;c__Microgenomatia;o__UBA1406;f__GWC2-37-13;g__	0	0	0	0	0	0	0	0	0	0	0	0	0	0	0	0	0	0	0	0	0	0	0	0	0	0	0	0	0	0	0	0	0	0	0	0	0	0	0	0	0	0	0	0	0	0	0	0
CPR_OTU1446	k__Bacteria;p__Patescibacteriota;c__Minisyncoccia;o__Moranbacterales;f__2-12-FULL-40-10;g__	0	0	0	0	0	0	0	0	0	0	0	0	0	0	0	0	0	0	0	0	0	0	0	0	0	0	0	0	0	0	0	0	0	0	0	0	0	0	0	0	0	0	0	0	0	0	0	0
CPR_OTU1447	k__Bacteria;p__Patescibacteriota;c__Microgenomatia;o__UBA12405;f__UBA12405;g__	0	0	0	0	0	0	0	0	0	0	0	0	0	0	0	0	0	0	0	0	0	0	0	0	0	0	0	0	0	0	0	0	0	0	0	0	0	0	0	0	0	0	0	0	0	0	0	0
CPR_OTU1448	k__Bacteria;p__Patescibacteriota;c__Minisyncoccia;o__Paceibacterales;f__;g__	0	0	0	0	0	0	0	0	0	0	0	0	0	0	0	0	0	0	0	0	0	0	0	0	0	0	0	0	0	0	0	0	0	0	0	0	0	0	0	0	0	0	0	0	0	0	0	0
CPR_OTU1449	k__Bacteria;p__Patescibacteriota;c__Minisyncoccia;o__Paceibacterales;f__UBA10102;g__01-FULL-49-22b	0	0	0	0	0	0	0	0	0	0	0	0	0	0	0	0	0	0	0	0	0	0	0	0	0	0	0	0	0	0	0	0	0	0	0	0	0	0	0	0	0	0	0	0	0	0	0	0
CPR_OTU1450	k__Bacteria;p__Patescibacteriota;c__Gracilibacteria;o__Peribacterales;f__Peribacteraceae;g__	0	0	918	0	0	0	0	0	0	0	0	0	0	0	0	0	0	0	0	0	0	0	0	0	0	0	0	0	0	0	0	0	0	0	0	0	0	0	0	0	0	0	0	0	0	0	0	0
CPR_OTU1451	k__Bacteria;p__Patescibacteriota;c__Saccharimonadia;o__Saccharimonadales;f__;g__	0	0	0	0	0	0	0	0	0	0	0	0	0	0	0	0	0	0	0	0	0	0	0	0	0	0	0	0	0	0	0	0	0	0	0	0	0	0	0	0	0	0	0	0	0	0	0	0
CPR_OTU1452	k__Bacteria;p__Patescibacteriota;c__Saccharimonadia;o__Saccharimonadales;f__UBA1547;g__UBA6175	0	0	0	0	0	0	0	0	0	0	0	0	621	214	29388	0	0	0	0	0	0	0	0	0	0	0	0	0	420	0	0	0	0	0	0	0	0	0	0	0	0	0	0	0	0	0	0	0
CPR_OTU1453	k__Bacteria;p__Patescibacteriota;c__Microgenomatia;o__UM-FILTER-40-11;f__UM-FILTER-40-11;g__	0	0	0	0	0	0	0	0	0	0	0	0	0	0	0	0	0	0	0	0	0	0	0	0	0	0	0	0	0	0	0	0	0	0	0	0	0	0	0	0	0	0	0	0	0	0	0	0
CPR_OTU1454	k__Bacteria;p__Patescibacteriota;c__Minisyncoccia;o__Portnoybacterales_A;f__;g__	0	0	0	0	0	0	0	0	0	0	0	0	0	0	0	0	0	0	0	0	0	0	0	0	0	0	0	0	0	0	0	0	0	0	0	0	0	0	0	0	0	0	0	0	0	0	0	0
CPR_OTU1455	k__Bacteria;p__Patescibacteriota;c__Saccharimonadia;o__Saccharimonadales;f__JACDFO01;g__	0	0	0	0	0	0	0	0	0	446	15	0	0	0	0	0	0	0	0	0	0	0	0	0	0	0	0	0	0	0	0	0	0	0	0	0	0	0	0	0	0	0	0	0	0	0	0	0
CPR_OTU1456	k__Bacteria;p__Patescibacteriota;c__Minisyncoccia;o__Portnoybacterales;f__GWB1-42-6;g__	0	0	0	0	0	0	0	0	0	0	0	0	0	0	0	0	0	0	0	0	0	0	0	0	0	0	0	0	0	0	0	0	0	0	0	0	0	0	0	0	0	0	0	0	0	0	0	0
CPR_OTU1457	k__Bacteria;p__Patescibacteriota;c__Saccharimonadia;o__Saccharimonadales;f__SLHW01;g__SLHW01	0	0	0	0	0	0	0	0	0	0	0	0	0	0	0	0	0	0	0	0	0	0	0	0	0	0	0	0	0	0	0	0	0	0	0	0	0	0	0	0	0	0	0	0	0	0	0	0
CPR_OTU1458	k__Bacteria;p__Patescibacteriota;c__Saccharimonadia;o__Saccharimonadales;f__UBA10212;g__UBA6824	0	0	0	0	0	0	0	0	0	0	0	0	0	0	0	0	0	0	0	0	0	0	0	0	0	0	0	0	0	0	0	0	0	0	0	0	0	0	0	0	0	0	0	0	0	0	0	0
CPR_OTU1459	k__Bacteria;p__Patescibacteriota;c__Minisyncoccia;o__Paceibacterales;f__;g__	0	0	0	0	0	0	0	0	0	0	0	0	0	0	0	0	0	0	0	0	0	0	0	0	0	0	0	0	0	0	0	0	0	0	0	0	0	0	0	0	0	0	0	0	0	0	0	0
CPR_OTU1460	k__Bacteria;p__Patescibacteriota;c__WWE3;o__;f__;g__	0	661	0	0	0	0	0	0	0	0	0	0	0	0	0	0	0	0	0	0	0	0	0	0	0	0	0	0	0	0	0	0	0	0	0	0	0	0	0	0	0	0	0	0	0	0	0	0
CPR_OTU1461	k__Bacteria;p__Patescibacteriota;c__Minisyncoccia;o__Paceibacterales;f__Staskawiczbacteraceae;g__XYD1-FULL-39-28	0	0	0	0	0	0	0	0	0	0	0	0	0	0	0	0	0	0	0	0	0	0	0	0	0	0	0	0	0	0	0	0	0	0	0	0	0	0	0	0	0	0	0	0	0	0	0	0
CPR_OTU1462	k__Bacteria;p__Patescibacteriota;c__Microgenomatia;o__UBA12405;f__UBA12405;g__	0	0	0	0	0	0	0	0	0	0	0	0	0	0	0	0	0	0	0	0	0	0	0	0	0	0	0	0	0	0	0	0	0	0	0	0	0	0	0	0	0	0	0	0	0	0	0	0
CPR_OTU1463	k__Bacteria;p__Patescibacteriota;c__Microgenomatia;o__GWA2-44-7;f__UBA8517;g__	0	0	0	0	0	0	0	0	0	0	0	0	0	0	0	0	0	0	0	0	0	0	0	0	0	0	0	0	0	0	0	0	0	0	0	0	0	0	0	0	0	0	0	0	0	0	0	0
CPR_OTU1464	k__Bacteria;p__Patescibacteriota;c__Microgenomatia;o__Daviesbacterales;f__UBA10151;g__	0	0	0	0	0	0	0	0	0	0	0	0	0	0	0	0	0	0	0	0	0	0	0	0	0	0	0	0	0	0	0	0	0	0	0	0	0	0	0	0	0	0	0	0	0	0	0	0
CPR_OTU1465	k__Bacteria;p__Patescibacteriota;c__Minisyncoccia;o__UBA9983;f__2-01-FULL-45-33;g__	0	0	0	0	0	0	0	0	0	0	0	0	0	0	0	0	0	0	0	0	0	0	0	0	0	0	0	0	0	0	0	0	0	0	0	0	0	0	0	0	0	0	0	0	0	0	0	0
CPR_OTU1466	k__Bacteria;p__Patescibacteriota;c__JAEDAM01;o__BD1-5;f__UBA2023;g__	0	0	0	154	0	0	0	0	0	0	0	0	0	0	0	0	0	0	0	0	0	0	0	0	0	0	0	0	0	0	0	0	0	0	0	0	0	0	0	0	0	0	0	0	0	0	0	0
CPR_OTU1467	k__Bacteria;p__Patescibacteriota;c__Microgenomatia;o__PFEM01;f__;g__	0	0	0	0	0	0	0	0	0	0	0	0	0	0	0	0	0	0	0	0	0	0	0	0	0	0	0	0	0	0	0	0	0	0	0	0	0	0	0	0	0	0	0	0	0	0	0	0
CPR_OTU1468	k__Bacteria;p__Patescibacteriota;c__Saccharimonadia;o__Saccharimonadales;f__UBA4665;g__	0	0	0	0	0	0	0	0	0	0	0	0	0	0	0	0	0	0	0	0	0	0	0	0	0	0	0	0	0	0	0	0	0	0	0	0	0	0	0	0	0	0	0	0	0	0	0	0
CPR_OTU1469	k__Bacteria;p__Patescibacteriota;c__Minisyncoccia;o__Paceibacterales;f__Paceibacteraceae;g__	0	0	0	0	0	0	0	0	0	0	0	0	0	0	0	0	0	0	0	0	0	0	0	0	0	0	0	0	0	0	0	0	0	0	0	0	0	0	0	0	0	0	0	0	0	0	0	0
CPR_OTU1470	k__Bacteria;p__Patescibacteriota;c__Patescibacteriia;o__JACPHY01;f__JACPHY01;g__JACPHY01	0	0	0	0	0	0	0	0	0	0	0	0	0	0	0	0	0	0	0	0	0	0	0	0	0	0	0	0	0	0	0	0	0	0	0	0	0	0	0	0	0	0	0	0	0	0	0	0
CPR_OTU1471	k__Bacteria;p__Patescibacteriota;c__Patescibacteriia;o__Buchananbacterales;f__UBA6539;g__	0	0	0	0	0	0	0	0	0	0	0	0	0	0	0	0	0	0	0	0	0	0	0	0	0	0	0	0	0	0	0	0	0	0	0	0	0	0	0	0	0	0	0	0	0	0	0	0
CPR_OTU1472	k__Bacteria;p__Patescibacteriota;c__Minisyncoccia;o__UBA9983_A;f__;g__	0	0	0	0	0	0	0	0	0	0	0	0	0	0	0	0	0	0	0	0	0	0	0	0	0	0	0	0	0	0	0	0	0	0	0	0	0	0	0	0	0	0	0	0	0	0	0	0
CPR_OTU1473	k__Bacteria;p__Patescibacteriota;c__Minisyncoccia;o__Paceibacterales;f__UBA10102;g__JACaMRO1	0	0	0	0	0	0	0	0	0	0	0	0	0	0	0	0	0	0	0	0	0	0	0	0	0	0	0	0	0	0	0	0	0	0	0	0	0	0	0	0	0	0	0	0	0	0	0	0
CPR_OTU1474	k__Bacteria;p__Patescibacteriota;c__Gracilibacteria;o__UBA1369;f__2-02-FULL-48-14;g__	0	0	0	0	0	0	0	0	0	0	0	0	0	0	0	0	0	0	0	0	0	0	0	0	0	0	0	0	0	0	0	0	0	0	0	0	0	0	0	0	0	0	0	0	0	0	0	0
CPR_OTU1475	k__Bacteria;p__Patescibacteriota;c__Microgenomatia;o__Levybacterales;f__UBA12049;g__	0	0	0	0	0	0	0	0	0	0	0	0	0	0	0	0	0	0	0	0	0	0	0	0	0	0	0	0	0	0	0	0	0	0	0	0	0	0	0	0	0	0	0	0	0	0	0	0
CPR_OTU1476	k__Bacteria;p__Patescibacteriota;c__Patescibacteriia;o__BM507;f__UM-FILTER-36-11;g__UM-FILTER-36-11	0	0	0	0	0	0	0	0	0	0	0	0	0	0	0	0	0	0	0	0	0	0	0	0	0	0	0	0	0	0	0	0	0	0	0	0	0	0	0	0	0	0	0	0	0	0	0	0
CPR_OTU1477	k__Bacteria;p__Patescibacteriota;c__Minisyncoccia;o__Paceibacterales;f__RBG-13-42-11;g__	0	0	0	0	0	0	0	0	0	0	0	0	0	0	0	0	0	0	0	0	0	0	0	0	0	0	0	0	0	0	0	0	0	0	0	0	0	0	0	0	0	0	0	0	0	0	0	0
CPR_OTU1478	k__Bacteria;p__Patescibacteriota;c__Microgenomatia;o__Daviesbacterales;f__UBA10151;g__	0	0	0	0	0	0	0	0	0	0	0	0	0	0	0	0	0	0	0	0	0	0	0	0	0	0	0	0	0	0	0	0	0	0	0	0	0	0	0	0	0	0	0	0	0	0	0	0
CPR_OTU1479	k__Bacteria;p__Patescibacteriota;c__Minisyncoccia;o__2-02-FULL-40-12;f__IGHO2-01-FULL-4-A;g__	0	0	0	0	0	0	0	0	0	0	0	0	0	0	0	0	0	0	0	0	0	0	0	0	0	0	0	0	0	0	0	0	0	0	0	0	0	0	0	0	0	0	0	0	0	0	0	0
CPR_OTU1480	k__Bacteria;p__Patescibacteriota;c__Saccharimonadia;o__;f__;g__	0	0	0	460	0	0	0	0	0	0	0	0	0	0	0	0	0	0	0	0	0	0	0	0	0	0	0	0	0	0	0	0	0	0	0	0	0	0	0	0	0	0	0	0	0	0	0	0
CPR_OTU1481	k__Bacteria;p__Patescibacteriota;c__WWE3;o__;f__;g__	0	0	0	0	0	0	0	0	0	0	0	0	0	0	0	0	0	0	0	0	0	0	0	0	0	0	0	0	0	0	0	0	0	0	0	0	0	0	0	0	0	0	0	0	0	0	0	0
CPR_OTU1482	k__Bacteria;p__Patescibacteriota;c__Minisyncoccia;o__UBA9983_A;f__Zambryskibacteraceae;g__UBA5004	0	0	0	0	0	0	0	0	0	0	0	860	0	0	0	0	0	0	0	0	0	0	0	0	0	0	0	0	0	0	0	0	0	0	0	0	0	0	0	0	0	0	0	0	0	0	0	0
CPR_OTU1483	k__Bacteria;p__Patescibacteriota;c__Microgenomatia;o__Levybacterales;f__UBA12049;g__JACPDD01	0	0	0	0	0	0	0	0	0	0	0	0	0	0	0	0	0	0	0	0	0	0	0	0	0	0	0	0	0	0	0	0	0	0	0	0	0	0	0	0	0	0	0	0	0	0	0	0
CPR_OTU1484	k__Bacteria;p__Patescibacteriota;c__Minisyncoccia;o__Paceibacterales;f__MHMH01;g__	0	0	0	0	0	0	0	0	0	0	0	0	0	0	0	0	0	0	0	0	0	0	0	0	0	0	0	0	0	0	0	0	0	0	0	0	0	0	0	0	0	0	0	0	0	0	0	0
CPR_OTU1485	k__Bacteria;p__Patescibacteriota;c__Minisyncoccia;o__UBA9983_A;f__GWA1-40-21;g__CAIJXO01	0	0	0	0	0	0	0	0	0	0	0	0	0	0	0	0	0	0	0	0	0	0	0	0	0	0	0	0	0	0	0	0	0	0	0	0	0	0	0	0	0	0	0	0	0	0	0	0
CPR_OTU1486	k__Bacteria;p__Patescibacteriota;c__Minisyncoccia;o__UBA6257;f__UBA6257;g__	0	0	0	0	0	0	0	0	0	0	0	0	0	0	0	0	0	0	0	0	0	0	0	0	0	0	0	0	0	0	0	0	0	0	0	0	0	0	0	0	0	0	0	0	0	0	0	0
CPR_OTU1487	k__Bacteria;p__Patescibacteriota;c__Minisyncoccia;o__UBA9983_A;f__UBA918;g__OLB19	0	0	0	0	0	0	0	0	0	595	12	0	0	0	0	0	0	0	0	0	0	0	0	0	0	0	0	0	0	0	0	0	0	0	0	0	0	0	0	0	0	0	0	0	0	0	0	0
CPR_OTU1488	k__Bacteria;p__Patescibacteriota;c__Minisyncoccia;o__Paceibacterales;f__UBA10102;g__	0	0	0	0	0	0	0	0	0	0	0	0	0	0	0	0	0	0	0	0	0	0	0	0	0	0	0	0	0	0	0	0	0	0	0	0	0	0	0	0	0	0	0	0	0	0	0	0
CPR_OTU1489	k__Bacteria;p__Patescibacteriota;c__Minisyncoccia;o__Paceibacterales;f__CG1-02-41-26;g__	0	0	0	0	0	0	0	0	0	0	0	0	0	0	0	0	0	0	0	0	0	0	0	0	0	0	0	0	0	0	0	0	0	0	0	0	0	0	0	0	0	0	0	0	0	0	0	0
CPR_OTU1490	k__Bacteria;p__Patescibacteriota;c__Patescibacteriia;o__SG8-24;f__GWF2-40-263;g__JABMNZ01	0	0	0	0	0	0	0	0	0	0	0	0	0	0	0	0	0	0	0	0	0	0	0	0	0	0	0	0	0	0	0	0	0	0	0	0	0	0	0	0	0	0	0	0	0	0	0	0
CPR_OTU1491	k__Bacteria;p__Patescibacteriota;c__Microgenomatia;o__Levybacterales;f__UBA12049;g__JACPGP01	0	0	0	0	0	0	0	0	0	0	0	0	0	0	0	0	0	0	0	0	0	0	0	0	0	0	0	0	0	0	0	0	0	0	0	0	0	0	0	0	0	0	0	0	0	0	0	0
CPR_OTU1492	k__Bacteria;p__Patescibacteriota;c__Patescibacteriia;o__GWA2-47-26;f__GWA2-47-26;g__	0	0	0	0	0	0	0	0	0	0	0	0	0	0	0	0	0	0	0	0	0	0	0	0	0	0	0	0	0	0	0	0	0	0	0	0	0	0	0	0	0	0	0	0	0	0	0	0
CPR_OTU1493	k__Bacteria;p__Patescibacteriota;c__Patescibacteriia;o__BM507;f__VMTK01;g__	0	0	0	0	0	0	0	0	0	0	0	0	0	0	0	0	0	0	0	0	0	0	0	0	0	0	0	0	0	0	0	0	0	0	0	0	0	0	0	0	0	0	0	0	0	0	0	0
CPR_OTU1494	k__Bacteria;p__Patescibacteriota;c__Gracilibacteria;o__;f__;g__	0	0	0	0	0	0	0	0	0	0	0	0	0	0	0	0	0	0	0	0	0	0	0	0	0	0	0	0	0	0	0	0	0	0	0	0	0	0	0	0	0	0	0	0	0	0	0	0
CPR_OTU1495	k__Bacteria;p__Patescibacteriota;c__Microgenomatia;o__Levybacterales;f__UBA12049;g__GWB1-37-8	0	0	0	0	0	0	0	0	0	0	0	0	0	0	0	0	0	0	0	0	0	0	0	0	0	0	0	0	0	0	0	0	0	0	0	0	0	0	0	0	0	0	0	0	0	0	0	0
CPR_OTU1496	k__Bacteria;p__Patescibacteriota;c__Minisyncoccia;o__UBA9983_A;f__DSPV01;g__2-02-FULL-44-35	0	0	0	0	0	0	0	0	0	0	0	0	0	0	0	0	0	0	0	0	0	0	0	0	0	0	0	0	0	0	0	0	0	0	0	0	0	0	0	0	0	0	0	0	0	0	0	0
CPR_OTU1497	k__Bacteria;p__Patescibacteriota;c__Gracilibacteria;o__Peribacterales;f__Peribacteraceae;g__	0	0	0	0	0	0	0	0	0	0	0	0	0	0	0	0	0	0	0	0	0	0	0	0	0	0	0	0	0	0	0	0	0	0	0	0	0	0	0	0	0	0	0	0	0	0	0	0
CPR_OTU1498	k__Bacteria;p__Patescibacteriota;c__Microgenomatia;o__UBA1400;f__PJMF01;g__UM-FILTER-42-14	0	0	0	0	0	0	0	0	0	0	0	0	0	0	0	0	0	0	0	0	0	0	0	0	0	0	0	0	0	0	0	0	0	0	0	0	0	0	0	0	0	0	0	0	0	0	0	0
CPR_OTU1499	k__Bacteria;p__Patescibacteriota;c__Minisyncoccia;o__Paceibacterales;f__;g__	0	0	0	0	0	0	0	0	0	0	0	0	0	0	0	0	0	0	0	0	0	0	0	0	0	0	0	0	0	0	0	0	0	0	0	0	0	0	0	0	0	0	0	0	0	0	0	0
CPR_OTU1500	k__Bacteria;p__Patescibacteriota;c__Microgenomatia;o__UBA10105;f__UBA927;g__JACREP01	0	0	0	0	0	0	0	0	0	0	0	0	0	0	0	0	0	0	0	0	0	0	0	0	0	0	0	0	0	0	0	0	0	0	0	0	0	0	0	0	0	0	0	0	0	0	0	0
CPR_OTU1501	k__Bacteria;p__Patescibacteriota;c__Doudnabacteria;o__UBA920;f__UBA920;g__	0	0	0	0	0	0	0	0	0	0	0	0	0	0	0	0	0	0	0	0	0	0	0	0	0	0	0	0	0	0	0	0	0	0	0	0	0	0	0	0	0	0	0	0	0	0	0	0
CPR_OTU1502	k__Bacteria;p__Patescibacteriota;c__Microgenomatia;o__Daviesbacterales;f__UBA10151;g__UBA10151	0	0	0	0	0	0	0	0	0	0	0	0	0	0	0	0	0	0	0	0	0	0	0	0	0	0	0	0	0	0	0	0	0	0	0	0	0	0	0	0	0	0	0	0	0	0	0	0
CPR_OTU1503	k__Bacteria;p__Patescibacteriota;c__Microgenomatia;o__Daviesbacterales;f__UBA10151;g__	0	0	0	0	0	0	0	0	0	0	0	0	0	0	0	0	0	0	0	0	0	0	0	0	0	0	0	0	0	0	0	0	0	0	0	0	0	0	0	0	0	0	0	0	0	0	0	0
CPR_OTU1504	k__Bacteria;p__Patescibacteriota;c__Microgenomatia;o__UBA1406;f__HO2-37-13b;g__	0	0	0	0	0	0	0	0	0	0	0	0	0	0	0	0	0	0	0	0	0	0	0	0	0	0	0	0	0	0	0	0	0	0	0	0	0	0	0	0	0	0	0	0	0	0	0	0
CPR_OTU1505	k__Bacteria;p__Patescibacteriota;c__Microgenomatia;o__Daviesbacterales;f__UBA10151;g__UBA10151	0	0	0	0	0	0	0	0	0	0	0	0	0	0	0	0	0	0	0	0	0	0	0	0	0	0	0	0	0	0	0	0	0	0	0	0	0	0	0	0	0	0	0	0	0	0	0	0
CPR_OTU1506	k__Bacteria;p__Patescibacteriota;c__Microgenomatia;o__Levybacterales;f__GWA1-39-11;g__	0	0	0	0	0	0	0	0	0	0	0	0	0	0	0	0	0	0	0	0	0	0	0	0	0	0	0	0	0	0	0	0	0	0	0	0	0	0	0	0	0	0	0	0	0	0	0	0
CPR_OTU1507	k__Bacteria;p__Patescibacteriota;c__Microgenomatia;o__Daviesbacterales;f__UBA10151;g__	0	0	0	0	0	0	0	0	0	0	0	0	0	0	0	0	0	0	0	0	0	0	0	0	0	0	0	0	0	0	0	0	0	0	0	0	0	0	0	0	0	0	0	0	0	0	0	0
CPR_OTU1508	k__Bacteria;p__Patescibacteriota;c__Microgenomatia;o__0-14-0-10-38-17;f__0-14-0-10-38-17;g__	0	0	0	0	0	0	0	0	0	0	0	0	0	0	0	0	0	0	0	0	0	0	0	0	0	0	0	0	0	0	0	0	0	0	0	0	0	0	0	0	0	0	0	0	0	0	0	0
CPR_OTU1509	k__Bacteria;p__Patescibacteriota;c__Microgenomatia;o__Daviesbacterales;f__UBA10151;g__	0	0	0	0	0	0	0	0	0	0	0	0	0	0	0	0	0	0	0	0	0	0	0	0	0	0	0	0	0	0	0	0	0	0	0	0	0	0	0	0	0	0	0	0	0	0	0	0
CPR_OTU1510	k__Bacteria;p__Patescibacteriota;c__Minisyncoccia;o__UBA9983_A;f__UBA2103;g__C7867-001	0	0	0	0	0	0	0	0	0	0	0	0	0	0	0	0	0	0	0	0	0	0	0	0	0	0	0	0	0	0	0	0	0	0	0	0	0	0	0	0	0	0	0	0	0	0	0	0
CPR_OTU1511	k__Bacteria;p__Patescibacteriota;c__Microgenomatia;o__Daviesbacterales;f__UBA10151;g__	0	0	0	0	0	0	0	0	0	0	0	0	0	0	0	0	0	0	0	0	0	0	0	0	0	0	0	0	0	0	0	0	0	0	0	0	0	0	0	0	0	0	0	0	0	0	0	0
CPR_OTU1512	k__Bacteria;p__Patescibacteriota;c__Microgenomatia;o__Daviesbacterales;f__UBA10151;g__	0	0	0	0	0	0	0	0	0	0	0	0	0	0	0	0	0	0	0	0	0	0	0	0	0	0	0	0	0	0	0	0	0	0	0	0	0	0	0	0	0	0	0	0	0	0	0	0
CPR_OTU1513	k__Bacteria;p__Patescibacteriota;c__Saccharimonadia;o__Saccharimonadales;f__;g__	0	0	0	0	0	0	0	0	0	0	0	0	0	0	0	0	0	0	0	0	0	0	0	0	0	0	0	0	0	0	0	0	0	0	0	0	0	0	0	0	0	0	0	0	0	0	0	0
CPR_OTU1514	k__Bacteria;p__Patescibacteriota;c__Minisyncoccia;o__UBA9983_A;f__UBA2103;g__C7867-001	0	0	0	0	0	0	0	0	0	0	450	0	0	0	0	0	0	0	0	0	0	0	0	0	0	0	0	0	0	0	0	0	0	0	0	0	0	0	0	0	0	0	0	0	0	0	0	0
CPR_OTU1515	k__Bacteria;p__Patescibacteriota;c__Minisyncoccia;o__Paceibacterales;f__CG1-02-41-26;g__	0	0	0	0	0	0	0	0	0	0	0	0	0	0	0	0	0	0	0	0	0	0	0	0	0	0	0	0	0	0	0	0	0	0	0	0	0	0	0	0	0	0	0	0	0	0	0	0
CPR_OTU1516	k__Bacteria;p__Patescibacteriota;c__Microgenomatia;o__GWA2-44-7;f__UBA8517;g__	0	0	0	0	0	0	0	0	0	0	0	0	0	0	0	0	0	0	0	0	0	0	0	0	0	0	0	0	0	0	0	0	0	0	0	0	0	0	0	0	0	0	0	0	0	0	0	0
CPR_OTU1517	k__Bacteria;p__Patescibacteriota;c__Microgenomatia;o__UBA12405;f__UBA12405;g__	0	0	0	0	0	0	0	0	0	0	0	0	0	0	0	0	0	0	0	0	0	0	0	0	0	0	0	0	0	0	0	0	0	0	0	0	0	0	0	0	0	0	0	0	0	0	0	0
CPR_OTU1518	k__Bacteria;p__Patescibacteriota;c__Gracilibacteria;o__;f__;g__	0	0	0	0	0	0	0	0	0	0	0	0	0	0	0	0	0	0	0	0	0	0	0	0	0	0	0	0	0	0	0	0	0	0	0	0	0	0	0	0	0	0	0	0	0	0	0	0
CPR_OTU1519	k__Bacteria;p__Patescibacteriota;c__Minisyncoccia;o__Moranbacterales;f__UBA1568;g__	0	0	0	0	0	0	0	0	0	0	0	0	0	0	0	0	0	0	0	0	0	0	0	0	0	0	0	0	0	0	0	0	0	0	0	0	0	0	0	0	0	0	0	0	0	0	0	0
CPR_OTU1520	k__Bacteria;p__Patescibacteriota;c__Minisyncoccia;o__UBA9983_A;f__UBA2100;g__UBA10103	0	0	0	0	0	0	0	0	0	0	0	0	0	0	0	0	0	0	0	0	0	0	0	0	0	0	0	0	0	0	0	0	0	0	0	0	0	0	0	0	0	0	0	0	0	0	0	0
CPR_OTU1521	k__Bacteria;p__Patescibacteriota;c__Microgenomatia;o__Daviesbacterales;f__UBA10151;g__	0	371	0	0	0	0	0	0	0	0	0	0	0	0	0	0	0	0	0	0	0	0	0	0	0	0	0	0	0	0	0	0	0	0	0	0	0	0	0	0	0	0	0	0	0	0	0	0
CPR_OTU1522	k__Bacteria;p__Patescibacteriota;c__Minisyncoccia;o__Paceibacterales;f__RBG-13-42-11;g__	0	0	0	0	0	0	0	0	0	0	0	0	0	0	0	0	0	0	0	0	0	0	0	0	0	0	0	0	0	0	0	0	0	0	0	0	0	0	0	0	0	0	0	0	0	0	0	0
CPR_OTU1523	k__Bacteria;p__Patescibacteriota;c__Patescibacteriia;o__UBA2591;f__;g__	0	0	0	0	0	0	0	0	0	0	0	0	0	0	0	0	0	0	0	0	0	0	0	0	0	0	0	0	0	0	0	0	0	0	0	0	0	0	0	0	0	0	0	0	0	0	0	0
CPR_OTU1524	k__Bacteria;p__Patescibacteriota;c__Saccharimonadia;o__Saccharimonadales;f__Saccharimonadaceae;g__Saccharimonas	0	0	0	0	0	0	0	0	0	0	0	0	0	0	0	0	0	0	0	0	0	0	0	0	0	0	0	0	0	0	0	0	0	0	0	0	0	0	0	0	0	0	0	0	0	0	0	0
CPR_OTU1525	k__Bacteria;p__Patescibacteriota;c__Microgenomatia;o__Daviesbacterales;f__UBA10151;g__	0	0	0	0	0	0	0	0	0	0	0	0	0	0	0	0	0	0	0	0	0	0	0	0	0	0	0	0	0	0	0	0	0	0	0	0	0	0	0	0	0	0	0	0	0	0	0	0
CPR_OTU1526	k__Bacteria;p__Patescibacteriota;c__Microgenomatia;o__UBA1406;f__GWC2-37-13;g__GCA-016432445	0	0	0	0	0	0	0	0	0	0	0	0	0	0	0	0	0	0	0	0	0	0	0	0	0	0	0	0	0	0	0	0	0	0	0	0	0	0	0	0	0	0	0	0	0	0	0	0
CPR_OTU1527	k__Bacteria;p__Patescibacteriota;c__Patescibacteriia;o__XYB2-FULL-38-15;f__XYB2-FULL-38-15;g__	0	0	0	0	0	0	0	0	0	0	0	0	0	0	0	0	0	0	0	0	0	0	0	0	0	0	0	0	0	0	0	0	0	0	0	0	0	0	0	0	0	0	0	0	0	0	0	0
CPR_OTU1528	k__Bacteria;p__Patescibacteriota;c__Minisyncoccia;o__2-02-FULL-40-12;f__GWA2-44-9;g__2-01-FULL-43-22	0	0	0	0	0	0	0	0	0	0	0	0	0	0	0	0	0	0	0	0	0	0	0	0	0	0	0	0	0	0	0	0	0	0	0	0	0	0	0	0	0	0	0	0	0	0	0	0
CPR_OTU1529	k__Bacteria;p__Patescibacteriota;c__Minisyncoccia;o__Paceibacterales;f__UBA10102;g__	0	0	0	0	0	0	0	0	0	0	0	0	0	0	0	0	0	0	0	0	0	0	0	0	0	0	0	0	0	0	0	0	0	0	0	0	0	0	0	0	0	0	0	0	0	0	0	0
CPR_OTU1530	k__Bacteria;p__Patescibacteriota;c__Minisyncoccia;o__Paceibacterales;f__UBA10102;g__	0	0	0	0	0	0	0	0	0	0	0	0	0	0	0	0	0	0	0	0	0	0	0	0	0	0	0	0	0	0	0	0	0	0	0	0	0	0	0	0	0	0	0	0	0	0	0	0
CPR_OTU1531	k__Bacteria;p__Patescibacteriota;c__Microgenomatia;o__UBA1400;f__;g__	0	0	0	0	0	0	0	0	0	0	0	0	0	0	0	0	0	0	0	0	0	0	0	0	0	0	0	0	0	0	0	0	0	0	0	0	0	0	0	0	0	0	0	0	0	0	0	0
CPR_OTU1532	k__Bacteria;p__Patescibacteriota;c__Minisyncoccia;o__UBA9983_A;f__UBA9973;g__	0	0	0	0	0	0	0	0	0	0	0	0	0	0	0	0	0	0	0	0	0	0	0	0	0	0	0	0	0	0	0	0	0	0	0	0	0	0	0	0	0	0	0	0	0	0	0	0
CPR_OTU1533	k__Bacteria;p__Patescibacteriota;c__Minisyncoccia;o__Paceibacterales;f__UBA10102;g__	0	0	0	0	0	0	0	0	0	0	0	0	0	0	0	0	0	0	0	0	0	0	0	0	0	0	0	0	0	0	0	0	0	0	0	0	0	0	0	0	0	0	0	0	0	0	0	0
CPR_OTU1534	k__Bacteria;p__Patescibacteriota;c__Saccharimonadia;o__Saccharimonadales;f__;g__	0	0	0	0	0	0	0	0	0	0	0	0	0	0	0	0	0	0	0	0	0	0	0	0	0	0	0	0	0	0	0	0	0	0	0	0	0	0	0	0	0	0	0	0	0	0	0	0
CPR_OTU1535	k__Bacteria;p__Patescibacteriota;c__Minisyncoccia;o__Paceibacterales;f__;g__	0	0	0	0	0	0	0	0	0	0	0	0	0	0	0	0	0	0	0	0	0	0	0	0	0	0	0	0	0	0	0	0	0	0	0	0	0	0	0	0	0	0	0	0	0	0	0	0
CPR_OTU1536	k__Bacteria;p__Patescibacteriota;c__Minisyncoccia;o__UBA9983_A;f__UBA9973;g__UBA8515	0	0	0	0	0	0	0	0	0	0	0	0	0	0	0	0	0	0	0	0	0	0	0	0	0	0	0	0	0	0	0	0	0	0	0	0	0	0	0	0	0	0	0	0	0	0	0	0
CPR_OTU1537	k__Bacteria;p__Patescibacteriota;c__Saccharimonadia;o__CAILAD01;f__;g__	0	0	0	0	0	0	0	0	0	0	0	0	0	0	0	0	0	0	0	0	0	0	0	0	0	0	0	0	0	0	0	0	0	0	0	0	0	0	0	0	0	0	0	0	0	0	0	0
CPR_OTU1538	k__Bacteria;p__Patescibacteriota;c__Minisyncoccia;o__UBA6257;f__Colwellbacteraceae;g__	0	0	0	0	0	0	0	0	0	0	0	0	0	0	0	0	0	0	0	0	0	0	0	0	0	0	0	0	0	0	0	0	0	0	0	0	0	0	0	0	0	0	0	0	0	0	0	0
CPR_OTU1539	k__Bacteria;p__Patescibacteriota;c__Minisyncoccia;o__Paceibacterales;f__PWPS01;g__	0	0	0	0	0	0	0	0	0	0	0	0	0	0	0	0	0	0	0	0	0	0	0	605	0	0	0	0	0	0	0	0	0	0	0	0	0	0	0	0	0	0	0	0	0	0	0	0
CPR_OTU1540	k__Bacteria;p__Patescibacteriota;c__Patescibacteriia;o__;f__;g__	0	0	0	0	0	0	0	0	0	0	0	0	0	0	0	0	0	0	0	0	0	0	0	0	0	0	0	0	0	0	0	0	0	0	0	0	0	0	0	0	0	0	0	0	0	0	0	0
CPR_OTU1541	k__Bacteria;p__Patescibacteriota;c__Minisyncoccia;o__Sungbacterales;f__SURF-37;g__	0	0	0	0	0	0	0	0	0	0	0	0	0	0	0	0	0	0	0	0	0	0	0	0	0	0	0	0	0	0	0	0	0	0	0	0	0	0	0	0	0	0	0	0	0	0	0	0
CPR_OTU1542	k__Bacteria;p__Patescibacteriota;c__Saccharimonadia;o__Saccharimonadales;f__;g__	0	0	0	0	0	0	0	0	0	0	0	0	0	0	0	0	0	0	0	0	0	0	0	0	0	0	0	0	0	0	0	0	0	0	0	0	0	0	0	0	0	0	0	0	0	0	0	0
CPR_OTU1543	k__Bacteria;p__Patescibacteriota;c__Patescibacteriia;o__UBA2591;f__UBA6264;g__	0	0	0	0	0	0	0	0	0	0	0	0	0	0	0	0	0	0	0	0	0	0	0	0	0	0	0	0	0	0	0	0	0	0	0	0	0	0	0	0	0	0	0	0	0	0	0	0
CPR_OTU1544	k__Bacteria;p__Patescibacteriota;c__Microgenomatia;o__;f__;g__	0	0	0	0	0	0	0	0	0	0	0	0	0	0	0	0	0	0	0	0	0	0	0	0	0	0	0	0	0	0	0	0	0	0	0	0	0	0	0	0	0	0	0	0	0	0	0	0
CPR_OTU1545	k__Bacteria;p__Patescibacteriota;c__Gracilibacteria;o__UBA1369;f__UM-FILTER-53-11;g__	0	0	0	0	0	0	0	0	0	0	0	0	0	0	0	0	0	0	0	0	0	0	0	0	0	0	0	0	0	0	0	0	0	0	0	0	0	0	0	0	0	0	0	0	0	0	0	0
CPR_OTU1546	k__Bacteria;p__Patescibacteriota;c__Microgenomatia;o__UBA1406;f__GWC2-37-13;g__YC2-FULL-38-9	0	0	0	0	0	0	0	0	0	0	0	0	0	0	0	0	0	0	0	0	0	0	0	0	0	0	0	0	0	0	0	0	0	0	0	0	0	0	0	0	0	0	0	0	0	0	0	0
CPR_OTU1547	k__Bacteria;p__Patescibacteriota;c__Minisyncoccia;o__UBA9983_A;f__UBA2100;g__UBA10103	1186	0	0	0	0	0	0	0	0	0	0	95	0	0	0	0	0	0	0	0	0	0	0	0	0	0	0	0	0	0	0	0	0	0	0	0	0	0	0	0	0	0	0	0	0	0	0	0
CPR_OTU1548	k__Bacteria;p__Patescibacteriota;c__CPR2;o__UBA1875;f__;g__	0	0	0	0	0	0	0	0	0	0	0	0	0	0	0	0	0	0	0	0	0	0	0	0	0	0	0	0	0	0	0	0	0	0	0	0	0	0	0	0	0	0	0	0	0	0	0	0
CPR_OTU1549	k__Bacteria;p__Patescibacteriota;c__Minisyncoccia;o__UBA6257;f__JACRHWO1;g__	0	0	0	0	0	0	0	0	0	0	0	0	0	0	0	0	0	0	0	0	0	0	0	0	0	0	0	0	0	0	0	0	0	0	0	0	0	0	0	0	0	0	0	0	0	0	0	0
CPR_OTU1550	k__Bacteria;p__Patescibacteriota;c__Microgenomatia;o__GWA2-44-7;f__UBA8517;g__	0	0	0	0	0	0	0	0	0	0	0	0	0	0	0	0	0	0	0	0	0	0	0	0	0	0	0	0	0	0	0	0	0	0	0	0	0	0	0	0	0	0	0	0	0	0	0	0
CPR_OTU1551	k__Bacteria;p__Patescibacteriota;c__Saccharimonadia;o__Saccharimonadales;f__UBA4665;g__	0	0	0	0	0	0	0	0	0	0	0	0	0	0	0	0	0	0	0	0	0	0	0	0	0	0	0	0	0	0	0	0	0	0	0	0	0	0	0	0	0	0	0	0	0	0	0	0
CPR_OTU1552	k__Bacteria;p__Patescibacteriota;c__Microgenomatia;o__Daviesbacterales;f__UBA10151;g__	0	0	0	0	0	0	0	0	0	0	0	0	0	0	0	0	0	0	0	0	0	0	0	0	0	0	0	0	0	0	0	0	0	0	0	0	0	0	0	0	0	0	0	0	0	0	0	0
CPR_OTU1553	k__Bacteria;p__Patescibacteriota;c__Saccharimonadia;o__Saccharimonadales;f__UBA4665;g__	0	0	0	0	0	0	0	0	0	0	0	0	0	0	0	0	0	0	0	0	0	0	0	0	0	0	0	0	0	0	0	0	0	0	0	0	0	0	0	0	0	0	0	0	0	0	0	0
CPR_OTU1554	k__Bacteria;p__Patescibacteriota;c__Minisyncoccia;o__UBA9983_A;f__UBA918;g__OLB19	0	0	0	0	0	0	0	0	0	0	0	0	0	0	0	0	0	0	0	0	0	0	0	0	0	0	0	0	0	0	0	0	0	0	0	0	0	0	0	0	0	0	0	0	0	0	0	0
CPR_OTU1555	k__Bacteria;p__Patescibacteriota;c__Minisyncoccia;o__Paceibacterales;f__;g__	0	0	0	0	0	0	0	0	0	0	0	0	0	0	0	0	0	0	0	0	0	0	0	0	0	0	0	0	0	0	0	0	0	0	0	0	0	0	0	0	0	0	0	0	0	0	0	0
CPR_OTU1556	k__Bacteria;p__Patescibacteriota;c__Saccharimonadia;o__CAILAD01;f__;g__	0	0	0	0	0	0	0	0	0	0	0	0	0	0	0	0	0	0	0	0	0	0	0	0	0	0	0	0	0	0	0	0	0	0	0	0	0	0	0	0	0	0	0	0	0	0	0	0
CPR_OTU1557	k__Bacteria;p__Patescibacteriota;c__Saccharimonadia;o__Saccharimonadales;f__UBA4665;g__	0	0	0	0	0	0	0	0	0	0	0	0	0	0	0	0	0	0	0	0	0	0	0	0	0	0	0	0	0	0	0	0	0	0	0	0	0	0	0	0	0	0	0	0	0	0	0	0
CPR_OTU1558	k__Bacteria;p__Patescibacteriota;c__Microgenomatia;o__Levybacterales;f__GWA1-39-11;g__	0	101	0	0	0	0	0	0	0	0	0	0	0	0	0	0	0	0	0	0	0	0	0	0	0	0	0	0	0	0	0	0	0	0	0	0	0	0	0	0	0	0	0	0	0	0	0	0
CPR_OTU1559	k__Bacteria;p__Patescibacteriota;c__Saccharimonadia;o__Saccharimonadales;f__UBA4665;g__	0	0	0	0	0	0	0	0	0	0	0	0	0	0	0	0	0	0	0	0	0	0	0	0	0	0	0	0	0	0	0	0	0	0	0	0	0	0	0	0	0	0	0	0	0	0	0	0
CPR_OTU1560	k__Bacteria;p__Patescibacteriota;c__Saccharimonadia;o__Saccharimonadales;f__;g__	0	0	0	0	0	0	0	0	0	0	0	0	0	0	0	0	0	0	0	0	0	0	0	0	0	0	0	0	0	0	0	0	0	0	0	0	0	0	0	0	0	0	0	0	0	0	0	0
CPR_OTU1561	k__Bacteria;p__Patescibacteriota;c__Minisyncoccia;o__Moranbacterales;f__UBA2206;g__UBA9630	0	0	0	0	0	0	0	0	0	0	0	0	0	0	0	0	0	0	0	0	0	0	0	0	0	0	0	0	0	0	0	0	0	0	0	0	0	0	0	0	0	0	0	0	0	0	0	0
CPR_OTU1562	k__Bacteria;p__Patescibacteriota;c__Microgenomatia;o__;f__;g__	0	0	0	0	0	0	0	0	0	0	648	0	0	0	0	0	0	0	0	0	0	0	0	0	0	0	0	0	0	0	0	0	0	0	0	0	0	0	0	0	0	0	0	0	0	0	0	0
CPR_OTU1563	k__Bacteria;p__Patescibacteriota;c__Saccharimonadia;o__Saccharimonadales;f__JACDFO01;g__	0	0	0	0	0	0	0	0	0	0	0	0	0	0	0	0	0	0	0	0	0	0	0	0	0	0	0	0	0	0	0	0	0	0	0	0	0	0	0	0	0	0	0	0	0	0	0	0
CPR_OTU1564	k__Bacteria;p__Patescibacteriota;c__Patescibacteriia;o__UBA2591;f__UBA6264;g__MwDC01	0	0	0	0	0	0	0	0	0	0	0	0	0	0	0	0	0	0	0	0	0	0	0	0	0	0	0	0	0	0	0	0	0	0	0	0	0	0	0	0	0	0	0	0	0	0	0	0
CPR_OTU1565	k__Bacteria;p__Patescibacteriota;c__Saccharimonadia;o__;f__;g__	0	0	0	0	0	0	0	0	0	0	0	0	0	0	0	0	0	0	0	0	0	0	0	0	0	0	0	0	0	0	0	0	0	0	0	0	0	0	0	0	0	0	0	0	0	0	0	0
CPR_OTU1566	k__Bacteria;p__Patescibacteriota;c__Saccharimonadia;o__Saccharimonadales;f__;g__	0	0	0	0	0	0	0	0	0	530	0	0	0	0	0	0	0	0	0	0	0	0	0	0	0	0	0	0	0	0	0	0	0	0	0	0	0	0	0	0	0	0	0	0	0	0	0	0
CPR_OTU1567	k__Bacteria;p__Patescibacteriota;c__Saccharimonadia;o__Saccharimonadales;f__UBA4665;g__	0	0	0	0	0	0	0	0	0	0	0	0	0	0	0	0	0	0	0	0	0	0	0	0	0	0	0	0	0	0	0	0	0	0	0	0	0	0	0	0	0	0	0	0	0	0	0	0
CPR_OTU1568	k__Bacteria;p__Patescibacteriota;c__Gracilibacteria;o__UBA1369;f__UM-FILTER-53-11;g__	0	0	0	0	0	0	0	0	0	0	0	0	0	0	0	0	0	0	0	0	0	0	0	0	0	0	0	0	0	0	0	0	0	0	0	0	0	0	0	0	0	0	0	0	0	0	0	0
CPR_OTU1569	k__Bacteria;p__Patescibacteriota;c__Patescibacteriia;o__SG8-24;f__2-12-FULL-60-25;g__CAIKNB01	101	0	0	0	0	0	0	0	0	0	0	0	0	0	0	0	0	0	0	0	0	0	0	0	0	0	0	0	0	0	0	0	0	0	0	0	0	0	0	0	0	0	0	0	0	0	0	0
CPR_OTU1570	k__Bacteria;p__Patescibacteriota;c__Saccharimonadia;o__Saccharimonadales;f__;g__	0	192	0	0	0	0	0	0	0	0	0	0	0	0	0	0	0	0	0	0	0	0	0	0	0	0	0	0	0	0	0	0	0	0	0	0	0	0	0	0	0	0	0	0	0	0	0	0
CPR_OTU1571	k__Bacteria;p__Patescibacteriota;c__JAEDAM01;o__BD1-5;f__UBA2023;g__UBA1545	0	0	0	0	0	0	0	0	0	0	0	0	0	0	0	0	0	0	0	0	0	0	0	0	0	0	0	0	0	0	0	0	0	0	0	0	0	0	0	0	0	0	0	0	0	0	0	0
CPR_OTU1572	k__Bacteria;p__Patescibacteriota;c__Saccharimonadia;o__Saccharimonadales;f__UBA10212;g__	0	0	0	0	0	698	0	1179	590	0	0	0	0	0	0	0	0	0	0	0	0	0	0	0	0	0	0	0	0	0	0	0	0	0	0	0	0	0	0	0	0	0	0	0	0	0	0	0
CPR_OTU1573	k__Bacteria;p__Patescibacteriota;c__Microgenomatia;o__UBA10105;f__UBA927;g__	0	0	0	0	0	0	0	0	0	0	0	0	0	0	0	0	0	0	0	0	0	0	0	0	0	0	0	0	0	0	0	0	0	0	0	0	0	0	0	0	0	0	0	0	0	0	0	0
CPR_OTU1574	k__Bacteria;p__Patescibacteriota;c__WWE3;o__UBA101185;f__UBA10185;g__	0	0	0	0	0	0	0	0	0	105	29	0	0	0	0	0	0	0	0	0	0	0	0	0	0	0	0	0	0	0	0	0	0	0	0	0	0	0	0	0	0	0	0	0	0	0	0	0
CPR_OTU1575	k__Bacteria;p__Patescibacteriota;c__Minisyncoccia;o__GWC2-36-17;f__;g__	0	0	0	0	0	0	0	0	0	0	0	0	0	0	0	0	0	0	0	0	0	0	0	0	0	0	0	0	0	0	0	0	0	0	0	0	0	0	0	0	0	0	0	0	0	0	0	0
CPR_OTU1576	k__Bacteria;p__Patescibacteriota;c__Saccharimonadia;o__Saccharimonadales;f__JACDFO01;g__	0	1964	0	0	0	0	0	0	0	0	0	0	0	0	0	0	0	0	0	0	0	0	0	0	0	0	0	0	0	0	0	0	0	0	0	0	0	0	0	0	0	0	0	0	0	0	0	0
CPR_OTU1577	k__Bacteria;p__Patescibacteriota;c__Minisyncoccia;o__Paceibacterales;f__PWPS01;g__PWPS01	0	0	0	0	0	0	0	0	0	0	0	0	0	0	0	0	0	0	0	0	0	0	0	0	0	0	0	0	0	0	0	0	0	0	0	0	0	0	0	0	0	0	0	0	0	0	0	0
CPR_OTU1578	k__Bacteria;p__Patescibacteriota;c__Minisyncoccia;o__UBA9983_A;f__PALSA-1337;g__CAIOGI01	0	0	0	0	0	0	0	0	0	0	0	0	0	0	0	0	0	0	0	0	0	0	0	0	0	0	0	0	0	0	0	0	0	0	0	0	0	0	0	0	0	0	0	0	0	0	0	0
CPR_OTU1579	k__Bacteria;p__Patescibacteriota;c__Saccharimonadia;o__Saccharimonadales;f__;g__	0	0	0	0	0	0	0	0	0	0	0	0	0	0	0	0	0	0	0	0	0	0	0	0	0	0	0	0	0	0	0	0	0	0	0	0	0	0	0	222	1824	0	0	0	0	0	0	0
CPR_OTU1580	k__Bacteria;p__Patescibacteriota;c__Minisyncoccia;o__UBA9983_A;f__UBA2100;g__UBA2100	0	0	0	0	0	0	0	0	0	0	0	0	0	0	0	0	0	0	0	0	0	0	0	0	6102	0	0	0	0	0	0	0	0	0	0	0	0	0	0	0	0	0	0	0	0	0	0	0
CPR_OTU1581	k__Bacteria;p__Patescibacteriota;c__Saccharimonadia;o__Saccharimonadales;f__UBA4665;g__	0	192	0	0	0	0	0	0	0	0	0	0	0	0	0	0	0	0	0	0	0	0	0	0	0	0	0	0	0	0	0	0	0	0	0	0	0	0	0	0	0	0	0	0	0	0	0	0
CPR_OTU1582	k__Bacteria;p__Patescibacteriota;c__Microgenomatia;o__Levybacterales;f__UBA12049;g__	0	0	0	0	0	1002	0	411	2254	0	0	0	197	204	0	423	0	0	0	0	0	0	0	0	0	0	0	0	0	0	0	0	0	0	0	0	0	0	0	0	0	0	0	0	0	0	0	0
CPR_OTU1583	k__Bacteria;p__Patescibacteriota;c__Saccharimonadia;o__Saccharimonadales;f__UBA4665;g__	0	0	0	0	0	0	0	0	0	0	0	0	0	0	0	0	0	0	0	0	0	0	0	0	0	0	0	0	0	0	0	0	0	0	0	0	0	0	0	0	0	0	0	0	0	0	0	0
CPR_OTU1584	k__Bacteria;p__Patescibacteriota;c__Minisyncoccia;o__UBA9983_A;f__UBA2103;g__C7867-001	0	0	0	0	0	0	0	0	0	0	0	0	0	0	0	0	0	0	0	0	0	0	0	0	0	0	0	0	0	0	0	0	0	0	0	0	0	0	0	0	0	0	0	0	0	0	0	0
CPR_OTU1585	k__Bacteria;p__Patescibacteriota;c__Saccharimonadia;o__Saccharimonadales;f__UBA1547;g__UBA1547	0	0	0	0	0	0	0	0	0	0	0	0	0	0	0	0	0	0	0	0	0	0	0	0	0	0	0	0	0	0	0	0	0	0	0	0	0	0	0	0	0	0	0	0	0	0	0	0
CPR_OTU1586	k__Bacteria;p__Patescibacteriota;c__Minisyncoccia;o__UBA9983_A;f__UBA9973;g__UBA9973	0	0	0	0	0	0	0	0	0	0	0	0	0	0	0	0	0	0	0	0	0	0	0	0	0	0	0	0	0	0	0	0	0	0	0	0	0	0	0	0	0	0	0	0	0	0	0	0
CPR_OTU1587	k__Bacteria;p__Patescibacteriota;c__CPR2_A;o__CG2-30-33-46;f__CG2-30-33-46;g__CG2-30-33-46	0	0	0	0	0	0	0	0	0	0	0	0	0	0	0	0	0	0	0	0	0	0	0	0	0	0	0	0	0	0	0	0	0	0	0	0	0	0	0	0	0	0	0	0	0	0	0	0
CPR_OTU1588	k__Bacteria;p__Patescibacteriota;c__Patescibacteriia;o__;f__;g__	0	0	0	0	0	0	0	0	0	0	0	0	0	0	0	0	0	0	0	0	0	0	0	0	0	0	0	0	0	0	0	0	0	0	0	0	0	0	0	0	0	0	0	0	0	0	0	0
CPR_OTU1589	k__Bacteria;p__Patescibacteriota;c__Saccharimonadia;o__Saccharimonadales;f__UBA4665;g__	0	0	0	0	0	0	0	0	0	0	0	0	0	0	0	0	0	0	0	0	0	0	0	0	0	0	0	0	0	0	0	0	0	0	0	0	0	0	0	0	0	0	0	0	0	0	0	0
CPR_OTU1590	k__Bacteria;p__Patescibacteriota;c__Minisyncoccia;o__UBA10092;f__;g__	0	0	0	0	0	0	0	0	0	0	0	0	0	0	0	0	0	0	0	0	0	0	0	0	0	0	0	0	0	0	0	0	0	0	0	0	0	0	0	0	0	0	0	0	0	0	0	0
CPR_OTU1591	k__Bacteria;p__Patescibacteriota;c__Microgenomatia;o__UBA10105;f__UBA927;g__	0	0	0	0	0	0	0	0	0	0	0	0	0	0	0	0	0	0	0	0	0	0	0	0	0	0	0	0	0	0	0	0	0	0	0	0	0	0	0	0	0	0	0	0	0	0	0	0
CPR_OTU1592	k__Bacteria;p__Patescibacteriota;c__Saccharimonadia;o__Saccharimonadales;f__UBA4665;g__	0	0	0	0	0	0	0	110	203	0	0	0	0	0	0	0	0	0	0	0	0	0	0	0	0	0	0	0	0	0	0	0	0	0	0	0	0	0	0	0	0	0	0	0	0	0	0	0
CPR_OTU1593	k__Bacteria;p__Patescibacteriota;c__Microgenomatia;o__UM-FILTER-40-11;f__UM-FILTER-40-11;g__	0	0	0	0	0	0	0	0	0	0	0	0	0	0	0	0	0	0	0	0	0	0	0	0	0	0	0	0	0	0	0	0	0	0	0	0	0	0	0	0	0	0	0	0	0	0	0	0
CPR_OTU1594	k__Bacteria;p__Patescibacteriota;c__Microgenomatia;o__Curtissbacterales;f__GWA2-41-24;g__	0	0	0	0	0	0	0	0	0	0	0	0	0	0	0	0	0	0	0	0	0	0	0	0	0	0	0	0	0	0	0	0	0	0	0	0	0	0	0	0	0	0	0	0	0	0	0	0
CPR_OTU1595	k__Bacteria;p__Patescibacteriota;c__Saccharimonadia;o__Saccharimonadales;f__UBA4665;g__	0	155	0	0	0	0	0	0	0	0	0	0	0	0	0	0	0	0	0	0	0	0	0	0	0	0	0	0	0	0	0	0	0	0	0	0	0	0	0	0	0	0	0	0	0	0	0	0
CPR_OTU1596	k__Bacteria;p__Patescibacteriota;c__Patescibacteriia;o__Magasanikbacterales;f__;g__	0	0	0	0	0	0	0	0	0	0	0	0	0	0	0	0	0	0	0	0	0	0	0	0	0	0	0	0	0	0	0	0	0	0	0	0	0	0	0	0	0	0	0	0	0	0	0	0
CPR_OTU1597	k__Bacteria;p__Patescibacteriota;c__Microgenomatia;o__UBA1406;f__GWC2-37-13;g__GWC2-37-13	0	0	0	0	0	0	0	0	0	0	0	0	0	0	0	0	0	0	0	0	0	0	0	0	0	0	0	0	0	0	0	0	0	0	0	0	0	0	0	0	0	0	0	0	0	0	0	0
CPR_OTU1598	k__Bacteria;p__Patescibacteriota;c__Patescibacteriia;o__UBA9570;f__XYC2-FULL-38-9;g__	0	0	0	0	0	0	0	0	0	0	0	0	0	0	0	0	0	0	0	0	0	0	0	0	0	0	0	0	0	0	0	0	0	0	0	0	0	0	0	0	0	0	0	0	0	0	0	0
CPR_OTU1599	k__Bacteria;p__Patescibacteriota;c__Saccharimonadia;o__Saccharimonadales;f__;g__	0	0	0	0	0	0	0	0	0	0	0	0	0	0	0	0	0	0	0	0	0	0	0	0	0	0	0	0	0	0	0	0	0	0	0	0	0	0	0	0	0	0	0	0	0	0	0	0
CPR_OTU1600	k__Bacteria;p__Patescibacteriota;c__Patescibacteriia;o__Magasanikbacterales;f__UBA922;g__	0	0	0	0	0	0	0	0	0	0	0	0	0	0	0	0	0	0	0	0	0	0	0	0	0	0	0	0	0	0	0	0	0	0	0	0	0	0	0	0	0	0	0	0	0	0	0	0
CPR_OTU1601	k__Bacteria;p__Patescibacteriota;c__Minisyncoccia;o__Portnoybacterales_A;f__RBG-13-40-8-A;g__JAHJSTO1	0	0	0	0	0	0	0	0	0	0	0	0	0	0	0	0	0	0	0	0	0	0	0	0	0	0	0	0	0	0	0	0	0	0	0	0	0	0	0	0	0	0	0	0	0	0	0	0
CPR_OTU1602	k__Bacteria;p__Patescibacteriota;c__Patescibacteriia;o__SG8-24;f__2-12-FULL-60-25;g__	0	0	85	0	0	0	0	0	0	0	0	0	0	0	0	0	0	0	0	0	0	0	0	0	0	0	0	0	0	0	0	0	0	0	0	0	0	0	0	0	0	0	0	0	0	0	0	0
CPR_OTU1603	k__Bacteria;p__Patescibacteriota;c__Minisyncoccia;o__UBA9983_A;f__UBA918;g__OLB19	0	0	0	0	0	0	0	0	0	0	0	775	0	0	0	0	0	0	0	0	0	0	0	0	0	0	0	0	0	0	0	0	0	0	0	0	0	0	0	0	0	0	0	0	0	0	0	0
CPR_OTU1604	k__Bacteria;p__Patescibacteriota;c__Minisyncoccia;o__Terrybacterales;f__;g__	0	0	0	0	0	0	0	0	0	0	0	0	0	0	0	0	0	0	0	0	0	0	0	0	0	0	0	0	0	0	0	0	0	0	0	0	0	0	0	0	0	0	0	0	0	0	0	0
CPR_OTU1605	k__Bacteria;p__Patescibacteriota;c__Minisyncoccia;o__UBA9983_A;f__;g__	0	0	0	0	0	0	0	0	0	0	0	1122	0	0	0	0	0	0	0	0	0	0	0	0	0	0	0	0	0	0	0	0	0	0	0	0	0	0	0	0	0	0	0	0	0	0	0	0
CPR_OTU1606	k__Bacteria;p__Patescibacteriota;c__Minisyncoccia;o__Portnoybacterales;f__GCA-002795985;g__GCA-002795985	0	0	0	0	0	0	0	0	0	0	0	0	0	0	0	0	0	0	0	0	0	0	0	0	0	0	0	0	0	0	0	0	0	0	0	0	0	0	0	0	0	0	0	0	0	0	0	0
CPR_OTU1607	k__Bacteria;p__Patescibacteriota;c__Minisyncoccia;o__UBA9983_A;f__Zambryskibacteraceae;g__UBA5004	0	0	0	0	0	0	0	0	0	0	0	0	0	0	0	0	0	0	0	0	0	0	0	0	0	0	0	0	0	0	0	0	0	0	0	0	0	0	0	0	0	0	0	0	0	0	0	0
CPR_OTU1608	k__Bacteria;p__Patescibacteriota;c__Minisyncoccia;o__UBA9983_A;f__UBA2100;g__UBA10103	0	0	466	0	0	0	0	0	0	0	0	78	0	0	0	0	0	0	0	0	0	0	0	0	0	0	0	0	0	0	0	0	0	0	0	0	0	0	0	0	0	0	0	0	0	0	0	0
CPR_OTU1609	k__Bacteria;p__Patescibacteriota;c__Saccharimonadia;o__Saccharimonadales;f__UBA1547;g__	0	0	0	0	0	0	0	0	0	0	0	0	0	0	0	0	0	0	0	0	0	0	0	0	0	0	0	0	0	0	0	0	0	0	0	0	0	0	0	0	0	0	0	0	0	0	0	0
CPR_OTU1610	k__Bacteria;p__Patescibacteriota;c__Gracilibacteria;o__UBA1369;f__JACRIC01;g__JACRIC01	0	0	0	0	0	0	0	0	0	0	0	0	0	0	0	0	0	0	0	0	0	0	0	0	0	0	0	0	0	0	0	0	0	0	0	0	0	0	0	0	0	0	0	0	0	0	0	0
CPR_OTU1611	k__Bacteria;p__Patescibacteriota;c__Patescibacteriia;o__;f__;g__	0	0	0	0	0	0	0	0	0	0	0	0	0	0	0	0	0	0	0	0	0	0	0	0	0	0	0	0	0	0	0	0	0	0	0	0	0	0	0	0	0	0	0	0	0	0	0	0
CPR_OTU1612	k__Bacteria;p__Patescibacteriota;c__Minisyncoccia;o__UBA9983_A;f__SBAW01;g__	0	310	0	0	0	0	0	0	0	0	0	0	0	0	0	0	0	0	0	0	0	0	0	0	0	0	0	0	0	0	0	0	0	0	0	0	0	0	0	0	0	0	0	0	0	0	0	0
CPR_OTU1613	k__Bacteria;p__Patescibacteriota;c__Minisyncoccia;o__UBA9983_A;f__UBA918;g__OLB19	0	0	0	0	0	0	0	0	0	0	0	1057	0	0	0	0	0	0	0	0	0	0	0	0	0	0	0	0	0	0	0	0	0	0	0	0	0	0	0	0	0	0	0	0	0	0	0	0
CPR_OTU1614	k__Bacteria;p__Patescibacteriota;c__Minisyncoccia;o__UBA9983_A;f__UBA918;g__OLB19	0	0	0	0	0	0	0	0	0	0	0	0	0	0	0	0	0	0	0	0	0	0	0	0	0	0	0	0	0	0	0	0	0	0	0	0	0	0	0	0	0	0	0	0	0	0	0	0
CPR_OTU1615	k__Bacteria;p__Patescibacteriota;c__Patescibacteriia;o__2-01-FULL-39-33;f__2-01-FULL-39-33;g__2-01-FULL-39-33	0	0	0	0	0	0	0	0	0	0	0	0	0	0	0	0	0	0	0	0	0	0	0	0	0	0	0	0	0	0	0	0	0	0	0	0	0	0	0	0	0	0	0	0	0	0	0	0
CPR_OTU1616	k__Bacteria;p__Patescibacteriota;c__Minisyncoccia;o__Terrybacterales;f__;g__	0	0	0	0	0	0	0	0	0	0	0	0	0	0	0	0	0	0	0	0	0	0	0	0	0	0	0	0	0	0	0	0	0	0	0	0	0	0	0	0	0	0	0	0	0	0	0	0
CPR_OTU1617	k__Bacteria;p__Patescibacteriota;c__Minisyncoccia;o__UBA9983_A;f__UBA918;g__OLB19	0	0	0	0	0	0	0	0	0	0	0	0	0	0	0	0	0	0	0	0	0	0	0	0	2910	0	0	0	0	0	0	0	0	0	0	0	0	0	0	0	0	0	0	0	0	0	0	0
CPR_OTU1618	k__Bacteria;p__Patescibacteriota;c__Patescibacteriia;o__Magasanikbacterales;f__UBA922;g__	0	0	0	0	0	0	0	0	0	0	0	0	0	0	0	0	0	0	0	0	0	0	0	0	0	0	0	0	0	0	0	0	0	0	0	0	0	0	0	0	0	0	0	0	0	0	0	0
CPR_OTU1619	k__Bacteria;p__Patescibacteriota;c__Minisyncoccia;o__UBA9983_A;f__;g__	0	0	0	0	0	0	0	0	0	0	0	0	0	0	0	0	0	0	0	0	0	0	0	0	0	0	0	0	0	0	0	0	0	0	0	0	0	0	0	0	0	0	0	0	0	0	0	0
CPR_OTU1620	k__Bacteria;p__Patescibacteriota;c__Microgenomatia;o__UBA1406;f__GWC2-37-13;g__	0	0	0	0	0	0	0	0	0	0	0	0	0	0	0	0	0	0	0	0	0	0	0	0	0	0	0	0	0	0	0	0	0	0	0	0	0	0	0	0	0	0	0	0	0	0	0	0
CPR_OTU1621	k__Bacteria;p__Patescibacteriota;c__Minisyncoccia;o__Sungbacterales;f__HO2-52-23;g__JACQRWO1	0	0	0	0	0	0	0	0	0	0	0	0	0	0	0	0	0	0	0	0	0	0	0	0	0	0	0	0	0	0	0	0	0	0	0	0	0	0	0	0	0	0	0	0	0	0	0	0
CPR_OTU1622	k__Bacteria;p__Patescibacteriota;c__Minisyncoccia;o__UBA9983_A;f__UBA918;g__OLB19	0	0	0	0	0	0	0	0	0	0	0	0	0	0	0	0	0	0	0	0	0	0	0	0	0	0	0	0	0	0	0	0	0	0	0	0	0	0	0	0	0	0	0	0	0	0	0	0
CPR_OTU1623	k__Bacteria;p__Patescibacteriota;c__Minisyncoccia;o__UBA9983_A;f__UBA918;g__OLB19	0	0	0	0	0	0	0	0	0	0	0	0	0	0	0	0	0	0	0	0	0	0	0	0	0	0	0	0	0	0	0	0	0	0	0	0	0	0	0	0	0	0	0	0	0	0	0	0
CPR_OTU1624	k__Bacteria;p__Patescibacteriota;c__Minisyncoccia;o__UBA9983_A;f__UBA9973;g__UBA9973	0	0	0	0	1378	0	0	0	0	0	0	0	0	0	0	0	0	0	0	0	0	0	0	0	0	0	0	0	0	0	0	0	0	0	0	0	0	0	0	0	0	0	0	0	0	0	0	0
CPR_OTU1625	k__Bacteria;p__Patescibacteriota;c__Minisyncoccia;o__UBA9983_A;f__UBA918;g__	0	428	0	0	0	0	0	0	0	0	0	0	0	0	0	0	0	0	0	0	0	0	0	0	0	0	0	0	0	0	0	0	0	0	0	0	0	0	0	0	0	0	0	0	0	0	0	0
CPR_OTU1626	k__Bacteria;p__Patescibacteriota;c__Patescibacteriia;o__SG8-24;f__;g__	0	0	0	0	0	0	0	0	0	61	187	0	0	0	0	0	0	0	0	0	0	0	0	0	0	0	0	0	0	0	0	0	0	0	0	0	0	0	0	0	0	0	0	0	0	0	0	0
CPR_OTU1627	k__Bacteria;p__Patescibacteriota;c__Patescibacteriia;o__Magasanikbacterales;f__GWA2-37-8;g__JACPGS01	0	0	0	0	0	0	0	0	0	0	0	0	0	0	0	0	0	0	0	0	0	0	0	0	0	0	0	0	0	0	0	0	0	0	0	0	0	0	0	0	0	0	0	0	0	0	0	0
CPR_OTU1628	k__Bacteria;p__Patescibacteriota;c__Patescibacteriia;o__;f__;g__	0	0	0	0	0	0	0	0	0	0	0	0	0	0	0	0	0	0	0	0	0	0	0	0	0	0	0	0	0	0	0	0	0	0	0	0	0	0	0	0	0	0	0	0	0	0	0	0
CPR_OTU1629	k__Bacteria;p__Patescibacteriota;c__Minisyncoccia;o__UBA9983_A;f__UBA2103;g__C7867-001	0	0	0	0	0	0	0	0	0	0	0	0	0	0	0	0	0	0	0	0	0	0	0	0	0	0	0	0	0	0	0	0	0	0	0	0	0	0	0	0	0	0	0	0	0	0	0	0
CPR_OTU1630	k__Bacteria;p__Patescibacteriota;c__Microgenomatia;o__0-14-0-10-38-17;f__0-14-0-10-38-17;g__	0	0	0	0	0	0	0	0	0	0	0	0	0	0	0	0	0	0	0	0	0	0	0	0	0	0	0	0	0	0	0	0	0	0	0	0	0	0	0	0	0	0	0	0	0	0	0	0
CPR_OTU1631	k__Bacteria;p__Patescibacteriota;c__Minisyncoccia;o__UBA9983_A;f__UBA2100;g__UBA10103	0	391	0	0	0	0	0	0	0	0	0	0	0	0	0	0	0	0	0	0	0	0	0	0	0	0	0	0	0	0	0	0	0	0	0	0	0	0	0	0	0	0	0	0	0	0	0	0
CPR_OTU1632	k__Bacteria;p__Patescibacteriota;c__Minisyncoccia;o__UBA9983_A;f__UBA9973;g__UBA9973	0	0	249	0	0	0	0	0	0	0	0	0	0	0	0	0	0	0	0	0	0	0	0	0	0	0	0	0	0	0	0	0	0	0	0	0	0	0	0	0	0	0	0	0	0	0	0	0
CPR_OTU1633	k__Bacteria;p__Patescibacteriota;c__Minisyncoccia;o__UBA9983_A;f__;g__	0	0	0	0	0	0	0	0	0	0	0	0	0	0	0	0	0	0	0	0	0	0	0	0	0	0	0	0	0	0	0	0	0	0	0	0	0	0	0	0	0	0	0	0	0	0	0	0
CPR_OTU1634	k__Bacteria;p__Patescibacteriota;c__Minisyncoccia;o__UBA9983_A;f__UBA2103;g__C7867-001	0	0	0	0	0	0	0	0	0	0	0	0	0	0	0	0	0	0	0	0	0	0	0	0	0	0	0	0	0	0	0	0	0	0	0	0	0	0	0	0	0	0	0	0	0	0	0	0
CPR_OTU1635	k__Bacteria;p__Patescibacteriota;c__Patescibacteriia;o__UBA1558;f__2-01-FULL-52-15;g__	0	0	0	0	0	0	0	0	0	0	0	2431	0	0	0	0	0	0	0	0	0	0	0	0	0	0	0	0	0	0	0	0	0	0	0	0	0	0	0	0	0	0	0	0	0	0	0	0
CPR_OTU1636	k__Bacteria;p__Patescibacteriota;c__Minisyncoccia;o__UBA6257;f__2-01-FULL-56-20;g__VGJV01	0	0	0	0	0	0	0	0	0	0	0	0	0	0	0	0	0	0	0	0	0	0	0	0	0	0	0	0	0	0	0	0	0	0	0	0	0	0	0	0	0	0	0	0	0	0	0	0
CPR_OTU1637	k__Bacteria;p__Patescibacteriota;c__Patescibacteriia;o__;f__;g__	0	0	0	0	427	0	0	0	0	0	10	472	0	0	0	0	0	0	0	0	0	0	0	0	0	0	0	0	0	0	0	0	0	0	0	0	0	0	0	0	0	0	0	0	0	0	312	0
CPR_OTU1638	k__Bacteria;p__Patescibacteriota;c__Minisyncoccia;o__UBA9983_A;f__UBA918;g__	0	0	0	0	0	0	0	0	0	1123	11	0	0	0	0	0	0	0	0	0	0	0	0	0	0	0	0	0	0	0	0	0	0	0	0	0	0	0	0	0	0	0	0	0	0	0	0	0
CPR_OTU1639	k__Bacteria;p__Patescibacteriota;c__Minisyncoccia;o__UBA9983_A;f__UBA2103;g__C7867-001	0	0	0	0	0	0	0	0	0	0	0	0	0	0	0	0	0	0	0	0	0	0	0	0	0	0	0	0	0	0	0	0	0	0	0	0	0	0	0	0	0	0	0	0	0	0	0	0
CPR_OTU1640	k__Bacteria;p__Patescibacteriota;c__Minisyncoccia;o__UBA9983_A;f__UBA1539_A;g__UBA1550	0	0	0	0	0	0	0	0	0	0	0	0	0	0	0	0	0	0	0	0	0	0	0	0	0	0	0	0	0	0	0	0	0	0	0	0	0	0	0	0	0	0	0	0	0	0	0	0
CPR_OTU1641	k__Bacteria;p__Patescibacteriota;c__Patescibacteriia;o__SG8-24;f__UBA9934;g__UM-FILTER-41-35	0	0	0	0	0	0	0	0	0	0	0	0	0	0	0	0	0	0	0	0	0	0	0	0	0	0	0	0	0	0	0	0	0	0	0	0	0	0	0	0	0	0	0	0	0	0	0	0
CPR_OTU1642	k__Bacteria;p__Patescibacteriota;c__Minisyncoccia;o__UBA9983_A;f__UBA9973;g__UBA9973	0	0	0	0	0	0	0	0	0	0	0	0	0	0	0	0	0	0	0	0	0	0	0	0	0	0	0	0	0	0	0	0	0	0	0	0	0	0	0	0	0	0	0	0	0	0	0	0
CPR_OTU1643	k__Bacteria;p__Patescibacteriota;c__Patescibacteriia;o__UBA9570;f__;g__	0	0	0	0	0	0	0	0	0	0	0	0	0	0	0	0	0	0	0	0	0	0	0	0	0	0	0	0	0	0	0	0	0	0	0	0	0	0	0	0	0	0	0	0	0	0	0	0
CPR_OTU1644	k__Bacteria;p__Patescibacteriota;c__Doudnabacteria;o__UBA920;f__UBA920;g__PALSA-1336	0	0	0	0	0	0	0	0	0	0	0	0	0	0	0	0	0	0	0	0	0	0	0	0	0	0	0	0	0	0	0	0	0	0	0	0	0	0	0	0	0	0	0	0	0	0	0	0
CPR_OTU1645	k__Bacteria;p__Patescibacteriota;c__Patescibacteriia;o__SG8-24;f__UBA9934;g__UM-FILTER-41-21	0	0	0	0	0	0	0	0	0	0	0	0	0	0	0	0	0	0	0	0	0	0	0	0	0	0	0	0	0	0	0	0	0	0	0	0	0	0	0	0	0	0	0	0	0	0	0	0
CPR_OTU1646	k__Bacteria;p__Patescibacteriota;c__Minisyncoccia;o__UBA6257;f__UBA9933;g__	0	0	0	0	0	0	0	0	0	0	0	0	0	0	0	0	0	0	0	0	0	0	0	0	0	0	0	0	0	0	0	0	0	0	0	0	0	0	0	0	0	0	0	0	0	0	0	0
CPR_OTU1647	k__Bacteria;p__Patescibacteriota;c__Minisyncoccia;o__UBA9983_A;f__CSBR16-193;g__	0	0	0	0	0	0	0	0	0	0	0	0	0	0	0	0	0	0	0	0	0	0	0	0	0	0	0	0	0	0	0	0	0	0	0	0	0	0	0	0	0	0	0	0	0	0	0	0
CPR_OTU1648	k__Bacteria;p__Patescibacteriota;c__Minisyncoccia;o__UBA9983_A;f__UBA2103;g__C7867-001	0	0	0	0	0	0	0	0	0	0	0	0	0	0	0	0	0	0	0	0	0	0	0	0	0	0	0	0	0	0	0	0	0	0	0	0	0	0	0	0	0	0	0	0	0	0	0	0
CPR_OTU1649	k__Bacteria;p__Patescibacteriota;c__Microgenomatia;o__UBA1400;f__;g__	0	0	0	0	0	0	0	0	0	0	0	0	0	0	0	0	0	0	0	0	0	0	0	0	0	0	0	0	0	0	0	0	0	0	0	0	0	0	0	0	0	0	0	0	0	0	0	0
CPR_OTU1650	k__Bacteria;p__Patescibacteriota;c__Minisyncoccia;o__UBA9983_A;f__UBA1539_A;g__UBA1550	0	0	0	0	0	0	0	0	0	0	0	0	0	0	0	0	0	0	0	0	0	0	0	0	0	0	0	0	0	0	0	0	0	0	0	0	0	0	0	0	0	0	0	0	0	0	0	0
CPR_OTU1651	k__Bacteria;p__Patescibacteriota;c__Minisyncoccia;o__UBA9983_A;f__UBA12445;g__	0	0	0	0	0	0	0	0	0	0	0	0	0	0	0	0	0	0	0	0	0	0	0	0	0	0	0	0	0	0	0	0	0	0	0	0	0	0	0	0	0	0	0	0	0	0	0	0
CPR_OTU1652	k__Bacteria;p__Patescibacteriota;c__Minisyncoccia;o__Portnoybacterales;f__UBA2143;g__	0	0	0	0	0	0	0	0	0	0	0	0	0	0	0	0	0	0	0	0	0	0	0	0	0	0	0	0	0	0	0	0	0	0	0	0	0	0	0	0	0	0	0	0	0	0	0	0
CPR_OTU1653	k__Bacteria;p__Patescibacteriota;c__Patescibacteriia;o__Magasanikbacterales;f__UBA922;g__	0	0	0	0	0	0	0	0	0	0	0	0	0	0	0	0	0	0	0	0	0	0	0	0	0	0	0	0	0	0	0	0	0	0	0	0	0	0	0	0	0	0	0	0	0	0	0	0
CPR_OTU1654	k__Bacteria;p__Patescibacteriota;c__Patescibacteriia;o__Magasanikbacterales;f__GWA2-37-8;g__	0	0	0	0	0	0	0	0	0	0	0	0	0	0	0	0	0	0	0	0	0	0	0	0	0	0	0	0	0	0	0	0	0	0	0	0	0	0	0	0	0	0	0	0	0	0	0	0
CPR_OTU1655	k__Bacteria;p__Patescibacteriota;c__Patescibacteriia;o__2-01-FULL-39-33;f__2-01-FULL-39-33;g__	0	0	0	0	0	0	0	0	0	0	0	0	0	0	0	0	0	0	0	0	0	0	0	0	0	0	0	0	0	0	0	0	0	0	0	0	0	0	0	0	0	0	0	0	0	0	0	0
CPR_OTU1656	k__Bacteria;p__Patescibacteriota;c__Patescibacteriia;o__;f__;g__	0	0	0	0	0	0	0	0	0	0	0	0	0	0	0	0	0	0	0	0	0	0	0	0	0	0	0	0	0	0	0	0	0	0	0	0	0	0	0	0	0	0	0	0	0	0	0	0
CPR_OTU1657	k__Bacteria;p__Patescibacteriota;c__Patescibacteriia;o__BM507;f__VMTK01;g__VMTK01	0	0	0	0	0	0	0	0	0	0	0	0	0	0	0	0	0	0	0	0	0	0	0	0	0	0	0	0	0	0	0	0	0	0	0	0	0	0	0	0	0	0	0	0	0	0	0	0
CPR_OTU1658	k__Bacteria;p__Patescibacteriota;c__Minisyncoccia;o__UBA9983_A;f__;g__	0	0	0	0	0	0	0	0	0	0	0	0	0	0	0	0	0	0	0	0	0	0	0	0	0	0	0	0	0	0	0	0	0	0	0	0	0	0	0	0	0	0	0	0	0	0	0	0
CPR_OTU1659	k__Bacteria;p__Patescibacteriota;c__Minisyncoccia;o__UBA9983_A;f__UBA1539_A;g__UBA1550	0	0	0	0	0	0	0	0	0	0	0	0	0	0	0	0	0	0	0	0	0	0	0	0	0	0	0	0	0	0	0	0	0	0	0	0	0	0	0	0	0	0	0	0	0	0	0	0
CPR_OTU1660	k__Bacteria;p__Patescibacteriota;c__Minisyncoccia;o__Paceibacterales;f__RBG-13-42-11;g__	0	0	0	0	0	0	0	0	0	0	0	0	0	0	0	0	0	0	0	0	0	0	0	0	0	0	0	0	0	0	0	0	0	0	0	0	0	0	0	0	0	0	0	0	0	0	0	0
CPR_OTU1661	k__Bacteria;p__Patescibacteriota;c__Minisyncoccia;o__UBA9983_A;f__UBA2103;g__C7867-001	0	0	0	0	0	0	0	0	0	0	0	0	0	0	0	0	0	0	0	0	0	0	0	0	0	0	0	0	0	0	0	0	0	0	0	0	0	0	0	0	0	0	0	0	0	0	0	0
CPR_OTU1662	k__Bacteria;p__Patescibacteriota;c__Patescibacteriia;o__UBA2591;f__UBA6264;g__	0	0	0	0	0	0	0	0	0	0	0	0	0	0	0	0	0	0	0	0	0	0	0	0	0	0	0	0	0	0	0	0	0	0	0	0	0	0	0	0	0	0	0	0	0	0	0	0
CPR_OTU1663	k__Bacteria;p__Patescibacteriota;c__Patescibacteriia;o__BM507;f__VMTK01;g__	0	0	0	0	0	0	0	0	0	0	0	0	0	0	0	0	0	0	0	0	0	0	0	0	0	0	0	0	0	0	0	0	0	0	0	0	0	0	0	0	0	0	0	0	0	0	0	0
CPR_OTU1664	k__Bacteria;p__Patescibacteriota;c__Minisyncoccia;o__UBA9983_A;f__UBA2103;g__C7867-001	0	0	0	0	0	0	0	0	0	0	0	0	0	0	0	0	0	0	0	0	0	0	0	0	0	0	0	0	0	0	0	0	0	0	0	0	0	0	0	0	0	0	0	0	0	0	0	0
CPR_OTU1665	k__Bacteria;p__Patescibacteriota;c__Gracilibacteria;o__Peribacterales;f__Peribacteraceae;g__	0	0	0	0	0	0	0	0	0	0	0	0	0	0	0	0	0	0	0	0	0	0	0	0	0	0	0	0	0	0	0	0	0	0	0	0	0	0	0	0	0	0	0	0	0	0	0	0
CPR_OTU1666	k__Bacteria;p__Patescibacteriota;c__Minisyncoccia;o__UBA6257;f__;g__	0	0	0	0	0	0	0	0	0	0	0	0	0	0	0	0	0	0	0	0	0	0	0	0	0	0	0	0	0	0	0	0	0	0	0	0	0	0	0	0	0	0	0	0	0	0	0	0
CPR_OTU1667	k__Bacteria;p__Patescibacteriota;c__Minisyncoccia;o__Paceibacterales;f__RBG-13-42-11;g__	0	0	0	0	0	0	0	0	0	0	0	0	0	0	0	0	0	0	0	0	0	0	0	0	0	0	0	0	0	0	0	0	0	0	0	0	0	0	0	0	0	0	0	0	0	0	0	0
CPR_OTU1668	k__Bacteria;p__Patescibacteriota;c__Saccharimonadia;o__Saccharimonadales;f__UBA1020;g__UBA1020	0	0	0	0	0	1359	0	104	0	0	0	0	201	0	0	215	0	0	0	0	0	0	0	0	0	0	0	0	0	0	0	0	0	0	0	0	0	0	0	0	0	0	0	0	0	0	0	0
CPR_OTU1669	k__Bacteria;p__Patescibacteriota;c__Minisyncoccia;o__UBA9983_A;f__21-14all47-15;g__JACROH01	0	0	0	0	0	0	0	0	0	0	0	0	0	0	0	0	0	0	0	0	0	0	0	0	0	0	0	0	0	0	0	0	0	0	0	0	0	0	0	0	0	0	0	0	0	0	0	0
CPR_OTU1670	k__Bacteria;p__Patescibacteriota;c__Minisyncoccia;o__UBA9983_A;f__21-14-all-47-15;g__21-14-all-47-15_classified	0	0	0	0	0	0	0	0	0	0	0	0	0	0	0	0	0	0	0	0	0	0	0	0	0	0	0	0	0	0	0	0	0	0	0	0	0	0	0	0	0	0	0	0	0	0	0	0
CPR_OTU1671	k__Bacteria;p__Patescibacteriota;c__Patescibacteriia;o__BM507;f__UBA917;g__	0	0	0	0	0	0	0	0	0	0	0	0	0	0	0	0	0	0	0	0	0	0	0	0	0	0	0	0	0	0	0	0	0	0	0	0	0	0	0	0	0	0	0	0	0	0	0	0
CPR_OTU1672	k__Bacteria;p__Patescibacteriota;c__Minisyncoccia;o__UBA9983_A;f__UBA9973;g__UBA9973	0	0	0	0	0	0	0	0	0	0	0	0	0	0	0	0	0	0	0	0	0	0	0	0	0	0	0	0	0	0	0	0	0	0	0	0	0	0	0	0	0	0	0	0	0	0	0	0
CPR_OTU1673	k__Bacteria;p__Patescibacteriota;c__Patescibacteriia;o__UBA9570;f__;g__	0	0	0	0	0	0	0	0	0	0	0	0	0	0	0	0	0	0	0	0	0	0	0	0	0	0	0	0	0	0	0	0	0	0	0	0	0	0	0	0	0	0	0	0	0	0	0	0
CPR_OTU1674	k__Bacteria;p__Patescibacteriota;c__Minisyncoccia;o__UBA9983_A;f__SBAW01;g__GWA1-54-10	0	0	0	0	0	0	0	0	0	0	0	0	0	0	0	0	0	0	0	0	0	0	0	0	0	0	0	0	0	0	0	0	0	0	0	0	0	0	0	0	0	0	0	0	0	0	0	0
CPR_OTU1675	k__Bacteria;p__Patescibacteriota;c__Patescibacteriia;o__BM507;f__;g__	0	0	0	0	0	0	0	0	0	0	0	0	0	0	0	0	0	0	0	0	0	0	0	0	0	0	0	0	0	0	0	0	0	0	0	0	0	0	0	0	0	0	0	0	0	0	0	0
CPR_OTU1676	k__Bacteria;p__Patescibacteriota;c__Minisyncoccia;o__UBA9983_A;f__UBA2103;g__C7867-001	0	0	0	0	0	0	0	0	0	0	0	0	0	0	0	0	0	0	0	0	0	0	0	0	0	0	0	0	0	0	0	0	0	0	0	0	0	0	0	0	0	0	0	0	0	0	0	0
CPR_OTU1677	k__Bacteria;p__Patescibacteriota;c__Minisyncoccia;o__UBA9983_A;f__UBA6899;g__MHLP01	0	0	0	0	0	0	0	0	0	0	0	0	0	0	0	0	0	0	0	0	0	0	0	0	0	0	0	0	0	0	0	0	0	0	0	0	0	0	0	0	0	0	0	0	0	0	0	0
CPR_OTU1678	k__Bacteria;p__Patescibacteriota;c__Saccharimonadia;o__Saccharimonadales;f__UBA4665;g__	161	602	0	0	0	0	0	0	0	0	0	0	0	435	0	0	0	0	0	0	0	0	0	0	0	0	0	0	0	0	0	0	0	0	0	0	0	0	0	0	0	0	0	0	0	0	0	0
CPR_OTU1679	k__Bacteria;p__Patescibacteriota;c__Minisyncoccia;o__Moranbacterales;f__UBA1568;g__UBA1568	0	0	376	140	0	0	0	0	0	0	0	0	0	0	0	0	0	0	0	0	0	0	0	0	0	0	0	0	0	0	0	0	0	0	0	0	0	0	0	0	0	0	0	0	0	0	0	0
CPR_OTU1680	k__Bacteria;p__Patescibacteriota;c__Minisyncoccia;o__UBA9983_A;f__21-14all47-15;g__JACROH01	0	0	0	0	0	0	0	0	0	0	0	0	0	0	0	0	0	0	0	0	0	0	0	0	0	0	0	0	0	0	0	0	0	0	0	0	0	0	0	0	0	0	0	0	0	0	0	0
CPR_OTU1681	k__Bacteria;p__Patescibacteriota;c__Minisyncoccia;o__UBA9983_A;f__UBA2100;g__UBA10103	0	0	0	0	0	0	0	0	0	0	0	0	0	0	0	0	0	0	0	0	0	0	0	0	0	0	0	0	0	0	0	0	0	0	0	0	0	0	0	0	0	0	0	0	0	0	0	0
CPR_OTU1682	k__Bacteria;p__Patescibacteriota;c__Minisyncoccia;o__UBA6257;f__;g__	0	0	0	0	0	0	0	0	0	0	0	0	0	0	0	0	0	0	0	0	0	0	0	0	0	0	0	0	0	0	0	0	0	0	0	0	0	0	0	0	0	0	0	0	0	0	0	0
CPR_OTU1683	k__Bacteria;p__Patescibacteriota;c__Microgenomatia;o__Daviesbacterales;f__UBA10151;g__	0	0	0	0	0	0	0	0	0	0	0	0	0	0	0	0	0	0	0	0	0	0	0	0	0	0	0	0	0	0	0	0	0	0	0	0	0	0	0	0	0	0	0	0	0	0	0	0
CPR_OTU1684	k__Bacteria;p__Patescibacteriota;c__Minisyncoccia;o__UBA9983_A;f__CSBR16-193;g__	0	0	0	0	0	0	0	0	0	0	0	0	0	0	0	0	0	0	0	0	0	0	0	0	0	0	0	0	0	0	0	0	0	0	0	0	0	0	0	0	0	0	0	0	0	0	0	0
CPR_OTU1685	k__Bacteria;p__Patescibacteriota;c__Minisyncoccia;o__UBA6257;f__2-01-FULL-56-20;g__	0	0	0	0	0	0	0	0	0	0	0	0	0	0	0	0	0	0	0	0	0	0	0	0	0	0	0	0	0	0	0	0	0	0	0	0	0	0	0	0	0	0	0	0	0	0	0	0
CPR_OTU1686	k__Bacteria;p__Patescibacteriota;c__Minisyncoccia;o__Paceibacterales;f__CG1-02-41-26;g__	0	0	0	0	0	0	0	0	0	0	0	0	0	0	0	0	0	0	0	0	0	0	0	0	0	0	0	0	0	0	0	0	0	0	0	0	0	0	0	0	0	0	0	0	0	0	0	0
CPR_OTU1687	k__Bacteria;p__Patescibacteriota;c__Microgenomatia;o__UBA1400;f__UBA12108;g__	0	0	892	0	0	0	0	0	0	0	0	0	0	0	0	0	0	0	0	0	0	0	0	0	0	0	0	0	0	0	0	0	0	0	0	0	0	0	0	0	0	0	0	0	0	0	0	0
CPR_OTU1688	k__Bacteria;p__Patescibacteriota;c__Minisyncoccia;o__UBA9983_A;f__UBA2103;g__C7867-001	0	0	0	0	0	0	0	0	0	0	0	0	0	0	0	0	0	0	0	0	0	0	0	0	0	0	0	0	0	0	0	0	0	0	0	0	0	0	0	0	0	0	0	0	0	0	0	0
CPR_OTU1689	k__Bacteria;p__Patescibacteriota;c__Minisyncoccia;o__Portnoybacterales;f__GWB1-42-6;g__	0	0	0	0	0	0	0	0	0	0	0	0	0	0	0	0	0	0	0	0	0	0	0	0	0	0	0	0	0	0	0	0	0	0	0	0	0	0	0	0	0	0	0	0	0	0	0	0
CPR_OTU1690	k__Bacteria;p__Patescibacteriota;c__Minisyncoccia;o__UBA9983_A;f__UBA2103;g__C7867-001	0	0	0	0	0	0	0	0	0	0	0	0	0	0	0	0	0	0	0	0	0	0	0	0	0	0	0	0	0	0	0	0	0	0	0	0	0	0	0	0	0	0	0	0	0	0	0	0
CPR_OTU1691	k__Bacteria;p__Patescibacteriota;c__Patescibacteriia;o__Magasanikbacterales;f__UBA922;g__	0	0	0	0	0	0	0	0	0	0	0	0	0	0	0	0	0	0	0	0	0	0	0	0	0	0	0	0	0	0	0	0	0	0	0	0	0	0	0	0	0	0	0	0	0	0	0	0
CPR_OTU1692	k__Bacteria;p__Patescibacteriota;c__Patescibacteriia;o__UBA2591;f__UBA6264;g__	0	0	0	0	0	0	0	0	0	0	0	0	0	0	0	0	0	0	0	0	0	0	0	0	0	0	0	0	0	0	0	0	0	0	0	0	0	0	0	0	0	0	0	0	0	0	0	0
CPR_OTU1693	k__Bacteria;p__Patescibacteriota;c__Microgenomatia;o__Levybacterales;f__UBA12049;g__	0	0	0	0	0	0	0	0	0	0	0	0	0	0	0	0	0	0	0	0	0	0	0	0	0	0	0	0	0	0	0	0	0	0	0	0	0	0	0	0	0	0	0	0	0	2036	233	0
CPR_OTU1694	k__Bacteria;p__Patescibacteriota;c__Microgenomatia;o__GWA2-44-7;f__UBA8517;g__	0	0	0	0	0	0	0	0	0	0	0	0	0	0	0	0	0	0	0	0	0	0	0	0	0	0	0	0	0	0	0	0	0	0	0	0	0	0	0	0	0	0	0	0	0	0	0	0
CPR_OTU1695	k__Bacteria;p__Patescibacteriota;c__Minisyncoccia;o__Paceibacterales;f__;g__	0	0	0	0	0	0	0	0	0	0	0	0	0	0	0	0	0	0	0	0	0	0	0	0	0	0	0	0	0	0	0	0	0	0	0	0	0	0	0	0	0	0	0	0	0	0	0	0
CPR_OTU1696	k__Bacteria;p__Patescibacteriota;c__Minisyncoccia;o__UBA9983_A;f__;g__	0	0	0	0	0	0	0	0	0	0	0	0	0	0	0	0	0	0	0	0	0	0	0	0	0	0	0	0	0	0	0	0	0	0	0	0	0	0	0	0	0	0	0	0	0	0	0	0
CPR_OTU1697	k__Bacteria;p__Patescibacteriota;c__Minisyncoccia;o__Paceibacterales;f__Staskawiczbacteraceae;g__XYD1-FULL-39-28	0	0	0	0	0	0	0	0	0	0	0	0	0	0	0	0	0	0	0	0	0	0	0	0	0	0	0	0	0	0	0	0	0	0	0	0	0	0	0	0	0	0	0	0	0	0	0	0
CPR_OTU1698	k__Bacteria;p__Patescibacteriota;c__Minisyncoccia;o__UBA9983;f__2-01-FULL-45-33;g__MFHE01	0	0	0	0	0	0	0	0	0	0	0	0	0	0	0	0	0	0	0	0	0	0	0	0	0	0	0	0	0	0	0	0	0	0	0	0	0	0	0	0	0	0	0	0	0	0	0	0
CPR_OTU1699	k__Bacteria;p__Patescibacteriota;c__Minisyncoccia;o__UBA9983_A;f__UBA2103;g__C7867-001	0	0	0	0	0	0	0	0	0	0	0	0	0	0	0	0	0	0	0	0	0	0	0	0	0	0	0	0	0	0	0	0	0	0	0	0	0	0	0	0	0	0	0	0	0	0	0	0
CPR_OTU1700	k__Bacteria;p__Patescibacteriota;c__Saccharimonadia;o__Saccharimonadales;f__UBA5946;g__UBA5946	0	19	0	0	124	0	0	0	0	0	3162	0	0	0	0	0	0	0	0	0	0	0	0	0	0	0	0	0	0	0	0	0	0	0	0	0	0	0	0	0	0	0	0	0	0	0	0	0
CPR_OTU1701	k__Bacteria;p__Patescibacteriota;c__Patescibacteriia;o__Magasanikbacterales;f__UBA922;g__	0	0	0	0	0	0	0	0	0	0	0	0	0	0	0	0	0	0	0	0	0	0	0	0	0	0	0	0	0	0	0	0	0	0	0	0	0	0	0	0	0	0	0	0	0	0	0	0
CPR_OTU1702	k__Bacteria;p__Patescibacteriota;c__Minisyncoccia;o__UBA6257;f__Colwellbacteraceae;g__	0	0	0	0	0	0	0	0	0	0	0	0	0	0	0	0	0	0	0	0	0	0	0	0	0	0	0	0	0	0	0	0	0	0	0	0	0	0	0	0	0	0	0	0	0	0	0	0
CPR_OTU1703	k__Bacteria;p__Patescibacteriota;c__Saccharimonadia;o__Saccharimonadales;f__UBA4665;g__	0	0	0	0	0	0	0	973	993	0	0	0	0	0	0	0	0	0	0	0	0	0	0	0	0	0	0	0	0	0	0	0	0	0	0	0	0	0	0	0	0	0	0	0	0	0	0	0
CPR_OTU1704	k__Bacteria;p__Patescibacteriota;c__Microgenomatia;o__;f__;g__	0	0	0	0	0	0	0	0	0	0	0	0	0	0	0	0	0	0	0	0	0	0	0	0	0	0	0	0	0	0	0	0	0	0	0	0	0	0	0	0	0	0	0	0	0	0	0	0
CPR_OTU1705	k__Bacteria;p__Patescibacteriota;c__Minisyncoccia;o__UBA9983_A;f__UBA9973;g__UBA4124	0	0	0	0	0	0	0	0	0	0	0	0	0	0	0	0	0	0	0	0	0	0	0	0	0	0	0	0	0	0	0	0	0	0	0	0	0	0	0	0	0	0	0	0	0	0	0	0
CPR_OTU1706	k__Bacteria;p__Patescibacteriota;c__Patescibacteriia;o__SG8-24;f__2-12-FULL-60-25;g__	0	0	68	0	0	0	0	0	0	0	0	0	0	0	0	0	0	0	0	0	0	0	0	0	0	0	0	0	0	0	0	0	0	0	0	0	0	0	0	0	0	0	0	0	0	0	0	0
CPR_OTU1707	k__Bacteria;p__Patescibacteriota;c__Patescibacteriia;o__JACQRZ01;f__JACQRZ01;g__JACPMJ01	0	0	0	0	0	0	0	0	0	0	0	0	0	0	0	0	0	0	0	0	0	0	0	0	0	0	0	0	0	0	0	0	0	0	0	0	0	0	0	0	0	0	0	0	0	0	0	0
CPR_OTU1708	k__Bacteria;p__Patescibacteriota;c__Saccharimonadia;o__Saccharimonadales;f__UBA10212;g__	0	0	0	0	0	0	0	2707	1958	0	0	0	0	0	0	0	0	0	0	0	0	0	0	0	0	0	0	0	0	0	0	0	0	0	0	0	0	0	0	0	0	0	0	0	0	0	0	0
CPR_OTU1709	k__Bacteria;p__Patescibacteriota;c__Minisyncoccia;o__UBA9983_A;f__;g__	0	0	0	0	0	0	0	0	0	0	0	0	0	0	0	0	0	0	0	0	0	0	0	0	0	0	0	0	0	0	0	0	0	0	0	0	0	0	0	0	0	0	0	0	0	0	0	0
CPR_OTU1710	k__Bacteria;p__Patescibacteriota;c__Saccharimonadia;o__Saccharimonadales;f__UBA10027;g__SDRW01	0	0	0	0	0	0	0	0	0	0	0	0	0	0	0	0	0	0	0	0	0	0	0	0	0	0	0	0	0	0	0	0	1960	0	0	0	0	0	0	0	0	0	0	0	0	0	0	0
CPR_OTU1711	k__Bacteria;p__Patescibacteriota;c__Minisyncoccia;o__Paceibacterales;f__Staskawiczbacteraceae;g__XYD1-FULL-39-28	0	0	0	0	0	0	0	0	0	0	0	0	0	0	0	0	0	0	0	0	0	0	0	0	0	0	0	0	0	0	0	0	0	0	0	0	0	0	0	0	0	0	0	0	0	0	0	0
CPR_OTU1712	k__Bacteria;p__Patescibacteriota;c__Minisyncoccia;o__Paceibacterales;f__Staskawiczbacteraceae;g__XYD1-FIULL-39-2B	0	0	0	0	0	0	0	0	0	0	0	0	0	0	0	0	0	0	0	0	0	0	0	0	0	0	0	0	0	0	0	0	0	0	0	0	0	0	0	0	0	0	0	0	0	0	0	0
CPR_OTU1713	k__Bacteria;p__Patescibacteriota;c__Patescibacteriia;o__SG8-24;f__2-12-FULL-60-25;g__	0	0	0	0	0	0	0	0	0	0	0	0	0	0	0	0	0	0	0	0	0	0	0	0	0	0	0	0	0	0	0	0	0	0	0	0	0	0	0	0	0	0	0	0	0	0	0	0
CPR_OTU1714	k__Bacteria;p__Patescibacteriota;c__Patescibacteriia;o__SG8-24;f__2-12-FULL-60-25;g__21-14-all-47-17	0	0	0	0	0	0	0	0	0	0	0	0	0	0	0	0	0	0	0	0	0	0	0	0	0	0	0	0	0	0	0	0	0	0	0	0	0	0	0	0	0	0	0	0	0	0	0	0
CPR_OTU1715	k__Bacteria;p__Patescibacteriota;c__Patescibacteriia;o__SG8-24;f__SG8-24;g__	0	0	0	0	0	0	0	0	0	0	0	0	0	0	0	0	0	0	0	0	0	0	0	0	0	0	0	0	0	0	0	0	0	0	0	0	0	0	0	0	0	0	0	0	0	0	0	0
CPR_OTU1716	k__Bacteria;p__Patescibacteriota;c__Patescibacteriia;o__SG8-24;f__SG8-24;g__	0	0	0	0	0	0	0	0	0	0	0	0	0	0	0	0	0	0	0	0	0	0	0	0	0	0	0	0	0	0	0	0	0	0	0	0	0	0	0	0	0	0	0	0	0	0	0	0
CPR_OTU1717	k__Bacteria;p__Patescibacteriota;c__Patescibacteriia;o__;f__;g__	0	0	0	0	0	0	0	0	0	0	132	0	0	0	0	0	0	0	0	0	0	0	0	0	0	0	0	0	0	0	0	0	0	0	0	0	0	0	0	0	0	0	0	0	0	0	0	0
CPR_OTU1718	k__Bacteria;p__Patescibacteriota;c__Patescibacteriia;o__Magasanikbacterales;f__UBA922;g__	0	0	0	0	0	0	0	0	0	0	0	0	0	0	0	0	0	0	0	0	0	0	0	0	0	0	0	0	0	0	0	0	0	0	0	0	0	0	0	0	0	0	0	0	0	0	0	0
CPR_OTU1719	k__Bacteria;p__Patescibacteriota;c__Minisyncoccia;o__UBA9983_A;f__Zambryskibacteraceae;g__UBA5004	0	0	0	0	0	0	0	0	0	0	0	0	0	0	0	0	0	0	0	0	0	0	0	0	0	0	0	0	0	0	0	0	0	0	0	0	0	0	0	0	0	0	0	0	0	0	0	0
CPR_OTU1720	k__Bacteria;p__Patescibacteriota;c__Patescibacteriia;o__JACRJV01;f__JACRJV01;g__JACRJV01	0	0	0	0	0	0	0	0	0	0	0	0	0	0	0	0	0	0	0	0	0	0	0	0	0	0	0	0	0	0	0	0	0	0	0	0	0	0	0	0	0	0	0	0	0	0	0	0
CPR_OTU1721	k__Bacteria;p__Patescibacteriota;c__Minisyncoccia;o__UBA9983_A;f__UBA6899;g__	0	0	1183	0	0	0	0	0	0	0	0	0	0	0	0	0	0	0	0	0	0	0	0	0	0	0	0	0	0	0	0	0	0	0	0	0	0	0	0	0	0	0	0	0	0	0	0	0
CPR_OTU1722	k__Bacteria;p__Patescibacteriota;c__Saccharimonadia;o__Saccharimonadales;f__UBA1547;g__2011-GWC2-44-17	0	0	0	0	0	0	0	0	0	0	0	0	0	0	0	0	0	0	0	0	0	0	0	0	0	0	0	0	0	0	0	0	0	0	0	0	0	0	0	0	0	0	0	0	0	0	0	0
CPR_OTU1723	k__Bacteria;p__Patescibacteriota;c__Patescibacteriia;o__UBA9570;f__XYC2-FULL-38-9;g__UM-FILTER-45-8	0	0	0	0	0	0	0	0	0	0	149	0	0	0	0	0	0	0	0	0	0	0	0	0	0	0	0	0	0	0	0	0	0	0	0	0	0	0	0	0	0	0	0	0	0	0	0	0
CPR_OTU1724	k__Bacteria;p__Patescibacteriota;c__Minisyncoccia;o__UBA9983_A;f__UBA2103;g__C7867-001	0	0	0	0	0	0	0	0	0	0	0	0	0	0	0	0	0	0	0	0	0	0	0	0	0	0	0	0	0	0	0	0	0	0	0	0	0	0	0	0	0	0	0	0	0	0	0	0
CPR_OTU1725	k__Bacteria;p__Patescibacteriota;c__Minisyncoccia;o__UBA9983_A;f__UBA9973;g__UBA4124	0	0	0	0	0	0	0	0	0	0	0	0	0	0	0	0	0	0	0	0	0	0	0	0	0	0	0	0	0	0	0	0	0	0	0	0	0	0	0	0	0	0	0	0	0	0	0	0
CPR_OTU1726	k__Bacteria;p__Patescibacteriota;c__Patescibacteriia;o__SG8-24;f__SG8-24;g__	0	0	0	0	0	0	0	0	0	0	0	0	0	0	0	0	0	0	0	0	0	0	0	0	0	0	0	0	0	0	0	0	0	0	0	0	0	0	0	0	0	0	0	0	0	0	0	0
CPR_OTU1727	k__Bacteria;p__Patescibacteriota;c__Minisyncoccia;o__UBA9983_A;f__JAACPR01;g__	0	0	0	0	0	0	0	0	0	0	0	0	0	0	0	0	0	0	0	0	0	0	0	0	0	0	0	0	0	0	0	0	0	0	0	0	0	0	0	0	0	0	0	0	0	0	0	0
CPR_OTU1728	k__Bacteria;p__Patescibacteriota;c__Microgenomatia;o__Levybacterales;f__GWA1-39-11;g__	0	0	0	153	0	0	0	0	0	0	0	0	0	0	0	0	0	0	0	0	0	0	0	0	0	0	0	0	0	0	0	0	0	0	0	0	0	0	0	0	0	0	0	0	0	0	0	0
CPR_OTU1729	k__Bacteria;p__Patescibacteriota;c__Minisyncoccia;o__Paceibacterales;f__PETJ01;g__PETJ01	0	0	0	0	0	0	0	0	0	0	0	0	0	0	0	0	0	0	0	0	0	0	0	0	0	0	0	0	0	0	0	0	0	0	0	0	0	0	0	0	0	0	0	0	0	0	0	0
CPR_OTU1730	k__Bacteria;p__Patescibacteriota;c__Patescibacteriia;o__SG8-24;f__UBA11717;g__	0	0	0	0	0	0	0	0	0	0	0	0	0	0	0	0	0	0	0	0	0	0	0	0	0	0	0	0	0	0	0	0	0	0	0	0	0	0	0	0	0	0	0	0	0	0	0	0
CPR_OTU1731	k__Bacteria;p__Patescibacteriota;c__Minisyncoccia;o__Paceibacterales;f__;g__	0	0	0	0	0	0	0	0	0	0	0	0	0	0	0	0	0	0	0	0	0	0	0	0	0	0	0	0	0	0	0	0	0	0	0	0	0	0	0	0	0	0	0	0	0	0	0	0
CPR_OTU1732	k__Bacteria;p__Patescibacteriota;c__Minisyncoccia;o__Paceibacterales;f__RBG-13-42-11;g__	0	0	0	0	0	0	0	0	0	0	0	0	0	0	0	0	4688	2291	2035	2251	720	2286	5513	7167	0	0	0	0	0	0	0	0	0	0	0	0	0	0	0	0	0	0	0	0	0	0	0	0
CPR_OTU1733	k__Bacteria;p__Patescibacteriota;c__Minisyncoccia;o__Paceibacterales;f__;g__	0	0	0	0	0	0	0	0	0	0	0	0	0	0	0	0	0	0	546	0	0	0	0	0	0	0	0	0	0	0	0	0	0	0	0	0	0	0	0	0	0	0	0	0	0	0	0	0
CPR_OTU1734	k__Bacteria;p__Patescibacteriota;c__Patescibacteriia;o__;f__;g__	0	0	0	0	0	0	0	0	0	0	0	0	0	0	0	0	0	0	0	0	0	0	0	0	0	0	0	0	0	0	0	0	0	0	0	0	0	0	0	0	0	0	0	0	0	0	0	0
CPR_OTU1735	k__Bacteria;p__Patescibacteriota;c__Patescibacteriia;o__CAIXNZ01;f__CAIXNZ01;g__	0	0	0	0	0	0	0	0	0	0	0	0	0	0	0	0	0	0	0	0	0	0	0	0	0	0	0	0	0	0	0	0	0	0	0	0	0	0	0	0	0	0	0	0	0	0	0	0
CPR_OTU1736	k__Bacteria;p__Patescibacteriota;c__Saccharimonadia;o__Saccharimonadales;f__JACDFO01;g__	0	0	0	0	0	698	0	1072	197	0	0	0	0	0	0	0	0	0	0	0	0	0	0	0	0	0	0	0	0	0	0	0	0	0	0	0	0	0	0	0	0	0	0	0	0	0	0	0
CPR_OTU1737	k__Bacteria;p__Patescibacteriota;c__Minisyncoccia;o__Paceibacterales;f__GWA2-38-27;g__	0	0	0	0	0	0	0	0	0	0	0	0	0	0	0	0	0	0	0	0	0	0	0	0	0	0	0	0	0	0	0	0	0	0	0	0	0	0	0	0	0	0	0	0	0	0	0	0
CPR_OTU1738	k__Bacteria;p__Patescibacteriota;c__Gracilibacteria;o__UBA1369;f__UM-FILTER-53-11;g__JACRID01	0	0	0	0	0	0	0	0	0	0	0	0	0	0	0	0	0	0	0	0	0	0	0	0	0	0	0	0	0	0	0	0	0	0	0	0	0	0	0	0	0	0	0	0	0	0	0	0
CPR_OTU1739	k__Bacteria;p__Patescibacteriota;c__Patescibacteriia;o__SG8-24;f__SG8-24;g__	0	0	0	0	0	0	0	0	0	0	0	0	0	0	0	0	0	0	0	0	0	0	0	0	0	0	0	0	0	0	0	0	0	0	0	0	0	0	0	0	0	0	0	0	0	0	0	0
CPR_OTU1740	k__Bacteria;p__Patescibacteriota;c__Minisyncoccia;o__Portnoybacterales;f__JAHIHE01;g__JAHIHE01	0	0	0	0	0	0	0	0	0	0	0	0	0	0	0	0	0	0	0	0	0	0	0	0	0	0	0	0	0	0	0	0	0	0	0	0	0	0	0	0	0	0	0	0	0	0	0	0
CPR_OTU1741	k__Bacteria;p__Patescibacteriota;c__Microgenomatia;o__UBA1400;f__PJMF01;g__	0	18	0	0	0	0	0	0	0	0	953	0	0	0	0	0	0	0	0	0	0	0	0	0	0	0	0	0	0	0	0	0	0	0	0	0	0	0	0	0	0	0	0	0	0	0	0	0
CPR_OTU1742	k__Bacteria;p__Patescibacteriota;c__Patescibacteriia;o__2-01-FULL-39-33;f__2-01-FULL-39-33;g__	0	0	0	0	0	0	0	0	0	0	0	0	0	0	0	0	0	0	0	0	0	0	0	0	0	0	0	0	0	0	0	0	0	0	0	0	0	0	0	0	0	0	0	0	0	0	0	0
CPR_OTU1743	k__Bacteria;p__Patescibacteriota;c__Minisyncoccia;o__Spechtbacterales;f__JACPHPO1;g__JACPHPOM1	0	0	0	0	0	0	0	0	0	0	0	0	0	0	0	0	0	0	0	0	0	0	0	0	0	0	0	0	0	0	0	0	0	0	0	0	0	0	0	0	0	0	0	0	0	0	0	0
CPR_OTU1744	k__Bacteria;p__Patescibacteriota;c__Patescibacteriia;o__2-01-FULL-39-33;f__2-01-FULL-39-33;g__2-01-FULL-39-33	0	0	0	0	0	0	0	0	0	0	0	0	0	0	0	0	0	0	0	0	0	0	0	0	0	0	0	0	0	0	0	0	0	0	0	0	0	0	0	0	0	0	0	0	0	0	0	0
CPR_OTU1745	k__Bacteria;p__Patescibacteriota;c__Minisyncoccia;o__UBA6257;f__UBA9933;g__UMAFLTER.39-64	0	0	0	0	0	0	0	0	0	0	0	0	0	0	0	0	0	0	0	0	0	0	0	0	0	0	0	0	0	0	0	0	0	0	0	0	0	0	0	0	0	0	0	0	0	0	0	0
CPR_OTU1746	k__Bacteria;p__Patescibacteriota;c__Patescibacteriia;o__SG8-24;f__SG8-24;g__	0	0	0	0	1469	0	0	0	0	0	0	0	0	0	0	0	0	0	0	0	0	0	0	0	0	0	0	0	0	0	0	0	0	0	0	0	0	0	0	0	0	0	0	0	0	0	0	0
CPR_OTU1747	k__Bacteria;p__Patescibacteriota;c__Patescibacteriia;o__Buchananbacterales;f__UBA6539;g__	0	0	0	0	0	0	0	0	0	0	0	793	0	0	0	0	0	0	0	0	0	0	0	0	0	0	0	0	0	0	0	0	0	0	0	0	0	0	0	0	0	0	0	0	0	0	0	0
CPR_OTU1748	k__Bacteria;p__Patescibacteriota;c__Patescibacteriia;o__JABMQE01;f__JABMQE01;g__	0	0	0	0	0	0	0	0	0	0	0	0	0	0	0	0	0	0	0	0	0	0	0	0	0	0	0	0	0	0	0	0	0	0	0	0	0	0	0	0	0	0	0	0	0	0	0	0
CPR_OTU1749	k__Bacteria;p__Patescibacteriota;c__Minisyncoccia;o__UBA9983_A;f__UBA9973;g__UBA8515	0	0	0	0	0	0	0	0	0	0	0	0	0	0	0	0	0	0	0	0	0	0	0	0	0	0	0	0	0	0	0	0	0	0	0	0	0	0	0	0	0	0	0	0	0	0	0	0
CPR_OTU1750	k__Bacteria;p__Patescibacteriota;c__Patescibacteriia;o__SG8-24;f__2-12-FULL-60-25;g__CAIKNB01	0	0	0	0	0	0	0	0	0	0	0	0	0	0	0	0	0	0	0	0	0	0	0	0	0	0	0	0	0	0	0	0	0	0	0	0	0	0	0	0	0	0	0	0	0	0	0	0
CPR_OTU1751	k__Bacteria;p__Patescibacteriota;c__Saccharimonadia;o__Saccharimonadales;f__UBA4665;g__	0	0	0	0	0	0	0	0	0	0	0	0	0	0	0	0	0	0	0	0	0	0	0	0	0	0	0	0	0	0	0	0	0	0	0	0	0	0	0	0	0	0	0	0	0	0	0	0
CPR_OTU1752	k__Bacteria;p__Patescibacteriota;c__Microgenomatia;o__2-02-FULL-39-11;f__2-02-FULL-39-11;g__	0	0	0	0	0	0	0	0	0	0	0	0	0	0	0	0	0	0	0	0	0	0	0	0	0	0	0	0	0	0	0	0	0	0	0	0	0	0	0	0	0	0	0	0	0	0	0	0
CPR_OTU1753	k__Bacteria;p__Patescibacteriota;c__Minisyncoccia;o__Paceibacterales;f__UBA10102;g__	0	0	0	0	0	0	0	0	0	0	0	0	0	0	0	0	0	0	0	0	0	0	0	0	0	0	0	0	0	0	0	0	0	0	0	0	0	0	0	0	0	0	0	0	0	0	0	0
CPR_OTU1754	k__Bacteria;p__Patescibacteriota;c__Microgenomatia;o__UBA1400;f__;g__	0	0	0	0	0	0	0	0	0	0	389	0	0	0	0	0	0	0	0	0	0	0	0	0	0	0	0	0	0	0	0	0	0	0	0	0	0	0	0	0	0	0	0	0	0	0	0	0
CPR_OTU1755	k__Bacteria;p__Patescibacteriota;c__Saccharimonadia;o__Saccharimonadales;f__UBA4665;g__	0	466	0	0	0	0	0	0	0	0	0	0	0	0	0	0	0	0	0	0	0	0	0	0	0	0	0	0	0	0	0	0	0	0	0	0	0	0	0	0	0	0	0	0	0	0	0	289
CPR_OTU1756	k__Bacteria;p__Patescibacteriota;c__Minisyncoccia;o__UBA9983_A;f__21-14all47-15;g__JACROH01	0	0	0	0	0	0	0	0	0	0	0	0	0	0	0	0	0	0	0	0	0	0	0	0	0	0	0	0	0	0	0	0	0	0	0	0	0	0	0	0	0	0	0	0	0	0	0	0
CPR_OTU1757	k__Bacteria;p__Patescibacteriota;c__Minisyncoccia;o__UBA9983_A;f__UBA918;g__UBA918	0	0	0	0	0	0	0	0	0	0	0	0	0	0	0	0	0	0	0	0	0	0	0	0	0	0	0	0	0	0	0	0	0	0	0	0	0	0	0	0	0	0	0	0	0	0	0	0
CPR_OTU1758	k__Bacteria;p__Patescibacteriota;c__Gracilibacteria;o__UM-FILTER-43-11;f__;g__	0	0	0	0	0	0	0	0	0	0	0	0	0	0	0	0	0	0	0	0	0	0	0	0	0	0	0	0	0	0	0	0	0	0	0	0	0	0	0	0	0	0	0	0	0	0	0	0
CPR_OTU1759	k__Bacteria;p__Patescibacteriota;c__Minisyncoccia;o__Moranbacterales;f__UBA1568;g__	0	0	0	0	0	0	0	0	0	0	0	0	0	0	0	0	0	0	0	0	0	0	0	0	0	0	0	0	0	0	0	0	0	0	0	0	0	0	0	0	0	0	0	0	0	0	0	0
CPR_OTU1760	k__Bacteria;p__Patescibacteriota;c__Microgenomatia;o__UBA1400;f__CG1-02-47-37;g__	0	0	0	0	0	0	0	0	0	0	0	0	0	0	0	0	0	0	0	0	0	0	0	0	0	0	0	0	0	0	0	0	0	0	0	0	0	0	0	0	0	0	0	0	0	0	0	0
CPR_OTU1761	k__Bacteria;p__Patescibacteriota;c__Minisyncoccia;o__UBA9983_A;f__UBA12079;g__JAHITU01	0	0	0	0	0	0	0	0	0	0	0	0	0	0	0	0	0	0	0	0	0	0	0	0	0	0	0	0	0	0	0	0	0	0	0	0	0	0	0	0	0	0	0	0	0	0	0	0
CPR_OTU1762	k__Bacteria;p__Patescibacteriota;c__Minisyncoccia;o__UBA9983_A;f__UBA1539;g__UBA1539	0	0	0	0	0	0	0	0	0	0	0	0	0	0	0	0	0	0	0	0	0	0	0	0	0	0	0	0	0	0	0	0	0	0	0	0	0	0	0	0	0	0	0	0	0	0	0	0
CPR_OTU1763	k__Bacteria;p__Patescibacteriota;c__Patescibacteriia;o__Buchananbacterales;f__UBA6539;g__	0	0	0	0	0	0	0	0	0	0	0	0	0	0	0	0	0	0	0	0	0	0	0	0	0	0	0	0	0	0	0	0	0	0	0	0	0	0	0	0	0	0	0	0	0	0	0	0
CPR_OTU1764	k__Bacteria;p__Patescibacteriota;c__Microgenomatia;o__UBA1400;f__;g__	0	0	0	0	0	0	0	0	0	0	0	1141	0	0	0	0	0	0	0	0	0	0	0	0	0	0	0	0	0	0	0	0	0	0	0	0	0	0	0	0	0	0	0	0	0	0	0	0
CPR_OTU1765	k__Bacteria;p__Patescibacteriota;c__Minisyncoccia;o__UBA9983_A;f__JAACPR01;g__	0	0	0	0	0	0	0	0	0	0	0	0	0	0	0	0	0	0	0	0	0	0	0	0	0	0	0	0	0	0	0	0	0	0	0	0	0	0	0	0	0	0	0	0	0	0	0	0
CPR_OTU1766	k__Bacteria;p__Patescibacteriota;c__Minisyncoccia;o__;f__;g__	0	0	0	0	0	0	0	0	0	0	0	0	0	0	0	0	0	0	0	0	0	0	0	0	0	0	0	0	0	0	0	0	0	0	0	0	0	0	0	0	0	0	0	0	0	0	0	0
CPR_OTU1767	k__Bacteria;p__Patescibacteriota;c__Minisyncoccia;o__UBA9983_A;f__Zambryskibacteraceae_A;g__WO2-35-19	0	0	0	0	0	0	0	0	0	0	0	0	0	0	0	0	0	0	0	0	0	0	0	0	0	0	0	0	0	0	0	0	0	0	0	0	0	0	0	0	0	0	0	0	0	0	0	0
CPR_OTU1768	k__Bacteria;p__Patescibacteriota;c__Minisyncoccia;o__Portnoybacterales;f__UBA2143;g__JAHSMO1	0	0	0	0	0	0	0	0	0	0	0	0	0	0	0	0	0	0	0	0	0	0	0	0	0	0	0	0	0	0	0	0	0	0	0	0	0	0	0	0	0	0	0	0	0	0	0	0
CPR_OTU1769	k__Bacteria;p__Patescibacteriota;c__Minisyncoccia;o__Moranbacterales;f__UBA1568;g__UBA1568	0	0	0	0	0	0	0	0	0	0	0	0	0	0	0	0	0	0	0	0	0	0	0	0	0	0	0	0	0	0	0	0	0	0	0	0	0	0	0	0	0	0	0	0	0	0	0	0
CPR_OTU1770	k__Bacteria;p__Patescibacteriota;c__Minisyncoccia;o__UBA9983_A;f__SIBUO1;g__SIBUO1	0	0	0	0	0	0	0	0	0	0	0	0	0	0	0	0	0	0	0	0	0	0	0	0	0	0	0	0	0	0	0	0	0	0	0	0	0	0	0	0	0	0	0	0	0	0	0	0
CPR_OTU1771	k__Bacteria;p__Patescibacteriota;c__Microgenomatia;o__UBA1400;f__PJMF01;g__	0	0	0	0	0	0	0	0	0	0	0	0	0	0	0	0	0	0	0	0	0	0	0	0	0	0	0	0	0	0	0	0	0	0	0	0	0	0	0	0	0	0	0	0	0	0	0	0
CPR_OTU1772	k__Bacteria;p__Patescibacteriota;c__Microgenomatia;o__UBA10105;f__UBA927;g__	0	0	0	0	0	0	0	0	0	0	0	0	0	0	0	0	0	0	0	0	0	0	0	0	0	0	0	0	0	0	0	0	0	0	0	0	0	0	0	0	0	0	0	0	0	0	0	0
CPR_OTU1773	k__Bacteria;p__Patescibacteriota;c__Patescibacteriia;o__Magasanikbacterales;f__UBA922;g__	0	0	0	0	0	0	0	0	0	0	0	0	0	0	0	0	0	0	0	0	0	0	0	0	0	0	0	0	0	0	0	0	0	0	0	0	0	0	0	0	0	0	0	0	0	0	0	0
CPR_OTU1774	k__Bacteria;p__Patescibacteriota;c__Minisyncoccia;o__UBA9983_A;f__JAACPR01;g__	0	0	0	0	0	0	0	0	0	0	0	0	0	0	0	0	0	0	0	0	0	0	526	0	0	0	0	0	0	0	0	0	0	0	0	0	0	0	0	0	0	0	0	0	0	0	0	0
CPR_OTU1775	k__Bacteria;p__Patescibacteriota;c__Patescibacteriia;o__UBA1544;f__UBA1544;g__UBA1544	0	0	0	0	0	0	0	0	0	0	0	0	0	0	0	0	0	0	0	0	0	0	0	0	0	0	0	0	0	0	0	0	0	0	0	0	0	0	0	0	0	0	0	0	0	0	0	0
CPR_OTU1776	k__Bacteria;p__Patescibacteriota;c__Minisyncoccia;o__UBA9983_A;f__;g__	0	0	0	0	0	0	0	0	0	0	0	0	0	0	0	0	0	0	0	0	0	0	0	0	0	0	0	0	0	0	0	0	0	0	0	0	0	0	0	0	0	0	0	0	0	0	0	0
CPR_OTU1777	k__Bacteria;p__Patescibacteriota;c__Minisyncoccia;o__UBA6257;f__Colwellbacteraceae;g__	0	0	0	0	0	0	0	0	0	0	0	0	0	0	0	0	0	0	0	0	0	0	0	0	0	0	0	0	0	0	0	0	0	0	0	0	0	0	0	0	0	0	0	0	0	0	0	0
CPR_OTU1778	k__Bacteria;p__Patescibacteriota;c__Gracilibacteria;o__UM-FILTER-43-11;f__JACRIE01;g__JACRIE01	0	0	0	0	0	0	0	0	0	0	0	0	0	0	0	0	0	0	0	0	0	0	0	0	0	0	0	0	0	0	0	0	0	0	0	0	0	0	0	0	0	0	0	0	0	0	0	0
CPR_OTU1779	k__Bacteria;p__Patescibacteriota;c__Minisyncoccia;o__Paceibacterales;f__PEYH01;g__JAHIELO1	0	0	0	0	0	0	0	0	0	0	0	0	0	0	0	0	0	0	0	0	0	0	0	0	0	0	0	0	0	0	0	0	0	0	0	0	0	0	0	0	0	0	0	0	0	0	0	0
CPR_OTU1780	k__Bacteria;p__Patescibacteriota;c__Patescibacteriia;o__JAACEG01;f__JAACEG01	0	0	0	0	0	0	0	0	0	0	0	0	0	0	0	0	0	0	0	0	0	0	0	0	0	0	0	0	0	0	0	0	0	0	0	0	0	0	0	0	0	0	0	0	0	0	0	0
CPR_OTU1781	k__Bacteria;p__Patescibacteriota;c__Patescibacteriia;o__JAACEG01;f__JAACEG01	0	0	0	0	0	0	0	0	0	0	0	0	0	0	0	0	0	0	0	0	0	0	0	0	0	0	0	0	0	0	0	0	0	0	0	0	0	0	0	0	0	0	0	0	0	0	0	0
a)TPM (transcripts per million) values were calculated from rpS3 OTU sequences using Salmon. Taxonomy assignment was performed based phylogenetic tree of rpS3 amino acid sequences with reference rpS3 sequences retrieved from Patescibacteriota genomes in GTDB.
[truncated: 291 more columns]
