# Supplementary material for: Unveiling Global Diversity of Patescibacteriota and Functional Interactions with Host Microbes
Source: Adv Sci (Weinh). 2025 Dec 12;13(11):e09416. doi: 10.1002/advs.202509416 (PMC12931201; doi:10.1002/advs.202509416)
Supplement: Supplementary file 6 — Supplemental Table 5 [file ADVS-13-e09416-s009.xlsx]

## Sheet: Supplementary Table 3
Table S5. Correlationship between cprOTUs and bOTUs Predicted by Co-occurrence Network
cprOTU	bOTU	Habitat	Phylum of bOTU	Class of cprOTU	Ra)	Taxonomy of cprOTU
cprOTU1622	bOTU5523	Freshwater	p__Pseudomonadota	c__Minisyncoccia	0.801193	k__Bacteria;p__Patescibacteria;c__Minisyncoccia;o__UBA9983_A;f__UBA918;g__OLB19
cprOTU1001	bOTU7022	Freshwater	p__Pseudomonadota	c__Saccharimonadia	0.737931	k__Bacteria;p__Patescibacteria;c__Saccharimonadia;o__Saccharimonadales;f__UBA10212;g__f__UBA10212
cprOTU701	bOTU5244	Freshwater	p__Verrucomicrobiota	c__Patescibacteriia	0.817185	k__Bacteria;p__Patescibacteria;c__Patescibacteriia;o__2-01-FULL-39-33;f__2-01-FULL-39-33;g__f__2-01-FULL-39-33
cprOTU730	bOTU7619	Freshwater	p__Actinomycetota	c__Saccharimonadia	0.739574	k__Bacteria;p__Patescibacteria;c__Saccharimonadia;o__Saccharimonadales;f__UBA1547;g__f__UBA1547
cprOTU540	bOTU10558	Freshwater	p__Desulfobacterota	c__Gracilibacteria	0.903448	k__Bacteria;p__Patescibacteria;c__Gracilibacteria;o__c__Gracilibacteria;f__o__c__Gracilibacteria;g__f__o__c__Gracilibacteria
cprOTU540	bOTU5414	Freshwater	p__Chloroflexota	c__Gracilibacteria	0.86702	k__Bacteria;p__Patescibacteria;c__Gracilibacteria;o__UBA1369;f__o__UBA1369;g__f__o__UBA1369
cprOTU1664	bOTU9974	Groundwater	p__Omnitrophota	c__Minisyncoccia	0.706422	k__Bacteria;p__Patescibacteria;c__Minisyncoccia;o__UBA9983_A;f__UBA2103;g__C7867-001
cprOTU1676	bOTU14058	Groundwater	p__Campylobacterota	c__Minisyncoccia	0.757491	k__Bacteria;p__Patescibacteria;c__Minisyncoccia;o__UBA9983_A;f__UBA2103;g__C7867-001
cprOTU752	bOTU8674	Groundwater	p__Desulfobacterota	c__Minisyncoccia	0.688073	k__Bacteria;p__Patescibacteria;c__Minisyncoccia;o__UBA9983;f__UBA9983;g__SURF-57
cprOTU196	bOTU13125	Groundwater	p__Pseudomonadota	c__Microgenomatia	0.660208	k__Bacteria;p__Patescibacteria;c__Microgenomatia;o__GWA2-44-7;f__UBA8517;g__GWB1-39-10
cprOTU1376	bOTU12659	Groundwater	p__Pseudomonadota	c__Minisyncoccia	0.77931	k__Bacteria;p__Patescibacteria;c__Minisyncoccia;o__UBA9983_A;f__UBA918;g__OLB19
cprOTU1664	bOTU6828	Groundwater	p__Pseudomonadota	c__Minisyncoccia	1	k__Bacteria;p__Patescibacteria;c__Minisyncoccia;o__UBA9983_A;f__UBA2103;g__C7867-001
cprOTU1664	bOTU13230	Groundwater	p__Desulfobacterota	c__Minisyncoccia	0.739574	k__Bacteria;p__Patescibacteria;c__Minisyncoccia;o__UBA9983_A;f__UBA2103;g__C7867-001
cprOTU632	bOTU8559	Groundwater	p__Bacteroidota	c__Minisyncoccia	0.858065	k__Bacteria;p__Patescibacteria;c__Minisyncoccia;o__UBA9983_A;f__UBA2103;g__C7867-001
cprOTU442	bOTU203	Groundwater	p__Planctomycetota	c__Minisyncoccia	0.660208	k__Bacteria;p__Patescibacteria;c__Minisyncoccia;o__UBA9983_A;f__UBA1539_A;g__UBA1550
cprOTU1676	bOTU1631	Groundwater	p__Pseudomonadota	c__Minisyncoccia	0.765517	k__Bacteria;p__Patescibacteria;c__Minisyncoccia;o__UBA9983_A;f__UBA2103;g__C7867-001
cprOTU1510	bOTU8568	Groundwater	p__Pseudomonadota	c__Minisyncoccia	0.706422	k__Bacteria;p__Patescibacteria;c__Minisyncoccia;o__UBA9983_A;f__UBA2103;g__C7867-001
cprOTU801	bOTU9796	Groundwater	p__Desulfobacterota	c__Minisyncoccia	1	k__Bacteria;p__Patescibacteria;c__Minisyncoccia;o__UBA9983_A;f__UBA918;g__OLB19
cprOTU1510	bOTU1217	Groundwater	p__Pseudomonadota	c__Minisyncoccia	0.873543	k__Bacteria;p__Patescibacteria;c__Minisyncoccia;o__UBA9983_A;f__UBA2103;g__C7867-001
cprOTU1394	bOTU4454	Groundwater	p__Pseudomonadota	c__Minisyncoccia	0.665385	k__Bacteria;p__Patescibacteria;c__Minisyncoccia;o__Moranbacterales;f__UBA1568;g__UBA1568
cprOTU442	bOTU7842	Groundwater	p__Pseudomonadota	c__Minisyncoccia	0.684717	k__Bacteria;p__Patescibacteria;c__Minisyncoccia;o__UBA9983_A;f__UBA1539_A;g__UBA1550
cprOTU1664	bOTU6115	Groundwater	p__Pseudomonadota	c__Minisyncoccia	0.898874	k__Bacteria;p__Patescibacteria;c__Minisyncoccia;o__UBA9983_A;f__UBA2103;g__C7867-001
cprOTU442	bOTU6115	Groundwater	p__Pseudomonadota	c__Minisyncoccia	0.844894	k__Bacteria;p__Patescibacteria;c__Minisyncoccia;o__UBA9983_A;f__UBA1539_A;g__UBA1550
cprOTU1255	bOTU5593	Groundwater	p__Pseudomonadota	c__Patescibacteriia	0.646853	k__Bacteria;p__Patescibacteria;c__Patescibacteriia;o__BM507;f__VMTK01;g__f__VMTK01
cprOTU1358	bOTU8685	Groundwater	p__Actinomycetota	c__Minisyncoccia	0.636927	k__Bacteria;p__Patescibacteria;c__Minisyncoccia;o__Paceibacterales;f__o__Paceibacterales;g__f__o__Paceibacterales
cprOTU1510	bOTU8539	Groundwater	p__Pseudomonadota	c__Minisyncoccia	0.742924	k__Bacteria;p__Patescibacteria;c__Minisyncoccia;o__UBA9983_A;f__UBA2103;g__C7867-001
cprOTU752	bOTU7963	Groundwater	p__Pseudomonadota	c__Minisyncoccia	0.699223	k__Bacteria;p__Patescibacteria;c__Minisyncoccia;o__UBA9983;f__UBA9983;g__f__UBA9983
cprOTU801	bOTU147	Groundwater	p__Pseudomonadota	c__Minisyncoccia	0.641379	k__Bacteria;p__Patescibacteria;c__Minisyncoccia;o__UBA9983_A;f__UBA918;g__OLB19
cprOTU408	bOTU4345	Groundwater	p__Nitrospirota	c__Minisyncoccia	0.801193	k__Bacteria;p__Patescibacteria;c__Minisyncoccia;o__UBA9983_A;f__UBA1539_A;g__UBA1550
cprOTU442	bOTU4345	Groundwater	p__Nitrospirota	c__Minisyncoccia	1	k__Bacteria;p__Patescibacteria;c__Minisyncoccia;o__UBA9983_A;f__UBA1539_A;g__UBA1550
cprOTU1048	bOTU4345	Groundwater	p__Nitrospirota	c__Minisyncoccia	0.697425	k__Bacteria;p__Patescibacteria;c__Minisyncoccia;o__UBA6257;f__GWB1-50-10;g__f__GWB1-50-10
cprOTU408	bOTU448	Groundwater	p__Planctomycetota	c__Minisyncoccia	0.831669	k__Bacteria;p__Patescibacteria;c__Minisyncoccia;o__UBA9983_A;f__UBA1539_A;g__UBA1550
cprOTU196	bOTU10969	Groundwater	p__Pseudomonadota	c__Microgenomatia	1	k__Bacteria;p__Patescibacteria;c__Microgenomatia;o__GWA2-44-7;f__UBA8517;g__GWB1-39-10
cprOTU1676	bOTU14150	Groundwater	p__Pseudomonadota	c__Minisyncoccia	0.747662	k__Bacteria;p__Patescibacteria;c__Minisyncoccia;o__UBA9983_A;f__UBA2103;g__C7867-001
cprOTU632	bOTU8626	Groundwater	p__Pseudomonadota	c__Minisyncoccia	0.742924	k__Bacteria;p__Patescibacteria;c__Minisyncoccia;o__UBA9983_A;f__UBA2103;g__C7867-001
cprOTU1255	bOTU8626	Groundwater	p__Pseudomonadota	c__Patescibacteriia	0.739693	k__Bacteria;p__Patescibacteria;c__Patescibacteriia;o__BM507;f__VMTK01;g__f__VMTK01
cprOTU632	bOTU7001	Groundwater	p__Desulfobacterota	c__Minisyncoccia	0.793103	k__Bacteria;p__Patescibacteria;c__Minisyncoccia;o__UBA9983_A;f__UBA2103;g__C7867-001
cprOTU740	bOTU2439	Human body	p__Pseudomonadota	c__Saccharimonadia	1	k__Bacteria;p__Patescibacteria;c__Saccharimonadia;o__Saccharimonadales;f__Nanosyncoccaceae;g__Nanosyncoccus
cprOTU1159	bOTU4871	Human body	p__Bacteroidota	c__Saccharimonadia	0.700304	k__Bacteria;p__Patescibacteria;c__Saccharimonadia;o__Saccharimonadales;f__Nanosyncoccaceae;g__Nanosyncoccus
cprOTU1223	bOTU9314	Human body	p__Bacillota	c__Saccharimonadia	0.706506	k__Bacteria;p__Patescibacteria;c__Saccharimonadia;o__Saccharimonadales;f__Nanosynbacteraceae;g__Nanosynbacter
cprOTU513	bOTU4754	Human body	p__Bacillota	c__Saccharimonadia	0.633685	k__Bacteria;p__Patescibacteria;c__Saccharimonadia;o__Saccharimonadales;f__Saccharimonadaceae;g__Saccharimonas
cprOTU960	bOTU13155	Human body	p__Bacillota	c__Saccharimonadia	0.713394	k__Bacteria;p__Patescibacteria;c__Saccharimonadia;o__Saccharimonadales;f__Saccharimonadaceae;g__Saccharimonas
cprOTU425	bOTU6835	Human body	p__Bacteroidota	c__Saccharimonadia	0.704694	k__Bacteria;p__Patescibacteria;c__Saccharimonadia;o__Saccharimonadales;f__SDRK01;g__SDRK01
cprOTU851	bOTU6835	Human body	p__Bacteroidota	c__Saccharimonadia	0.639753	k__Bacteria;p__Patescibacteria;c__Saccharimonadia;o__Saccharimonadales;f__Saccharimonadaceae;g__f__Saccharimonadaceae
cprOTU851	bOTU13187	Human body	p__Pseudomonadota	c__Saccharimonadia	0.631949	k__Bacteria;p__Patescibacteria;c__Saccharimonadia;o__Saccharimonadales;f__Saccharimonadaceae;g__f__Saccharimonadaceae
cprOTU960	bOTU4707	Human body	p__Bacillota	c__Saccharimonadia	0.76034	k__Bacteria;p__Patescibacteria;c__Saccharimonadia;o__Saccharimonadales;f__Saccharimonadaceae;g__Saccharimonas
cprOTU851	bOTU6646	Human body	p__Fusobacteriota	c__Saccharimonadia	0.642833	k__Bacteria;p__Patescibacteria;c__Saccharimonadia;o__Saccharimonadales;f__Saccharimonadaceae;g__f__Saccharimonadaceae
cprOTU332	bOTU6646	Human body	p__Fusobacteriota	c__Saccharimonadia	0.665385	k__Bacteria;p__Patescibacteria;c__Saccharimonadia;o__Saccharimonadales;f__Nanosyncoccaceae;g__Nanosyncoccus
cprOTU1209	bOTU6646	Human body	p__Fusobacteriota	c__Saccharimonadia	0.684306	k__Bacteria;p__Patescibacteria;c__Saccharimonadia;o__Saccharimonadales;f__Nanogingivalaceae;g__Nanogingivalis
cprOTU1128	bOTU11058	Human body	p__Bacillota	c__Saccharimonadia	0.727071	k__Bacteria;p__Patescibacteria;c__Saccharimonadia;o__Saccharimonadales;f__Nanoperiomorbaceae;g__Nanoperiomorbus
cprOTU332	bOTU5008	Human body	p__Pseudomonadota	c__Saccharimonadia	0.696328	k__Bacteria;p__Patescibacteria;c__Saccharimonadia;o__Saccharimonadales;f__Nanosyncoccaceae;g__Nanosyncoccus
cprOTU960	bOTU8825	Human body	p__Fusobacteriota	c__Saccharimonadia	0.673708	k__Bacteria;p__Patescibacteria;c__Saccharimonadia;o__Saccharimonadales;f__Saccharimonadaceae;g__Saccharimonas
cprOTU740	bOTU8825	Human body	p__Fusobacteriota	c__Saccharimonadia	0.697425	k__Bacteria;p__Patescibacteria;c__Saccharimonadia;o__Saccharimonadales;f__Nanosyncoccaceae;g__Nanosyncoccus
cprOTU332	bOTU6252	Human body	p__Bacteroidota	c__Saccharimonadia	1	k__Bacteria;p__Patescibacteria;c__Saccharimonadia;o__Saccharimonadales;f__Nanosyncoccaceae;g__Nanosyncoccus
cprOTU1014	bOTU7420	Human body	p__Bacteroidota	c__JAEDAM01	1	k__Bacteria;p__Patescibacteria;c__JAEDAM01;o__Absconditabacterales;f__X112;g__f__X112
cprOTU425	bOTU9883	Human body	p__Actinomycetota	c__Saccharimonadia	0.658347	k__Bacteria;p__Patescibacteria;c__Saccharimonadia;o__Saccharimonadales;f__SDRK01;g__SDRK01
cprOTU1209	bOTU9883	Human body	p__Actinomycetota	c__Saccharimonadia	0.658347	k__Bacteria;p__Patescibacteria;c__Saccharimonadia;o__Saccharimonadales;f__Nanogingivalaceae;g__Nanogingivalis
cprOTU1710	bOTU8989	Human body	p__Actinomycetota	c__Saccharimonadia	0.832258	k__Bacteria;p__Patescibacteria;c__Saccharimonadia;o__Saccharimonadales;f__UBA10027;g__SDRW01
cprOTU960	bOTU8989	Human body	p__Actinomycetota	c__Saccharimonadia	0.763975	k__Bacteria;p__Patescibacteria;c__Saccharimonadia;o__Saccharimonadales;f__Saccharimonadaceae;g__Saccharimonas
cprOTU740	bOTU8989	Human body	p__Actinomycetota	c__Saccharimonadia	0.641935	k__Bacteria;p__Patescibacteria;c__Saccharimonadia;o__Saccharimonadales;f__Nanosyncoccaceae;g__Nanosyncoccus
cprOTU332	bOTU8989	Human body	p__Actinomycetota	c__Saccharimonadia	0.764516	k__Bacteria;p__Patescibacteria;c__Saccharimonadia;o__Saccharimonadales;f__Nanosyncoccaceae;g__Nanosyncoccus
cprOTU1209	bOTU8989	Human body	p__Actinomycetota	c__Saccharimonadia	0.780434	k__Bacteria;p__Patescibacteria;c__Saccharimonadia;o__Saccharimonadales;f__Nanogingivalaceae;g__Nanogingivalis
cprOTU1710	bOTU13849	Human body	p__Actinomycetota	c__Saccharimonadia	0.664596	k__Bacteria;p__Patescibacteria;c__Saccharimonadia;o__Saccharimonadales;f__UBA10027;g__SDRW01
cprOTU425	bOTU13849	Human body	p__Actinomycetota	c__Saccharimonadia	0.654839	k__Bacteria;p__Patescibacteria;c__Saccharimonadia;o__Saccharimonadales;f__SDRK01;g__SDRK01
cprOTU332	bOTU12919	Human body	p__Bacteroidota	c__Saccharimonadia	0.638556	k__Bacteria;p__Patescibacteria;c__Saccharimonadia;o__Saccharimonadales;f__Nanosyncoccaceae;g__Nanosyncoccus
cprOTU1159	bOTU9844	Human body	p__Synergistota	c__Saccharimonadia	0.69387	k__Bacteria;p__Patescibacteria;c__Saccharimonadia;o__Saccharimonadales;f__Nanosyncoccaceae;g__Nanosyncoccus
cprOTU740	bOTU8641	Human body	p__Bacillota	c__Saccharimonadia	0.707722	k__Bacteria;p__Patescibacteria;c__Saccharimonadia;o__Saccharimonadales;f__Nanosyncoccaceae;g__Nanosyncoccus
cprOTU332	bOTU8641	Human body	p__Bacillota	c__Saccharimonadia	0.713394	k__Bacteria;p__Patescibacteria;c__Saccharimonadia;o__Saccharimonadales;f__Nanosyncoccaceae;g__Nanosyncoccus
cprOTU1128	bOTU8641	Human body	p__Bacillota	c__Saccharimonadia	0.683106	k__Bacteria;p__Patescibacteria;c__Saccharimonadia;o__Saccharimonadales;f__Nanoperiomorbaceae;g__Nanoperiomorbus
cprOTU1159	bOTU6454	Human body	p__Bacillota	c__Saccharimonadia	0.655521	k__Bacteria;p__Patescibacteria;c__Saccharimonadia;o__Saccharimonadales;f__Nanosyncoccaceae;g__Nanosyncoccus
cprOTU1710	bOTU13419	Human body	p__Fusobacteriota	c__Saccharimonadia	0.643775	k__Bacteria;p__Patescibacteria;c__Saccharimonadia;o__Saccharimonadales;f__UBA10027;g__SDRW01
cprOTU1710	bOTU7179	Human body	p__Bacteroidota	c__Saccharimonadia	0.707722	k__Bacteria;p__Patescibacteria;c__Saccharimonadia;o__Saccharimonadales;f__UBA10027;g__SDRW01
cprOTU425	bOTU7179	Human body	p__Bacteroidota	c__Saccharimonadia	0.687215	k__Bacteria;p__Patescibacteria;c__Saccharimonadia;o__Saccharimonadales;f__SDRK01;g__SDRK01
cprOTU513	bOTU11197	Human body	p__Pseudomonadota	c__Saccharimonadia	0.875776	k__Bacteria;p__Patescibacteria;c__Saccharimonadia;o__Saccharimonadales;f__Saccharimonadaceae;g__Saccharimonas
cprOTU1014	bOTU14176	Human body	p__Bacillota	c__JAEDAM01	0.771568	k__Bacteria;p__Patescibacteria;c__JAEDAM01;o__Absconditabacterales;f__X112;g__f__X112
cprOTU1209	bOTU7470	Human body	p__Synergistota	c__Saccharimonadia	0.697257	k__Bacteria;p__Patescibacteria;c__Saccharimonadia;o__Saccharimonadales;f__Nanogingivalaceae;g__Nanogingivalis
cprOTU1209	bOTU9413	Human body	p__Bacteroidota	c__Saccharimonadia	0.639356	k__Bacteria;p__Patescibacteria;c__Saccharimonadia;o__Saccharimonadales;f__Nanogingivalaceae;g__Nanogingivalis
cprOTU592	bOTU5778	Human body	p__Bacillota	c__Saccharimonadia	0.77931	k__Bacteria;p__Patescibacteria;c__Saccharimonadia;o__Saccharimonadales;f__Nanogingivalaceae;g__Nanogingivalis
cprOTU513	bOTU6433	Human body	p__Bacteroidota	c__Saccharimonadia	0.736111	k__Bacteria;p__Patescibacteria;c__Saccharimonadia;o__Saccharimonadales;f__Saccharimonadaceae;g__Saccharimonas
cprOTU960	bOTU6920	Human body	p__Bacillota	c__Saccharimonadia	0.697425	k__Bacteria;p__Patescibacteria;c__Saccharimonadia;o__Saccharimonadales;f__Saccharimonadaceae;g__Saccharimonas
cprOTU425	bOTU8297	Human body	p__Bacillota	c__Saccharimonadia	0.670482	k__Bacteria;p__Patescibacteria;c__Saccharimonadia;o__Saccharimonadales;f__SDRK01;g__SDRK01
cprOTU1710	bOTU6143	Human body	p__Bacteroidota	c__Saccharimonadia	0.724138	k__Bacteria;p__Patescibacteria;c__Saccharimonadia;o__Saccharimonadales;f__UBA10027;g__SDRW01
cprOTU425	bOTU6143	Human body	p__Bacteroidota	c__Saccharimonadia	1	k__Bacteria;p__Patescibacteria;c__Saccharimonadia;o__Saccharimonadales;f__SDRK01;g__SDRK01
cprOTU960	bOTU8146	Human body	p__Bacillota	c__Saccharimonadia	0.649161	k__Bacteria;p__Patescibacteria;c__Saccharimonadia;o__Saccharimonadales;f__Saccharimonadaceae;g__Saccharimonas
cprOTU1223	bOTU8146	Human body	p__Bacillota	c__Saccharimonadia	0.726923	k__Bacteria;p__Patescibacteria;c__Saccharimonadia;o__Saccharimonadales;f__Nanosynbacteraceae;g__Nanosynbacter
cprOTU1014	bOTU8146	Human body	p__Bacillota	c__JAEDAM01	0.818496	k__Bacteria;p__Patescibacteria;c__JAEDAM01;o__Absconditabacterales;f__X112;g__f__X112
cprOTU1223	bOTU73	Human body	p__Bacteroidota	c__Saccharimonadia	0.648238	k__Bacteria;p__Patescibacteria;c__Saccharimonadia;o__Saccharimonadales;f__Nanosynbacteraceae;g__Nanosynbacter
cprOTU1223	bOTU8672	Human body	p__Bacteroidota	c__Saccharimonadia	0.658347	k__Bacteria;p__Patescibacteria;c__Saccharimonadia;o__Saccharimonadales;f__Nanosynbacteraceae;g__Nanosynbacter
cprOTU851	bOTU6906	Human body	p__Bacillota	c__Saccharimonadia	0.706839	k__Bacteria;p__Patescibacteria;c__Saccharimonadia;o__Saccharimonadales;f__Saccharimonadaceae;g__f__Saccharimonadaceae
cprOTU1710	bOTU6369	Human body	p__Bacteroidota	c__Saccharimonadia	0.727071	k__Bacteria;p__Patescibacteria;c__Saccharimonadia;o__Saccharimonadales;f__UBA10027;g__SDRW01
cprOTU425	bOTU6369	Human body	p__Bacteroidota	c__Saccharimonadia	0.683106	k__Bacteria;p__Patescibacteria;c__Saccharimonadia;o__Saccharimonadales;f__SDRK01;g__SDRK01
cprOTU1159	bOTU6369	Human body	p__Bacteroidota	c__Saccharimonadia	0.633026	k__Bacteria;p__Patescibacteria;c__Saccharimonadia;o__Saccharimonadales;f__Nanosyncoccaceae;g__Nanosyncoccus
cprOTU1710	bOTU13381	Human body	p__Bacteroidota	c__Saccharimonadia	0.727071	k__Bacteria;p__Patescibacteria;c__Saccharimonadia;o__Saccharimonadales;f__UBA10027;g__SDRW01
cprOTU740	bOTU13195	Human body	p__Bacteroidota	c__Saccharimonadia	1	k__Bacteria;p__Patescibacteria;c__Saccharimonadia;o__Saccharimonadales;f__Nanosyncoccaceae;g__Nanosyncoccus
cprOTU1223	bOTU6880	Human body	p__Pseudomonadota	c__Saccharimonadia	0.664321	k__Bacteria;p__Patescibacteria;c__Saccharimonadia;o__Saccharimonadales;f__Nanosynbacteraceae;g__Nanosynbacter
cprOTU1128	bOTU6880	Human body	p__Pseudomonadota	c__Saccharimonadia	0.818496	k__Bacteria;p__Patescibacteria;c__Saccharimonadia;o__Saccharimonadales;f__Nanoperiomorbaceae;g__Nanoperiomorbus
cprOTU1331	bOTU8120	Marine	p__Pseudomonadota	c__Minisyncoccia	0.888596	k__Bacteria;p__Patescibacteria;c__Minisyncoccia;o__UBA6257;f__Colwellbacteraceae;g__f__Colwellbacteraceae
cprOTU544	bOTU4578	Marine	p__Acidobacteriota	c__UBA1384	0.680456	k__Bacteria;p__Patescibacteria;c__UBA1384;o__c__UBA1384;f__o__c__UBA1384;g__f__o__c__UBA1384
cprOTU942	bOTU4352	Marine	p__Campylobacterota	c__Microgenomatia	0.687215	k__Bacteria;p__Patescibacteria;c__Microgenomatia;o__UBA12405;f__BS750M-G30;g__f__BS750M-G30
cprOTU972	bOTU9794	Marine	p__Chloroflexota	c__Minisyncoccia	0.747662	k__Bacteria;p__Patescibacteria;c__Minisyncoccia;o__Paceibacterales;f__CG1-02-41-26;g__f__CG1-02-41-26
cprOTU789	bOTU3390	Plant	p__Acidobacteriota	c__Saccharimonadia	0.686934	k__Bacteria;p__Patescibacteria;c__Saccharimonadia;o__Saccharimonadales;f__o__Saccharimonadales;g__f__o__Saccharimonadales
cprOTU814	bOTU10159	Plant	p__Pseudomonadota	c__Saccharimonadia	0.660208	k__Bacteria;p__Patescibacteria;c__Saccharimonadia;o__Saccharimonadales;f__UBA4665;g__f__UBA4665
cprOTU964	bOTU6673	Plant	p__Acidobacteriota	c__Saccharimonadia	0.823199	k__Bacteria;p__Patescibacteria;c__Saccharimonadia;o__Saccharimonadales;f__UBA10212;g__f__UBA10212
cprOTU391	bOTU7010	Plant	p__Pseudomonadota	c__Minisyncoccia	0.640954	k__Bacteria;p__Patescibacteria;c__Minisyncoccia;o__UBA9983_A;f__UBA918;g__Damh-18
cprOTU737	bOTU13772	Plant	p__Pseudomonadota	c__Saccharimonadia	0.771568	k__Bacteria;p__Patescibacteria;c__Saccharimonadia;o__Saccharimonadales;f__UBA4665;g__UBA4665
cprOTU946	bOTU13772	Plant	p__Pseudomonadota	c__Saccharimonadia	0.653943	k__Bacteria;p__Patescibacteria;c__Saccharimonadia;o__Saccharimonadales;f__UBA10212;g__UBA6824
cprOTU924	bOTU13772	Plant	p__Pseudomonadota	c__Patescibacteriia	0.687048	k__Bacteria;p__Patescibacteria;c__Patescibacteriia;o__SG8-24;f__2-12-FULL-60-25;g__f__2-12-FULL-60-25
cprOTU946	bOTU6292	Plant	p__Pseudomonadota	c__Saccharimonadia	0.677372	k__Bacteria;p__Patescibacteria;c__Saccharimonadia;o__Saccharimonadales;f__UBA10212;g__UBA6824
cprOTU946	bOTU3972	Plant	p__Pseudomonadota	c__Saccharimonadia	0.693719	k__Bacteria;p__Patescibacteria;c__Saccharimonadia;o__Saccharimonadales;f__UBA10212;g__UBA6824
cprOTU964	bOTU3972	Plant	p__Pseudomonadota	c__Saccharimonadia	0.655521	k__Bacteria;p__Patescibacteria;c__Saccharimonadia;o__Saccharimonadales;f__UBA10212;g__f__UBA10212
cprOTU950	bOTU3972	Plant	p__Pseudomonadota	c__Saccharimonadia	0.688073	k__Bacteria;p__Patescibacteria;c__Saccharimonadia;o__Saccharimonadales;f__o__Saccharimonadales;g__f__o__Saccharimonadales
cprOTU733	bOTU9383	Plant	p__Actinomycetota	c__Saccharimonadia	0.739751	k__Bacteria;p__Patescibacteria;c__Saccharimonadia;o__Saccharimonadales;f__UBA4665;g__f__UBA4665
cprOTU833	bOTU9383	Plant	p__Actinomycetota	c__Saccharimonadia	0.735641	k__Bacteria;p__Patescibacteria;c__Saccharimonadia;o__Saccharimonadales;f__UBA1547;g__f__UBA1547
cprOTU889	bOTU3587	Plant	p__Actinomycetota	c__Saccharimonadia	0.674125	k__Bacteria;p__Patescibacteria;c__Saccharimonadia;o__Saccharimonadales;f__o__Saccharimonadales;g__f__o__Saccharimonadales
cprOTU418	bOTU7387	Plant	p__Actinomycetota	c__Saccharimonadia	0.640356	k__Bacteria;p__Patescibacteria;c__Saccharimonadia;o__Saccharimonadales;f__UBA4665;g__UBA5150
cprOTU1567	bOTU9826	Plant	p__Actinomycetota	c__Saccharimonadia	0.673708	k__Bacteria;p__Patescibacteria;c__Saccharimonadia;o__Saccharimonadales;f__UBA4665;g__f__UBA4665
cprOTU766	bOTU5833	Plant	p__Pseudomonadota	c__Saccharimonadia	0.831669	k__Bacteria;p__Patescibacteria;c__Saccharimonadia;o__Saccharimonadales;f__UBA4665;g__f__UBA4665
cprOTU845	bOTU6567	Plant	p__Bacteroidota	c__Saccharimonadia	0.668966	k__Bacteria;p__Patescibacteria;c__Saccharimonadia;o__Saccharimonadales;f__Saccharimonadaceae;g__Saccharimonas
cprOTU789	bOTU6584	Plant	p__Pseudomonadota	c__Saccharimonadia	0.642308	k__Bacteria;p__Patescibacteria;c__Saccharimonadia;o__Saccharimonadales;f__o__Saccharimonadales;g__f__o__Saccharimonadales
cprOTU418	bOTU1306	Plant	p__Pseudomonadota	c__Saccharimonadia	0.806188	k__Bacteria;p__Patescibacteria;c__Saccharimonadia;o__Saccharimonadales;f__UBA4665;g__UBA5150
cprOTU1033	bOTU1306	Plant	p__Pseudomonadota	c__Saccharimonadia	0.787989	k__Bacteria;p__Patescibacteria;c__Saccharimonadia;o__Saccharimonadales;f__UBA1547;g__UBA6175
cprOTU1452	bOTU9853	Plant	p__Pseudomonadota	c__Saccharimonadia	0.726484	k__Bacteria;p__Patescibacteria;c__Saccharimonadia;o__Saccharimonadales;f__UBA1547;g__UBA6175
cprOTU553	bOTU13285	Plant	p__Pseudomonadota	c__Saccharimonadia	0.728357	k__Bacteria;p__Patescibacteria;c__Saccharimonadia;o__Saccharimonadales;f__UBA4665;g__f__UBA4665
cprOTU950	bOTU4539	Plant	p__Pseudomonadota	c__Saccharimonadia	0.71373	k__Bacteria;p__Patescibacteria;c__Saccharimonadia;o__Saccharimonadales;f__o__Saccharimonadales;g__f__o__Saccharimonadales
cprOTU1367	bOTU5695	Plant	p__Bacteroidota	c__Saccharimonadia	0.670088	k__Bacteria;p__Patescibacteria;c__Saccharimonadia;o__Saccharimonadales;f__UBA4665;g__f__UBA4665
cprOTU1567	bOTU9126	Plant	p__Bacteroidota	c__Saccharimonadia	0.739693	k__Bacteria;p__Patescibacteria;c__Saccharimonadia;o__Saccharimonadales;f__UBA4665;g__f__UBA4665
cprOTU845	bOTU7761	Plant	p__Pseudomonadota	c__Saccharimonadia	0.640954	k__Bacteria;p__Patescibacteria;c__Saccharimonadia;o__Saccharimonadales;f__Saccharimonadaceae;g__Saccharimonas
cprOTU766	bOTU8153	Plant	p__Actinomycetota	c__Saccharimonadia	0.718559	k__Bacteria;p__Patescibacteria;c__Saccharimonadia;o__Saccharimonadales;f__UBA4665;g__f__UBA4665
cprOTU391	bOTU2289	Plant	p__Pseudomonadota	c__Minisyncoccia	0.655521	k__Bacteria;p__Patescibacteria;c__Minisyncoccia;o__UBA9983_A;f__UBA918;g__Damh-18
cprOTU1452	bOTU8162	Plant	p__Pseudomonadota	c__Saccharimonadia	0.865271	k__Bacteria;p__Patescibacteria;c__Saccharimonadia;o__Saccharimonadales;f__UBA1547;g__UBA6175
cprOTU553	bOTU1471	Plant	p__Pseudomonadota	c__Saccharimonadia	0.724138	k__Bacteria;p__Patescibacteria;c__Saccharimonadia;o__Saccharimonadales;f__UBA4665;g__f__UBA4665
cprOTU789	bOTU9733	Plant	p__Bacteroidota	c__Saccharimonadia	0.641935	k__Bacteria;p__Patescibacteria;c__Saccharimonadia;o__Saccharimonadales;f__o__Saccharimonadales;g__f__o__Saccharimonadales
cprOTU946	bOTU5198	Plant	p__Pseudomonadota	c__Saccharimonadia	1	k__Bacteria;p__Patescibacteria;c__Saccharimonadia;o__Saccharimonadales;f__UBA10212;g__UBA6824
cprOTU831	bOTU4687	Plant	p__Pseudomonadota	c__Saccharimonadia	0.776398	k__Bacteria;p__Patescibacteria;c__Saccharimonadia;o__Saccharimonadales;f__UBA4665;g__UBA4665
cprOTU964	bOTU5207	Plant	p__Pseudomonadota	c__Saccharimonadia	0.767093	k__Bacteria;p__Patescibacteria;c__Saccharimonadia;o__Saccharimonadales;f__UBA10212;g__f__UBA10212
cprOTU733	bOTU1543	Plant	p__Pseudomonadota	c__Saccharimonadia	1	k__Bacteria;p__Patescibacteria;c__Saccharimonadia;o__Saccharimonadales;f__UBA4665;g__f__UBA4665
cprOTU1015	bOTU5937	Plant	p__Pseudomonadota	c__Saccharimonadia	0.651635	k__Bacteria;p__Patescibacteria;c__Saccharimonadia;o__Saccharimonadales;f__UBA10212;g__f__UBA10212
cprOTU546	bOTU3185	Plant	p__Pseudomonadota	c__Minisyncoccia	0.676291	k__Bacteria;p__Patescibacteria;c__Minisyncoccia;o__UBA9983_A;f__SBAW01;g__GWA1-54-10
cprOTU934	bOTU6233	Plant	p__Bacteroidota	c__Saccharimonadia	0.641379	k__Bacteria;p__Patescibacteria;c__Saccharimonadia;o__Saccharimonadales;f__UBA4665;g__f__UBA4665
cprOTU924	bOTU6233	Plant	p__Bacteroidota	c__Patescibacteriia	0.771568	k__Bacteria;p__Patescibacteria;c__Patescibacteriia;o__SG8-24;f__2-12-FULL-60-25;g__f__2-12-FULL-60-25
cprOTU733	bOTU7503	Plant	p__Actinomycetota	c__Saccharimonadia	1	k__Bacteria;p__Patescibacteria;c__Saccharimonadia;o__Saccharimonadales;f__UBA4665;g__f__UBA4665
cprOTU814	bOTU9255	Plant	p__Gemmatimonadota	c__Saccharimonadia	0.641379	k__Bacteria;p__Patescibacteria;c__Saccharimonadia;o__Saccharimonadales;f__UBA4665;g__f__UBA4665
cprOTU733	bOTU9338	Plant	p__Actinomycetota	c__Saccharimonadia	0.750208	k__Bacteria;p__Patescibacteria;c__Saccharimonadia;o__Saccharimonadales;f__UBA4665;g__f__UBA4665
cprOTU546	bOTU3104	Plant	p__Planctomycetota	c__Minisyncoccia	0.657692	k__Bacteria;p__Patescibacteria;c__Minisyncoccia;o__UBA9983_A;f__SBAW01;g__GWA1-54-10
cprOTU418	bOTU9630	Plant	p__Pseudomonadota	c__Saccharimonadia	1	k__Bacteria;p__Patescibacteria;c__Saccharimonadia;o__Saccharimonadales;f__UBA4665;g__UBA5150
cprOTU845	bOTU14700	Plant	p__Pseudomonadota	c__Saccharimonadia	0.667037	k__Bacteria;p__Patescibacteria;c__Saccharimonadia;o__Saccharimonadales;f__Saccharimonadaceae;g__Saccharimonas
cprOTU585	bOTU14521	Plant	p__Pseudomonadota	c__Saccharimonadia	0.765385	k__Bacteria;p__Patescibacteria;c__Saccharimonadia;o__Saccharimonadales;f__UBA10212;g__UBA6824
cprOTU436	bOTU2680	Plant	p__Pseudomonadota	c__Saccharimonadia	0.726923	k__Bacteria;p__Patescibacteria;c__Saccharimonadia;o__Saccharimonadales;f__UBA4665;g__f__UBA4665
cprOTU391	bOTU14763	Plant	p__Pseudomonadota	c__Minisyncoccia	0.735641	k__Bacteria;p__Patescibacteria;c__Minisyncoccia;o__UBA9983_A;f__UBA918;g__Damh-18
cprOTU553	bOTU6305	Plant	p__Pseudomonadota	c__Saccharimonadia	0.664321	k__Bacteria;p__Patescibacteria;c__Saccharimonadia;o__Saccharimonadales;f__UBA4665;g__f__UBA4665
cprOTU789	bOTU7782	Plant	p__Actinomycetota	c__Saccharimonadia	1	k__Bacteria;p__Patescibacteria;c__Saccharimonadia;o__Saccharimonadales;f__o__Saccharimonadales;g__f__o__Saccharimonadales
cprOTU378	bOTU7782	Plant	p__Actinomycetota	c__Minisyncoccia	0.764463	k__Bacteria;p__Patescibacteria;c__Minisyncoccia;o__UBA9983_A;f__UBA918;g__OLB19
cprOTU436	bOTU13306	Plant	p__Acidobacteriota	c__Saccharimonadia	0.673077	k__Bacteria;p__Patescibacteria;c__Saccharimonadia;o__Saccharimonadales;f__UBA4665;g__f__UBA4665
cprOTU766	bOTU14754	Plant	p__Pseudomonadota	c__Saccharimonadia	1	k__Bacteria;p__Patescibacteria;c__Saccharimonadia;o__Saccharimonadales;f__UBA4665;g__f__UBA4665
cprOTU1567	bOTU8296	Plant	p__Pseudomonadota	c__Saccharimonadia	0.690381	k__Bacteria;p__Patescibacteria;c__Saccharimonadia;o__Saccharimonadales;f__UBA4665;g__f__UBA4665
cprOTU924	bOTU4901	Plant	p__Pseudomonadota	c__Patescibacteriia	0.647945	k__Bacteria;p__Patescibacteria;c__Patescibacteriia;o__SG8-24;f__2-12-FULL-60-25;g__f__2-12-FULL-60-25
cprOTU1567	bOTU14472	Plant	p__Pseudomonadota	c__Saccharimonadia	1	k__Bacteria;p__Patescibacteria;c__Saccharimonadia;o__Saccharimonadales;f__UBA4665;g__f__UBA4665
cprOTU833	bOTU10182	Plant	p__Pseudomonadota	c__Saccharimonadia	0.732227	k__Bacteria;p__Patescibacteria;c__Saccharimonadia;o__Saccharimonadales;f__UBA1547;g__f__UBA1547
cprOTU733	bOTU4519	Plant	p__Pseudomonadota	c__Saccharimonadia	1	k__Bacteria;p__Patescibacteria;c__Saccharimonadia;o__Saccharimonadales;f__UBA4665;g__f__UBA4665
cprOTU934	bOTU6654	Plant	p__Myxococcota	c__Saccharimonadia	0.655521	k__Bacteria;p__Patescibacteria;c__Saccharimonadia;o__Saccharimonadales;f__UBA4665;g__f__UBA4665
cprOTU1567	bOTU2067	Plant	p__Pseudomonadota	c__Saccharimonadia	1	k__Bacteria;p__Patescibacteria;c__Saccharimonadia;o__Saccharimonadales;f__UBA4665;g__f__UBA4665
cprOTU737	bOTU5310	Plant	p__Bacteroidota	c__Saccharimonadia	0.638556	k__Bacteria;p__Patescibacteria;c__Saccharimonadia;o__Saccharimonadales;f__UBA4665;g__UBA4665
cprOTU831	bOTU7357	Plant	p__Pseudomonadota	c__Saccharimonadia	0.670088	k__Bacteria;p__Patescibacteria;c__Saccharimonadia;o__Saccharimonadales;f__UBA4665;g__UBA4665
cprOTU436	bOTU10024	Plant	p__Gemmatimonadota	c__Saccharimonadia	0.750208	k__Bacteria;p__Patescibacteria;c__Saccharimonadia;o__Saccharimonadales;f__UBA4665;g__f__UBA4665
cprOTU1452	bOTU9377	Plant	p__Pseudomonadota	c__Saccharimonadia	0.82069	k__Bacteria;p__Patescibacteria;c__Saccharimonadia;o__Saccharimonadales;f__UBA1547;g__UBA6175
cprOTU585	bOTU9377	Plant	p__Pseudomonadota	c__Saccharimonadia	0.728357	k__Bacteria;p__Patescibacteria;c__Saccharimonadia;o__Saccharimonadales;f__UBA10212;g__UBA6824
cprOTU694	bOTU9377	Plant	p__Pseudomonadota	c__Saccharimonadia	0.793774	k__Bacteria;p__Patescibacteria;c__Saccharimonadia;o__Saccharimonadales;f__UBA10212;g__f__UBA10212
cprOTU889	bOTU9377	Plant	p__Pseudomonadota	c__Saccharimonadia	0.655521	k__Bacteria;p__Patescibacteria;c__Saccharimonadia;o__Saccharimonadales;f__o__Saccharimonadales;g__f__o__Saccharimonadales
cprOTU391	bOTU14537	Plant	p__Actinomycetota	c__Minisyncoccia	0.699223	k__Bacteria;p__Patescibacteria;c__Minisyncoccia;o__UBA9983_A;f__UBA918;g__Damh-18
cprOTU378	bOTU5598	Plant	p__Verrucomicrobiota	c__Minisyncoccia	0.706422	k__Bacteria;p__Patescibacteria;c__Minisyncoccia;o__UBA9983_A;f__UBA918;g__OLB19
cprOTU733	bOTU10178	Plant	p__Actinomycetota	c__Saccharimonadia	1	k__Bacteria;p__Patescibacteria;c__Saccharimonadia;o__Saccharimonadales;f__UBA4665;g__f__UBA4665
cprOTU889	bOTU5319	Plant	p__Actinomycetota	c__Saccharimonadia	0.662202	k__Bacteria;p__Patescibacteria;c__Saccharimonadia;o__Saccharimonadales;f__o__Saccharimonadales;g__f__o__Saccharimonadales
cprOTU1041	bOTU9254	Plant	p__Pseudomonadota	c__Minisyncoccia	0.680378	k__Bacteria;p__Patescibacteria;c__Minisyncoccia;o__UBA9983_A;f__UBA2103;g__C7867-001
cprOTU766	bOTU5657	Plant	p__Pseudomonadota	c__Saccharimonadia	0.723843	k__Bacteria;p__Patescibacteria;c__Saccharimonadia;o__Saccharimonadales;f__UBA4665;g__f__UBA4665
cprOTU964	bOTU5657	Plant	p__Pseudomonadota	c__Saccharimonadia	0.865271	k__Bacteria;p__Patescibacteria;c__Saccharimonadia;o__Saccharimonadales;f__UBA10212;g__f__UBA10212
cprOTU789	bOTU5657	Plant	p__Pseudomonadota	c__Saccharimonadia	0.747662	k__Bacteria;p__Patescibacteria;c__Saccharimonadia;o__Saccharimonadales;f__o__Saccharimonadales;g__f__o__Saccharimonadales
cprOTU1567	bOTU3882	Plant	p__Actinomycetota	c__Saccharimonadia	0.735641	k__Bacteria;p__Patescibacteria;c__Saccharimonadia;o__Saccharimonadales;f__UBA4665;g__f__UBA4665
cprOTU1015	bOTU3882	Plant	p__Actinomycetota	c__Saccharimonadia	0.646853	k__Bacteria;p__Patescibacteria;c__Saccharimonadia;o__Saccharimonadales;f__UBA10212;g__f__UBA10212
cprOTU934	bOTU9715	Plant	p__Actinomycetota	c__Saccharimonadia	0.655521	k__Bacteria;p__Patescibacteria;c__Saccharimonadia;o__Saccharimonadales;f__UBA4665;g__f__UBA4665
cprOTU789	bOTU6317	Plant	p__Gemmatimonadota	c__Saccharimonadia	1	k__Bacteria;p__Patescibacteria;c__Saccharimonadia;o__Saccharimonadales;f__o__Saccharimonadales;g__f__o__Saccharimonadales
cprOTU418	bOTU13660	Plant	p__Pseudomonadota	c__Saccharimonadia	0.706422	k__Bacteria;p__Patescibacteria;c__Saccharimonadia;o__Saccharimonadales;f__UBA4665;g__UBA5150
cprOTU766	bOTU10022	Plant	p__Pseudomonadota	c__Saccharimonadia	1	k__Bacteria;p__Patescibacteria;c__Saccharimonadia;o__Saccharimonadales;f__UBA4665;g__f__UBA4665
cprOTU845	bOTU3612	Plant	p__Gemmatimonadota	c__Saccharimonadia	1	k__Bacteria;p__Patescibacteria;c__Saccharimonadia;o__Saccharimonadales;f__Saccharimonadaceae;g__Saccharimonas
cprOTU789	bOTU2921	Plant	p__Acidobacteriota	c__Saccharimonadia	1	k__Bacteria;p__Patescibacteria;c__Saccharimonadia;o__Saccharimonadales;f__o__Saccharimonadales;g__f__o__Saccharimonadales
cprOTU378	bOTU13267	Plant	p__Chloroflexota	c__Minisyncoccia	0.726923	k__Bacteria;p__Patescibacteria;c__Minisyncoccia;o__UBA9983_A;f__UBA918;g__OLB19
cprOTU946	bOTU9404	Plant	p__Actinomycetota	c__Saccharimonadia	1	k__Bacteria;p__Patescibacteria;c__Saccharimonadia;o__Saccharimonadales;f__UBA10212;g__UBA6824
cprOTU924	bOTU6389	Plant	p__Pseudomonadota	c__Patescibacteriia	0.688462	k__Bacteria;p__Patescibacteria;c__Patescibacteriia;o__SG8-24;f__2-12-FULL-60-25;g__f__2-12-FULL-60-25
cprOTU358	bOTU15158	Saline Lake	p__Actinomycetota	c__Minisyncoccia	0.774917	k__Bacteria;p__Patescibacteria;c__Minisyncoccia;o__Paceibacterales;f__PWPS01;g__PWPS01
cprOTU907	bOTU14772	Saline Lake	p__Pseudomonadota	c__Saccharimonadia	0.677019	k__Bacteria;p__Patescibacteria;c__Saccharimonadia;o__QS-5-54-17;f__QS-5-54-17;g__f__QS-5-54-17
cprOTU713	bOTU14772	Saline Lake	p__Pseudomonadota	c__Minisyncoccia	0.640954	k__Bacteria;p__Patescibacteria;c__Minisyncoccia;o__UBA9983_A;f__UBA918;g__OLB19
cprOTU587	bOTU14772	Saline Lake	p__Pseudomonadota	c__Minisyncoccia	0.778843	k__Bacteria;p__Patescibacteria;c__Minisyncoccia;o__Paceibacterales;f__PWPS01;g__PWPS01
cprOTU440	bOTU14772	Saline Lake	p__Pseudomonadota	c__Dojkabacteria	0.652174	k__Bacteria;p__Patescibacteria;c__Dojkabacteria;o__SC72;f__T1SED10-24;g__T1SED10-24
cprOTU926	bOTU10888	Saline Lake	p__Bacteroidota	c__Patescibacteriia	0.71549	k__Bacteria;p__Patescibacteria;c__Patescibacteriia;o__BM507;f__UBA12465;g__f__UBA12465
cprOTU87	bOTU7432	Saline Lake	p__Cyanobacteriota	c__Minisyncoccia	0.780645	k__Bacteria;p__Patescibacteria;c__Minisyncoccia;o__UBA6257;f__GWB1-50-10;g__f__GWB1-50-10
cprOTU891	bOTU7850	Saline Lake	p__Bacillota	c__Minisyncoccia	0.663655	k__Bacteria;p__Patescibacteria;c__Minisyncoccia;o__UBA9983_A;f__UBA918;g__OLB19
cprOTU770	bOTU7850	Saline Lake	p__Bacillota	c__Minisyncoccia	0.750208	k__Bacteria;p__Patescibacteria;c__Minisyncoccia;o__Paceibacterales;f__PWPS01;g__PWHW01
cprOTU1084	bOTU9057	Saline Lake	p__Desulfobacterota_I	c__Minisyncoccia	0.676291	k__Bacteria;p__Patescibacteria;c__Minisyncoccia;o__Paceibacterales;f__PWPS01;g__PWPS01
cprOTU887	bOTU12083	Saline Lake	p__Actinomycetota	c__Saccharimonadia	0.834483	k__Bacteria;p__Patescibacteria;c__Saccharimonadia;o__Saccharimonadales;f__o__Saccharimonadales;g__f__o__Saccharimonadales
cprOTU1267	bOTU12083	Saline Lake	p__Actinomycetota	c__Saccharimonadia	0.639356	k__Bacteria;p__Patescibacteria;c__Saccharimonadia;o__QS-5-54-17;f__QS-5-54-17;g__f__QS-5-54-17
cprOTU811	bOTU12083	Saline Lake	p__Actinomycetota	c__Minisyncoccia	0.737931	k__Bacteria;p__Patescibacteria;c__Minisyncoccia;o__UBA9983_A;f__UBA918;g__OLB19
cprOTU719	bOTU12083	Saline Lake	p__Actinomycetota	c__Minisyncoccia	0.703226	k__Bacteria;p__Patescibacteria;c__Minisyncoccia;o__UBA9983_A;f__UBA918;g__OLB19
cprOTU1056	bOTU12083	Saline Lake	p__Actinomycetota	c__Minisyncoccia	1	k__Bacteria;p__Patescibacteria;c__Minisyncoccia;o__UBA9983_A;f__o__UBA9983_A;g__f__o__UBA9983_A
cprOTU358	bOTU12083	Saline Lake	p__Actinomycetota	c__Minisyncoccia	0.687215	k__Bacteria;p__Patescibacteria;c__Minisyncoccia;o__Paceibacterales;f__PWPS01;g__PWPS01
cprOTU1089	bOTU12083	Saline Lake	p__Actinomycetota	c__Minisyncoccia	0.778843	k__Bacteria;p__Patescibacteria;c__Minisyncoccia;o__Paceibacterales;f__PWPS01;g__PWHWO1
cprOTU539	bOTU12083	Saline Lake	p__Actinomycetota	c__Minisyncoccia	0.82069	k__Bacteria;p__Patescibacteria;c__Minisyncoccia;o__Paceibacterales;f__PWPS01;g__PWHW01
cprOTU518	bOTU12083	Saline Lake	p__Actinomycetota	c__Gracilibacteria	0.888199	k__Bacteria;p__Patescibacteria;c__Gracilibacteria;o__UBA4473;f__UBA4473;g__f__UBA4473
cprOTU770	bOTU10438	Saline Lake	p__Bacteroidota	c__Minisyncoccia	0.634855	k__Bacteria;p__Patescibacteria;c__Minisyncoccia;o__Paceibacterales;f__PWPS01;g__PWHW01
cprOTU770	bOTU8479	Saline Lake	p__Actinomycetota	c__Minisyncoccia	0.932297	k__Bacteria;p__Patescibacteria;c__Minisyncoccia;o__Paceibacterales;f__PWPS01;g__PWHW01
cprOTU739	bOTU7473	Saline Lake	p__Pseudomonadota	c__Minisyncoccia	1	k__Bacteria;p__Patescibacteria;c__Minisyncoccia;o__Paceibacterales;f__PWPS01;g__PWHW01
cprOTU515	bOTU1894	Saline Lake	p__Pseudomonadota	c__Minisyncoccia	0.671837	k__Bacteria;p__Patescibacteria;c__Minisyncoccia;o__UBA9983_A;f__CSBR16-193;g__f__CSBR16-193
cprOTU525	bOTU9011	Saline Lake	p__Gemmatimonadota	c__Patescibacteriia	0.648238	k__Bacteria;p__Patescibacteria;c__Patescibacteriia;o__BM507;f__o__BM507;g__f__o__BM507
cprOTU358	bOTU2022	Saline Lake	p__Chloroflexota	c__Minisyncoccia	0.767093	k__Bacteria;p__Patescibacteria;c__Minisyncoccia;o__Paceibacterales;f__PWPS01;g__PWPS01
cprOTU402	bOTU2022	Saline Lake	p__Chloroflexota	c__Minisyncoccia	0.932297	k__Bacteria;p__Patescibacteria;c__Minisyncoccia;o__Paceibacterales;f__PWPS01;g__PWPS01
cprOTU739	bOTU2022	Saline Lake	p__Chloroflexota	c__Minisyncoccia	0.677419	k__Bacteria;p__Patescibacteria;c__Minisyncoccia;o__Paceibacterales;f__PWPS01;g__PWHW01
cprOTU539	bOTU2022	Saline Lake	p__Chloroflexota	c__Minisyncoccia	0.881312	k__Bacteria;p__Patescibacteria;c__Minisyncoccia;o__Paceibacterales;f__PWPS01;g__PWHW01
cprOTU1267	bOTU7177	Saline Lake	p__Pseudomonadota	c__Saccharimonadia	0.677419	k__Bacteria;p__Patescibacteria;c__Saccharimonadia;o__QS-5-54-17;f__QS-5-54-17;g__f__QS-5-54-17
cprOTU515	bOTU14878	Saline Lake	p__Bacillota	c__Minisyncoccia	0.687215	k__Bacteria;p__Patescibacteria;c__Minisyncoccia;o__UBA9983_A;f__CSBR16-193;g__f__CSBR16-193
cprOTU1577	bOTU9768	Saline Lake	p__Bacillota	c__Minisyncoccia	0.692025	k__Bacteria;p__Patescibacteria;c__Minisyncoccia;o__Paceibacterales;f__PWPS01;g__PWPS01
cprOTU908	bOTU9768	Saline Lake	p__Bacillota	c__Minisyncoccia	0.676291	k__Bacteria;p__Patescibacteria;c__Minisyncoccia;o__Paceibacterales;f__PWPS01;g__PWPS01
cprOTU1089	bOTU9768	Saline Lake	p__Bacillota	c__Minisyncoccia	0.924016	k__Bacteria;p__Patescibacteria;c__Minisyncoccia;o__Paceibacterales;f__PWPS01;g__PWHWO1
cprOTU908	bOTU2204	Saline Lake	p__Bacillota	c__Minisyncoccia	0.711538	k__Bacteria;p__Patescibacteria;c__Minisyncoccia;o__Paceibacterales;f__PWPS01;g__PWPS01
cprOTU396	bOTU8904	Saline Lake	p__Pseudomonadota	c__Saccharimonadia	0.740411	k__Bacteria;p__Patescibacteria;c__Saccharimonadia;o__QS-5-54-17;f__QS-5-54-17;g__f__QS-5-54-17
cprOTU539	bOTU8904	Saline Lake	p__Pseudomonadota	c__Minisyncoccia	0.776398	k__Bacteria;p__Patescibacteria;c__Minisyncoccia;o__Paceibacterales;f__PWPS01;g__PWHW01
cprOTU515	bOTU3931	Saline Lake	p__Bacillota	c__Minisyncoccia	0.635484	k__Bacteria;p__Patescibacteria;c__Minisyncoccia;o__UBA9983_A;f__CSBR16-193;g__f__CSBR16-193
cprOTU515	bOTU7693	Saline Lake	p__Spirochaetota	c__Minisyncoccia	0.77931	k__Bacteria;p__Patescibacteria;c__Minisyncoccia;o__UBA9983_A;f__CSBR16-193;g__f__CSBR16-193
cprOTU887	bOTU5281	Saline Lake	p__Bacteroidota	c__Saccharimonadia	0.803386	k__Bacteria;p__Patescibacteria;c__Saccharimonadia;o__Saccharimonadales;f__o__Saccharimonadales;g__f__o__Saccharimonadales
cprOTU385	bOTU5281	Saline Lake	p__Bacteroidota	c__Minisyncoccia	0.765517	k__Bacteria;p__Patescibacteria;c__Minisyncoccia;o__UBA9983_A;f__UBA918;g__OLB19
cprOTU1385	bOTU5281	Saline Lake	p__Bacteroidota	c__Patescibacteriia	0.78882	k__Bacteria;p__Patescibacteria;c__Patescibacteriia;o__BM507;f__UBA12465;g__f__UBA12465
cprOTU975	bOTU9008	Saline Lake	p__Actinomycetota	c__Minisyncoccia	0.753752	k__Bacteria;p__Patescibacteria;c__Minisyncoccia;o__UBA9983_A;f__o__UBA9983_A;g__f__o__UBA9983_A
cprOTU1056	bOTU9008	Saline Lake	p__Actinomycetota	c__Minisyncoccia	0.778843	k__Bacteria;p__Patescibacteria;c__Minisyncoccia;o__UBA9983_A;f__o__UBA9983_A;g__f__o__UBA9983_A
cprOTU1131	bOTU12079	Saline Lake	p__Actinomycetota	c__Minisyncoccia	0.778621	k__Bacteria;p__Patescibacteria;c__Minisyncoccia;o__Paceibacterales;f__PWPS01;g__PWPS01
cprOTU1417	bOTU12079	Saline Lake	p__Actinomycetota	c__Dojkabacteria	0.838509	k__Bacteria;p__Patescibacteria;c__Dojkabacteria;o__SC72;f__SC72;g__UBA2177
cprOTU1662	bOTU12079	Saline Lake	p__Actinomycetota	c__Patescibacteriia	0.791282	k__Bacteria;p__Patescibacteria;c__Patescibacteriia;o__UBA2591;f__UBA6264;g__f__UBA6264
cprOTU887	bOTU8890	Saline Lake	p__Actinomycetota	c__Saccharimonadia	0.646853	k__Bacteria;p__Patescibacteria;c__Saccharimonadia;o__Saccharimonadales;f__o__Saccharimonadales;g__f__o__Saccharimonadales
cprOTU798	bOTU8890	Saline Lake	p__Actinomycetota	c__Minisyncoccia	0.789006	k__Bacteria;p__Patescibacteria;c__Minisyncoccia;o__UBA9983_A;f__o__UBA9983_A;g__f__o__UBA9983_A
cprOTU926	bOTU8890	Saline Lake	p__Actinomycetota	c__Patescibacteriia	0.808726	k__Bacteria;p__Patescibacteria;c__Patescibacteriia;o__BM507;f__UBA12465;g__f__UBA12465
cprOTU1221	bOTU8890	Saline Lake	p__Actinomycetota	c__Patescibacteriia	0.793103	k__Bacteria;p__Patescibacteria;c__Patescibacteriia;o__BM507;f__UBA12465;g__f__UBA12465
cprOTU677	bOTU10999	Saline Lake	p__Verrucomicrobiota	c__Minisyncoccia	0.700104	k__Bacteria;p__Patescibacteria;c__Minisyncoccia;o__Paceibacterales;f__o__Paceibacterales;g__f__o__Paceibacterales
cprOTU1385	bOTU8379	Saline Lake	p__Pseudomonadota	c__Patescibacteriia	0.741935	k__Bacteria;p__Patescibacteria;c__Patescibacteriia;o__BM507;f__UBA12465;g__f__UBA12465
cprOTU666	bOTU9554	Saline Lake	p__Bacteroidota	c__Minisyncoccia	0.674125	k__Bacteria;p__Patescibacteria;c__Minisyncoccia;o__UBA9983_A;f__o__UBA9983_A;g__f__o__UBA9983_A
cprOTU1026	bOTU2513	Saline Lake	p__Pseudomonadota	c__Saccharimonadia	0.680456	k__Bacteria;p__Patescibacteria;c__Saccharimonadia;o__Saccharimonadales;f__o__Saccharimonadales;g__f__o__Saccharimonadales
cprOTU811	bOTU2513	Saline Lake	p__Pseudomonadota	c__Minisyncoccia	0.82423	k__Bacteria;p__Patescibacteria;c__Minisyncoccia;o__UBA9983_A;f__UBA918;g__OLB19
cprOTU719	bOTU2513	Saline Lake	p__Pseudomonadota	c__Minisyncoccia	0.903448	k__Bacteria;p__Patescibacteria;c__Minisyncoccia;o__UBA9983_A;f__UBA918;g__OLB19
cprOTU657	bOTU2513	Saline Lake	p__Pseudomonadota	c__Minisyncoccia	0.808476	k__Bacteria;p__Patescibacteria;c__Minisyncoccia;o__UBA9983_A;f__UBA918;g__OLB19
cprOTU663	bOTU2513	Saline Lake	p__Pseudomonadota	c__Minisyncoccia	0.875862	k__Bacteria;p__Patescibacteria;c__Minisyncoccia;o__UBA9983_A;f__UBA1006;g__UBA1006
cprOTU1050	bOTU2513	Saline Lake	p__Pseudomonadota	c__Minisyncoccia	0.701863	k__Bacteria;p__Patescibacteria;c__Minisyncoccia;o__UBA9983_A;f__o__UBA9983_A;g__f__o__UBA9983_A
cprOTU666	bOTU2513	Saline Lake	p__Pseudomonadota	c__Minisyncoccia	0.848276	k__Bacteria;p__Patescibacteria;c__Minisyncoccia;o__UBA9983_A;f__o__UBA9983_A;g__f__o__UBA9983_A
cprOTU860	bOTU2513	Saline Lake	p__Pseudomonadota	c__Minisyncoccia	0.767742	k__Bacteria;p__Patescibacteria;c__Minisyncoccia;o__UBA9983_A;f__o__UBA9983_A;g__f__o__UBA9983_A
cprOTU677	bOTU2513	Saline Lake	p__Pseudomonadota	c__Minisyncoccia	0.851112	k__Bacteria;p__Patescibacteria;c__Minisyncoccia;o__Paceibacterales;f__o__Paceibacterales;g__f__o__Paceibacterales
cprOTU997	bOTU2513	Saline Lake	p__Pseudomonadota	c__Minisyncoccia	0.833797	k__Bacteria;p__Patescibacteria;c__Minisyncoccia;o__Moranbacterales;f__o__Moranbacterales;g__f__o__Moranbacterales
cprOTU1417	bOTU2513	Saline Lake	p__Pseudomonadota	c__Dojkabacteria	0.850932	k__Bacteria;p__Patescibacteria;c__Dojkabacteria;o__SC72;f__SC72;g__UBA2177
cprOTU1026	bOTU1456	Saline Lake	p__Bacteroidota	c__Saccharimonadia	0.697257	k__Bacteria;p__Patescibacteria;c__Saccharimonadia;o__Saccharimonadales;f__o__Saccharimonadales;g__f__o__Saccharimonadales
cprOTU666	bOTU1456	Saline Lake	p__Bacteroidota	c__Minisyncoccia	0.700389	k__Bacteria;p__Patescibacteria;c__Minisyncoccia;o__UBA9983_A;f__o__UBA9983_A;g__f__o__UBA9983_A
cprOTU677	bOTU1456	Saline Lake	p__Bacteroidota	c__Minisyncoccia	0.641379	k__Bacteria;p__Patescibacteria;c__Minisyncoccia;o__Paceibacterales;f__o__Paceibacterales;g__f__o__Paceibacterales
cprOTU901	bOTU7180	Saline Lake	p__Bdellovibrionota	c__Minisyncoccia	0.793548	k__Bacteria;p__Patescibacteria;c__Minisyncoccia;o__Moranbacterales;f__UBA9337;g__f__UBA9337
cprOTU1385	bOTU7180	Saline Lake	p__Bdellovibrionota	c__Patescibacteriia	0.71373	k__Bacteria;p__Patescibacteria;c__Patescibacteriia;o__BM507;f__UBA12465;g__f__UBA12465
cprOTU551	bOTU7180	Saline Lake	p__Bdellovibrionota	c__Patescibacteriia	0.684656	k__Bacteria;p__Patescibacteria;c__Patescibacteriia;o__BM507;f__UBA12465;g__f__UBA12465
cprOTU518	bOTU14995	Saline Lake	p__Bacteroidota	c__Gracilibacteria	0.661035	k__Bacteria;p__Patescibacteria;c__Gracilibacteria;o__UBA4473;f__UBA4473;g__f__UBA4473
cprOTU1026	bOTU5335	Saline Lake	p__Bdellovibrionota	c__Saccharimonadia	0.848276	k__Bacteria;p__Patescibacteria;c__Saccharimonadia;o__Saccharimonadales;f__o__Saccharimonadales;g__f__o__Saccharimonadales
cprOTU666	bOTU5335	Saline Lake	p__Bdellovibrionota	c__Minisyncoccia	0.640954	k__Bacteria;p__Patescibacteria;c__Minisyncoccia;o__UBA9983_A;f__o__UBA9983_A;g__f__o__UBA9983_A
cprOTU678	bOTU5335	Saline Lake	p__Bdellovibrionota	c__Minisyncoccia	0.944954	k__Bacteria;p__Patescibacteria;c__Minisyncoccia;o__Moranbacterales;f__o__Moranbacterales;g__f__o__Moranbacterales
cprOTU811	bOTU9443	Saline Lake	p__Bacillota	c__Minisyncoccia	0.726708	k__Bacteria;p__Patescibacteria;c__Minisyncoccia;o__UBA9983_A;f__UBA918;g__OLB19
cprOTU860	bOTU9443	Saline Lake	p__Bacillota	c__Minisyncoccia	0.780434	k__Bacteria;p__Patescibacteria;c__Minisyncoccia;o__UBA9983_A;f__o__UBA9983_A;g__f__o__UBA9983_A
cprOTU463	bOTU9443	Saline Lake	p__Bacillota	c__Minisyncoccia	0.913043	k__Bacteria;p__Patescibacteria;c__Minisyncoccia;o__UBA9983_A;f__JAACPR01;g__f__JAACPR01
cprOTU697	bOTU9443	Saline Lake	p__Bacillota	c__Minisyncoccia	0.896774	k__Bacteria;p__Patescibacteria;c__Minisyncoccia;o__Paceibacterales;f__PWPS01;g__T1SED10-78
cprOTU557	bOTU9443	Saline Lake	p__Bacillota	c__Minisyncoccia	0.902439	k__Bacteria;p__Patescibacteria;c__Minisyncoccia;o__Paceibacterales;f__PWPS01;g__f__PWPS01
cprOTU580	bOTU9443	Saline Lake	p__Bacillota	c__Minisyncoccia	0.677372	k__Bacteria;p__Patescibacteria;c__Minisyncoccia;o__Paceibacterales;f__o__Paceibacterales;g__f__o__Paceibacterales
cprOTU926	bOTU9443	Saline Lake	p__Bacillota	c__Patescibacteriia	0.71373	k__Bacteria;p__Patescibacteria;c__Patescibacteriia;o__BM507;f__UBA12465;g__f__UBA12465
cprOTU780	bOTU9443	Saline Lake	p__Bacillota	c__Patescibacteriia	0.848276	k__Bacteria;p__Patescibacteria;c__Patescibacteriia;o__BM507;f__UBA12465;g__f__UBA12465
cprOTU719	bOTU6381	Saline Lake	p__Bacteroidota	c__Minisyncoccia	0.753428	k__Bacteria;p__Patescibacteria;c__Minisyncoccia;o__UBA9983_A;f__UBA918;g__OLB19
cprOTU798	bOTU6381	Saline Lake	p__Bacteroidota	c__Minisyncoccia	0.819294	k__Bacteria;p__Patescibacteria;c__Minisyncoccia;o__UBA9983_A;f__o__UBA9983_A;g__f__o__UBA9983_A
cprOTU926	bOTU6381	Saline Lake	p__Bacteroidota	c__Patescibacteriia	0.640954	k__Bacteria;p__Patescibacteria;c__Patescibacteriia;o__BM507;f__UBA12465;g__f__UBA12465
cprOTU887	bOTU5580	Saline Lake	p__Bdellovibrionota	c__Saccharimonadia	0.712903	k__Bacteria;p__Patescibacteria;c__Saccharimonadia;o__Saccharimonadales;f__o__Saccharimonadales;g__f__o__Saccharimonadales
cprOTU975	bOTU5580	Saline Lake	p__Bdellovibrionota	c__Minisyncoccia	0.720031	k__Bacteria;p__Patescibacteria;c__Minisyncoccia;o__UBA9983_A;f__o__UBA9983_A;g__f__o__UBA9983_A
cprOTU1056	bOTU5580	Saline Lake	p__Bdellovibrionota	c__Minisyncoccia	0.74064	k__Bacteria;p__Patescibacteria;c__Minisyncoccia;o__UBA9983_A;f__o__UBA9983_A;g__f__o__UBA9983_A
cprOTU677	bOTU5580	Saline Lake	p__Bdellovibrionota	c__Minisyncoccia	0.822811	k__Bacteria;p__Patescibacteria;c__Minisyncoccia;o__Paceibacterales;f__o__Paceibacterales;g__f__o__Paceibacterales
cprOTU1385	bOTU5580	Saline Lake	p__Bdellovibrionota	c__Patescibacteriia	0.784952	k__Bacteria;p__Patescibacteria;c__Patescibacteriia;o__BM507;f__UBA12465;g__f__UBA12465
cprOTU1489	bOTU7920	Saline Lake	p__Chlamydiota	c__Minisyncoccia	0.71379	k__Bacteria;p__Patescibacteria;c__Minisyncoccia;o__Paceibacterales;f__CG1-02-41-26;g__f__CG1-02-41-26
cprOTU798	bOTU8344	Saline Lake	p__Pseudomonadota	c__Minisyncoccia	0.774165	k__Bacteria;p__Patescibacteria;c__Minisyncoccia;o__UBA9983_A;f__o__UBA9983_A;g__f__o__UBA9983_A
cprOTU518	bOTU8344	Saline Lake	p__Pseudomonadota	c__Gracilibacteria	0.765961	k__Bacteria;p__Patescibacteria;c__Gracilibacteria;o__UBA4473;f__UBA4473;g__f__UBA4473
cprOTU87	bOTU5128	Saline Lake	p__Pseudomonadota	c__Minisyncoccia	0.781264	k__Bacteria;p__Patescibacteria;c__Minisyncoccia;o__UBA6257;f__GWB1-50-10;g__f__GWB1-50-10
cprOTU980	bOTU6463	Saline Lake	p__Pseudomonadota	c__Minisyncoccia	0.753752	k__Bacteria;p__Patescibacteria;c__Minisyncoccia;o__UBA9983_A;f__UBA918;g__OLB19
cprOTU719	bOTU6463	Saline Lake	p__Pseudomonadota	c__Minisyncoccia	0.683336	k__Bacteria;p__Patescibacteria;c__Minisyncoccia;o__UBA9983_A;f__UBA918;g__OLB19
cprOTU385	bOTU6463	Saline Lake	p__Pseudomonadota	c__Minisyncoccia	0.819355	k__Bacteria;p__Patescibacteria;c__Minisyncoccia;o__UBA9983_A;f__UBA918;g__OLB19
cprOTU860	bOTU6463	Saline Lake	p__Pseudomonadota	c__Minisyncoccia	0.820456	k__Bacteria;p__Patescibacteria;c__Minisyncoccia;o__UBA9983_A;f__o__UBA9983_A;g__f__o__UBA9983_A
cprOTU463	bOTU6463	Saline Lake	p__Pseudomonadota	c__Minisyncoccia	0.829032	k__Bacteria;p__Patescibacteria;c__Minisyncoccia;o__UBA9983_A;f__JAACPR01;g__f__JAACPR01
cprOTU735	bOTU6463	Saline Lake	p__Pseudomonadota	c__Minisyncoccia	0.858065	k__Bacteria;p__Patescibacteria;c__Minisyncoccia;o__Paceibacterales;f__PEYH01;g__f__PEYH01
cprOTU117	bOTU6463	Saline Lake	p__Pseudomonadota	c__Minisyncoccia	0.903448	k__Bacteria;p__Patescibacteria;c__Minisyncoccia;o__CAIUEV01;f__JAHKAQ01;g__M55B174
cprOTU1221	bOTU6463	Saline Lake	p__Pseudomonadota	c__Patescibacteriia	0.819355	k__Bacteria;p__Patescibacteria;c__Patescibacteriia;o__BM507;f__UBA12465;g__f__UBA12465
cprOTU969	bOTU8502	Saline Lake	p__Pseudomonadota	c__Saccharimonadia	0.696552	k__Bacteria;p__Patescibacteria;c__Saccharimonadia;o__Saccharimonadales;f__UBA1547;g__UBA6175
cprOTU1031	bOTU8502	Saline Lake	p__Pseudomonadota	c__Minisyncoccia	0.693903	k__Bacteria;p__Patescibacteria;c__Minisyncoccia;o__UBA9983_A;f__UBA918;g__OLB19
cprOTU580	bOTU8502	Saline Lake	p__Pseudomonadota	c__Minisyncoccia	0.703226	k__Bacteria;p__Patescibacteria;c__Minisyncoccia;o__Paceibacterales;f__o__Paceibacterales;g__f__o__Paceibacterales
cprOTU666	bOTU15324	Saline Lake	p__Verrucomicrobiota	c__Minisyncoccia	0.73431	k__Bacteria;p__Patescibacteria;c__Minisyncoccia;o__UBA9983_A;f__o__UBA9983_A;g__f__o__UBA9983_A
cprOTU1131	bOTU14787	Saline Lake	p__Pseudomonadota	c__Minisyncoccia	0.727071	k__Bacteria;p__Patescibacteria;c__Minisyncoccia;o__Paceibacterales;f__PWPS01;g__PWPS01
cprOTU780	bOTU14787	Saline Lake	p__Pseudomonadota	c__Patescibacteriia	0.715319	k__Bacteria;p__Patescibacteria;c__Patescibacteriia;o__BM507;f__UBA12465;g__f__UBA12465
cprOTU1349	bOTU8944	Saline Lake	p__Bipolaricaulota	c__Minisyncoccia	0.690323	k__Bacteria;p__Patescibacteria;c__Minisyncoccia;o__UBA9983_A;f__UBA12079;g__JAHITUO1
cprOTU117	bOTU10589	Saline Lake	p__Desulfobacterota	c__Minisyncoccia	0.739751	k__Bacteria;p__Patescibacteria;c__Minisyncoccia;o__CAIUEV01;f__JAHKAQ01;g__M55B174
cprOTU87	bOTU13673	Saline Lake	p__Planctomycetota	c__Minisyncoccia	0.690323	k__Bacteria;p__Patescibacteria;c__Minisyncoccia;o__UBA6257;f__GWB1-50-10;g__f__GWB1-50-10
cprOTU908	bOTU13673	Saline Lake	p__Planctomycetota	c__Minisyncoccia	0.660208	k__Bacteria;p__Patescibacteria;c__Minisyncoccia;o__Paceibacterales;f__PWPS01;g__PWPS01
cprOTU1417	bOTU13673	Saline Lake	p__Planctomycetota	c__Dojkabacteria	0.639356	k__Bacteria;p__Patescibacteria;c__Dojkabacteria;o__SC72;f__SC72;g__UBA2177
cprOTU780	bOTU13673	Saline Lake	p__Planctomycetota	c__Patescibacteriia	0.699223	k__Bacteria;p__Patescibacteria;c__Patescibacteriia;o__BM507;f__UBA12465;g__f__UBA12465
cprOTU1267	bOTU10449	Saline Lake	p__Desulfobacterota	c__Saccharimonadia	0.774917	k__Bacteria;p__Patescibacteria;c__Saccharimonadia;o__QS-5-54-17;f__QS-5-54-17;g__f__QS-5-54-17
cprOTU1084	bOTU5078	Saline Lake	p__Actinomycetota	c__Minisyncoccia	0.841924	k__Bacteria;p__Patescibacteria;c__Minisyncoccia;o__Paceibacterales;f__PWPS01;g__PWPS01
cprOTU770	bOTU5078	Saline Lake	p__Actinomycetota	c__Minisyncoccia	0.662202	k__Bacteria;p__Patescibacteria;c__Minisyncoccia;o__Paceibacterales;f__PWPS01;g__PWHW01
cprOTU1267	bOTU9586	Saline Lake	p__Pseudomonadota	c__Saccharimonadia	0.687048	k__Bacteria;p__Patescibacteria;c__Saccharimonadia;o__QS-5-54-17;f__QS-5-54-17;g__f__QS-5-54-17
cprOTU396	bOTU9586	Saline Lake	p__Pseudomonadota	c__Saccharimonadia	0.634023	k__Bacteria;p__Patescibacteria;c__Saccharimonadia;o__QS-5-54-17;f__QS-5-54-17;g__f__QS-5-54-17
cprOTU515	bOTU9586	Saline Lake	p__Pseudomonadota	c__Minisyncoccia	0.660208	k__Bacteria;p__Patescibacteria;c__Minisyncoccia;o__UBA9983_A;f__CSBR16-193;g__f__CSBR16-193
cprOTU539	bOTU5119	Saline Lake	p__Chloroflexota	c__Minisyncoccia	0.835594	k__Bacteria;p__Patescibacteria;c__Minisyncoccia;o__Paceibacterales;f__PWPS01;g__PWHW01
cprOTU1089	bOTU6457	Saline Lake	p__Bacillota	c__Minisyncoccia	0.793548	k__Bacteria;p__Patescibacteria;c__Minisyncoccia;o__Paceibacterales;f__PWPS01;g__PWHWO1
cprOTU770	bOTU9789	Saline Lake	p__Chloroflexota	c__Minisyncoccia	0.647945	k__Bacteria;p__Patescibacteria;c__Minisyncoccia;o__Paceibacterales;f__PWPS01;g__PWHW01
cprOTU396	bOTU7329	Saline Lake	p__Chloroflexota	c__Saccharimonadia	0.690323	k__Bacteria;p__Patescibacteria;c__Saccharimonadia;o__QS-5-54-17;f__QS-5-54-17;g__f__QS-5-54-17
cprOTU587	bOTU7329	Saline Lake	p__Chloroflexota	c__Minisyncoccia	0.664516	k__Bacteria;p__Patescibacteria;c__Minisyncoccia;o__Paceibacterales;f__PWPS01;g__PWPS01
cprOTU1267	bOTU10108	Saline Lake	p__Bacillota	c__Saccharimonadia	0.767742	k__Bacteria;p__Patescibacteria;c__Saccharimonadia;o__QS-5-54-17;f__QS-5-54-17;g__f__QS-5-54-17
cprOTU770	bOTU10108	Saline Lake	p__Bacillota	c__Minisyncoccia	0.742924	k__Bacteria;p__Patescibacteria;c__Minisyncoccia;o__Paceibacterales;f__PWPS01;g__PWHW01
cprOTU891	bOTU12317	Saline Lake	p__Bacillota	c__Minisyncoccia	0.663097	k__Bacteria;p__Patescibacteria;c__Minisyncoccia;o__UBA9983_A;f__UBA918;g__OLB19
cprOTU515	bOTU10153	Saline Lake	p__Bacillota	c__Minisyncoccia	0.690323	k__Bacteria;p__Patescibacteria;c__Minisyncoccia;o__UBA9983_A;f__CSBR16-193;g__f__CSBR16-193
cprOTU770	bOTU10153	Saline Lake	p__Bacillota	c__Minisyncoccia	0.726708	k__Bacteria;p__Patescibacteria;c__Minisyncoccia;o__Paceibacterales;f__PWPS01;g__PWHW01
cprOTU353	bOTU10153	Saline Lake	p__Bacillota	c__Minisyncoccia	0.754839	k__Bacteria;p__Patescibacteria;c__Minisyncoccia;o__Paceibacterales;f__PWPS01;g__f__PWPS01
cprOTU908	bOTU6549	Saline Lake	p__Bacillota	c__Minisyncoccia	0.767093	k__Bacteria;p__Patescibacteria;c__Minisyncoccia;o__Paceibacterales;f__PWPS01;g__PWPS01
cprOTU770	bOTU6549	Saline Lake	p__Bacillota	c__Minisyncoccia	0.915675	k__Bacteria;p__Patescibacteria;c__Minisyncoccia;o__Paceibacterales;f__PWPS01;g__PWHW01
cprOTU770	bOTU8896	Saline Lake	p__Bacteroidota	c__Minisyncoccia	0.816603	k__Bacteria;p__Patescibacteria;c__Minisyncoccia;o__Paceibacterales;f__PWPS01;g__PWHW01
cprOTU396	bOTU6459	Saline Lake	p__Pseudomonadota	c__Saccharimonadia	0.723843	k__Bacteria;p__Patescibacteria;c__Saccharimonadia;o__QS-5-54-17;f__QS-5-54-17;g__f__QS-5-54-17
cprOTU891	bOTU6459	Saline Lake	p__Pseudomonadota	c__Minisyncoccia	0.806452	k__Bacteria;p__Patescibacteria;c__Minisyncoccia;o__UBA9983_A;f__UBA918;g__OLB19
cprOTU587	bOTU6459	Saline Lake	p__Pseudomonadota	c__Minisyncoccia	0.845161	k__Bacteria;p__Patescibacteria;c__Minisyncoccia;o__Paceibacterales;f__PWPS01;g__PWPS01
cprOTU587	bOTU10120	Saline Lake	p__Bacillota	c__Minisyncoccia	0.648112	k__Bacteria;p__Patescibacteria;c__Minisyncoccia;o__Paceibacterales;f__PWPS01;g__PWPS01
cprOTU908	bOTU9616	Saline Lake	p__Bacillota	c__Minisyncoccia	0.706422	k__Bacteria;p__Patescibacteria;c__Minisyncoccia;o__Paceibacterales;f__PWPS01;g__PWPS01
cprOTU1046	bOTU7656	Saline Lake	p__Bacillota	c__Minisyncoccia	0.780488	k__Bacteria;p__Patescibacteria;c__Minisyncoccia;o__Paceibacterales;f__PWPS01;g__PWPS01
cprOTU1084	bOTU7656	Saline Lake	p__Bacillota	c__Minisyncoccia	0.913043	k__Bacteria;p__Patescibacteria;c__Minisyncoccia;o__Paceibacterales;f__PWPS01;g__PWPS01
cprOTU1267	bOTU8946	Saline Lake	p__Bacillota	c__Saccharimonadia	0.834483	k__Bacteria;p__Patescibacteria;c__Saccharimonadia;o__QS-5-54-17;f__QS-5-54-17;g__f__QS-5-54-17
cprOTU440	bOTU8946	Saline Lake	p__Bacillota	c__Dojkabacteria	0.801242	k__Bacteria;p__Patescibacteria;c__Dojkabacteria;o__SC72;f__T1SED10-24;g__T1SED10-24
cprOTU396	bOTU7754	Saline Lake	p__Bacteroidota	c__Saccharimonadia	0.82069	k__Bacteria;p__Patescibacteria;c__Saccharimonadia;o__QS-5-54-17;f__QS-5-54-17;g__f__QS-5-54-17
cprOTU402	bOTU7754	Saline Lake	p__Bacteroidota	c__Minisyncoccia	0.673708	k__Bacteria;p__Patescibacteria;c__Minisyncoccia;o__Paceibacterales;f__PWPS01;g__PWPS01
cprOTU1256	bOTU7754	Saline Lake	p__Bacteroidota	c__Patescibacteriia	0.669246	k__Bacteria;p__Patescibacteria;c__Patescibacteriia;o__BM507;f__UBA12465;g__f__UBA12465
cprOTU907	bOTU9141	Saline Lake	p__Bacteroidota	c__Saccharimonadia	0.747662	k__Bacteria;p__Patescibacteria;c__Saccharimonadia;o__QS-5-54-17;f__QS-5-54-17;g__f__QS-5-54-17
cprOTU353	bOTU6577	Saline Lake	p__Bacillota	c__Minisyncoccia	0.753752	k__Bacteria;p__Patescibacteria;c__Minisyncoccia;o__Paceibacterales;f__PWPS01;g__f__PWPS01
cprOTU891	bOTU6880	Saline Lake	p__Pseudomonadota	c__Minisyncoccia	0.767742	k__Bacteria;p__Patescibacteria;c__Minisyncoccia;o__UBA9983_A;f__UBA918;g__OLB19
cprOTU697	bOTU6880	Saline Lake	p__Pseudomonadota	c__Minisyncoccia	0.658537	k__Bacteria;p__Patescibacteria;c__Minisyncoccia;o__Paceibacterales;f__PWPS01;g__T1SED10-78
cprOTU358	bOTU6880	Saline Lake	p__Pseudomonadota	c__Minisyncoccia	0.754839	k__Bacteria;p__Patescibacteria;c__Minisyncoccia;o__Paceibacterales;f__PWPS01;g__PWPS01
cprOTU539	bOTU6880	Saline Lake	p__Pseudomonadota	c__Minisyncoccia	0.715319	k__Bacteria;p__Patescibacteria;c__Minisyncoccia;o__Paceibacterales;f__PWPS01;g__PWHW01
cprOTU1278	bOTU6880	Saline Lake	p__Pseudomonadota	c__Minisyncoccia	0.71373	k__Bacteria;p__Patescibacteria;c__Minisyncoccia;o__Paceibacterales;f__o__Paceibacterales;g__f__o__Paceibacterales
cprOTU1417	bOTU6880	Saline Lake	p__Pseudomonadota	c__Dojkabacteria	0.687048	k__Bacteria;p__Patescibacteria;c__Dojkabacteria;o__SC72;f__SC72;g__UBA2177
cprOTU926	bOTU6880	Saline Lake	p__Pseudomonadota	c__Patescibacteriia	0.647026	k__Bacteria;p__Patescibacteria;c__Patescibacteriia;o__BM507;f__UBA12465;g__f__UBA12465
cprOTU1256	bOTU6880	Saline Lake	p__Pseudomonadota	c__Patescibacteriia	0.71373	k__Bacteria;p__Patescibacteria;c__Patescibacteriia;o__BM507;f__UBA12465;g__f__UBA12465
cprOTU666	bOTU142	Saline Lake	p__Pseudomonadota	c__Minisyncoccia	0.684717	k__Bacteria;p__Patescibacteria;c__Minisyncoccia;o__UBA9983_A;f__o__UBA9983_A;g__f__o__UBA9983_A
cprOTU860	bOTU142	Saline Lake	p__Pseudomonadota	c__Minisyncoccia	0.823199	k__Bacteria;p__Patescibacteria;c__Minisyncoccia;o__UBA9983_A;f__o__UBA9983_A;g__f__o__UBA9983_A
cprOTU539	bOTU142	Saline Lake	p__Pseudomonadota	c__Minisyncoccia	0.689998	k__Bacteria;p__Patescibacteria;c__Minisyncoccia;o__Paceibacterales;f__PWPS01;g__PWHW01
cprOTU901	bOTU142	Saline Lake	p__Pseudomonadota	c__Minisyncoccia	0.735641	k__Bacteria;p__Patescibacteria;c__Minisyncoccia;o__Moranbacterales;f__UBA9337;g__f__UBA9337
cprOTU440	bOTU142	Saline Lake	p__Pseudomonadota	c__Dojkabacteria	0.641379	k__Bacteria;p__Patescibacteria;c__Dojkabacteria;o__SC72;f__T1SED10-24;g__T1SED10-24
cprOTU1226	bOTU3530	Soil	p__Pseudomonadota	c__Saccharimonadia	0.735641	k__Bacteria;p__Patescibacteria;c__Saccharimonadia;o__Saccharimonadales;f__UBA5946;g__f__UBA5946
cprOTU1226	bOTU1892	Soil	p__Actinomycetota	c__Saccharimonadia	0.714286	k__Bacteria;p__Patescibacteria;c__Saccharimonadia;o__Saccharimonadales;f__UBA5946;g__f__UBA5946
cprOTU1226	bOTU9409	Soil	p__Chloroflexota	c__Saccharimonadia	0.660367	k__Bacteria;p__Patescibacteria;c__Saccharimonadia;o__Saccharimonadales;f__UBA5946;g__f__UBA5946
cprOTU1226	bOTU9894	Soil	p__Actinomycetota	c__Saccharimonadia	1	k__Bacteria;p__Patescibacteria;c__Saccharimonadia;o__Saccharimonadales;f__UBA5946;g__f__UBA5946
cprOTU1226	bOTU4126	Soil	p__Pseudomonadota	c__Saccharimonadia	1	k__Bacteria;p__Patescibacteria;c__Saccharimonadia;o__Saccharimonadales;f__UBA5946;g__f__UBA5946
cprOTU1226	bOTU8694	Soil	p__Chloroflexota	c__Saccharimonadia	0.753752	k__Bacteria;p__Patescibacteria;c__Saccharimonadia;o__Saccharimonadales;f__UBA5946;g__f__UBA5946
cprOTU1226	bOTU13306	Soil	p__Acidobacteriota	c__Saccharimonadia	0.651635	k__Bacteria;p__Patescibacteria;c__Saccharimonadia;o__Saccharimonadales;f__UBA5946;g__f__UBA5946
cprOTU1563	bOTU10967	Soil	p__Acidobacteriota	c__Saccharimonadia	0.698131	k__Bacteria;p__Patescibacteria;c__Saccharimonadia;o__Saccharimonadales;f__JACDFO01;g__f__JACDFO01
cprOTU1226	bOTU8727	Soil	p__Gemmatimonadota	c__Saccharimonadia	-0.686858	k__Bacteria;p__Patescibacteria;c__Saccharimonadia;o__Saccharimonadales;f__UBA5946;g__f__UBA5946
cprOTU1226	bOTU5510	Soil	p__Pseudomonadota	c__Saccharimonadia	0.73871	k__Bacteria;p__Patescibacteria;c__Saccharimonadia;o__Saccharimonadales;f__UBA5946;g__f__UBA5946
cprOTU971	bOTU8394	WWTPs	p__Actinomycetota	c__Saccharimonadia	0.751724	k__Bacteria;p__Patescibacteria;c__Saccharimonadia;o__CAILAD01;f__o__CAILAD01;g__f__o__CAILAD01
cprOTU1387	bOTU8394	WWTPs	p__Actinomycetota	c__Saccharimonadia	0.641642	k__Bacteria;p__Patescibacteria;c__Saccharimonadia;o__CAILAD01;f__o__CAILAD01;g__f__o__CAILAD01
cprOTU568	bOTU8394	WWTPs	p__Actinomycetota	c__Minisyncoccia	0.688073	k__Bacteria;p__Patescibacteria;c__Minisyncoccia;o__c__Minisyncoccia;f__o__c__Minisyncoccia;g__f__o__c__Minisyncoccia
cprOTU348	bOTU8394	WWTPs	p__Actinomycetota	c__Patescibacteriia	0.633685	k__Bacteria;p__Patescibacteria;c__Patescibacteriia;o__SBBC01;f__o__SBBC01;g__f__o__SBBC01
cprOTU466	bOTU5154	WWTPs	p__Pseudomonadota	c__Dojkabacteria	0.642308	k__Bacteria;p__Patescibacteria;c__Dojkabacteria;o__SC72;f__SC72;g__f__SC72
cprOTU522	bOTU3445	WWTPs	p__Coprothermobacterota	c__Patescibacteriia	0.680456	k__Bacteria;p__Patescibacteria;c__Patescibacteriia;o__BM507;f__UBA917;g__UBA1359
cprOTU1059	bOTU7379	WWTPs	p__Desulfobacterota	c__Saccharimonadia	0.803386	k__Bacteria;p__Patescibacteria;c__Saccharimonadia;o__Saccharimonadales;f__o__Saccharimonadales;g__f__o__Saccharimonadales
cprOTU1387	bOTU7379	WWTPs	p__Desulfobacterota	c__Saccharimonadia	0.898874	k__Bacteria;p__Patescibacteria;c__Saccharimonadia;o__CAILAD01;f__o__CAILAD01;g__f__o__CAILAD01
cprOTU970	bOTU7379	WWTPs	p__Desulfobacterota	c__Saccharimonadia	0.819294	k__Bacteria;p__Patescibacteria;c__Saccharimonadia;o__CAILAD01;f__GCA-016700035;g__GCA-016700035
cprOTU834	bOTU7379	WWTPs	p__Desulfobacterota	c__Minisyncoccia	0.687048	k__Bacteria;p__Patescibacteria;c__Minisyncoccia;o__UBA9983_A;f__UBA918;g__OLB19
cprOTU1000	bOTU7379	WWTPs	p__Desulfobacterota	c__Microgenomatia	0.641068	k__Bacteria;p__Patescibacteria;c__Microgenomatia;o__UBA1406;f__HO2-37-13b;g__f__HO2-37-13b
cprOTU1312	bOTU7379	WWTPs	p__Desulfobacterota	c__Gracilibacteria	0.837611	k__Bacteria;p__Patescibacteria;c__Gracilibacteria;o__c__Gracilibacteria;f__o__c__Gracilibacteria;g__f__o__c__Gracilibacteria
cprOTU943	bOTU7379	WWTPs	p__Desulfobacterota	c__Patescibacteriia	0.663655	k__Bacteria;p__Patescibacteria;c__Patescibacteriia;o__BM507;f__o__BM507;g__f__o__BM507
cprOTU340	bOTU13466	WWTPs	p__Verrucomicrobiota	c__Minisyncoccia	0.764516	k__Bacteria;p__Patescibacteria;c__Minisyncoccia;o__UBA6257;f__Brennerbacteraceae;g__f__Brennerbacteraceae
cprOTU502	bOTU4466	WWTPs	p__Pseudomonadota	c__Saccharimonadia	0.765517	k__Bacteria;p__Patescibacteria;c__Saccharimonadia;o__Saccharimonadales;f__o__Saccharimonadales;g__f__o__Saccharimonadales
cprOTU1312	bOTU9985	WWTPs	p__Pseudomonadota	c__Gracilibacteria	0.633873	k__Bacteria;p__Patescibacteria;c__Gracilibacteria;o__c__Gracilibacteria;f__o__c__Gracilibacteria;g__f__o__c__Gracilibacteria
cprOTU971	bOTU2817	WWTPs	p__Acidobacteriota	c__Saccharimonadia	0.787104	k__Bacteria;p__Patescibacteria;c__Saccharimonadia;o__CAILAD01;f__o__CAILAD01;g__f__o__CAILAD01
cprOTU1030	bOTU2817	WWTPs	p__Acidobacteriota	c__Minisyncoccia	0.653697	k__Bacteria;p__Patescibacteria;c__Minisyncoccia;o__Moranbacterales;f__UBA1568;g__JAGOSPO1
cprOTU1329	bOTU2817	WWTPs	p__Acidobacteriota	c__Patescibacteriia	0.670482	k__Bacteria;p__Patescibacteria;c__Patescibacteriia;o__SBBC01;f__CAIJZX01;g__CAIJZX01
cprOTU1043	bOTU4697	WWTPs	p__Pseudomonadota	c__Microgenomatia	0.726484	k__Bacteria;p__Patescibacteria;c__Microgenomatia;o__Levybacterales;f__GWA1-39-11;g__f__GWA1-39-11
cprOTU1391	bOTU13535	WWTPs	p__Pseudomonadota	c__Minisyncoccia	0.680769	k__Bacteria;p__Patescibacteria;c__Minisyncoccia;o__UBA9983_A;f__J119;g__UBA12088
cprOTU1097	bOTU6623	WWTPs	p__Pseudomonadota	c__Saccharimonadia	0.648238	k__Bacteria;p__Patescibacteria;c__Saccharimonadia;o__CAILAD01;f__o__CAILAD01;g__f__o__CAILAD01
cprOTU1191	bOTU6574	WWTPs	p__Bacteroidota	c__Microgenomatia	0.662805	k__Bacteria;p__Patescibacteria;c__Microgenomatia;o__Levybacterales;f__UBA12049;g__f__UBA12049
cprOTU601	bOTU9234	WWTPs	p__Pseudomonadota	c__Saccharimonadia	0.723843	k__Bacteria;p__Patescibacteria;c__Saccharimonadia;o__Saccharimonadales;f__o__Saccharimonadales;g__f__o__Saccharimonadales
cprOTU522	bOTU9234	WWTPs	p__Pseudomonadota	c__Patescibacteriia	-0.651635	k__Bacteria;p__Patescibacteria;c__Patescibacteriia;o__BM507;f__UBA917;g__UBA1359
cprOTU428	bOTU8622	WWTPs	p__Pseudomonadota	c__Dojkabacteria	0.765385	k__Bacteria;p__Patescibacteria;c__Dojkabacteria;o__SC72;f__SC72;g__f__SC72
cprOTU1391	bOTU7338	WWTPs	p__Pseudomonadota	c__Minisyncoccia	0.673077	k__Bacteria;p__Patescibacteria;c__Minisyncoccia;o__UBA9983_A;f__J119;g__UBA12088
cprOTU517	bOTU7338	WWTPs	p__Pseudomonadota	c__Minisyncoccia	0.660208	k__Bacteria;p__Patescibacteria;c__Minisyncoccia;o__Paceibacterales;f__UBA5633;g__f__UBA5633
cprOTU1329	bOTU7338	WWTPs	p__Pseudomonadota	c__Patescibacteriia	0.634855	k__Bacteria;p__Patescibacteria;c__Patescibacteriia;o__SBBC01;f__CAIJZX01;g__CAIJZX01
cprOTU1000	bOTU3058	WWTPs	p__Pseudomonadota	c__Microgenomatia	0.682759	k__Bacteria;p__Patescibacteria;c__Microgenomatia;o__UBA1406;f__HO2-37-13b;g__f__HO2-37-13b
cprOTU1480	bOTU13121	WWTPs	p__Nitrospirota	c__Saccharimonadia	0.707934	k__Bacteria;p__Patescibacteria;c__Saccharimonadia;o__c__Saccharimonadia;f__o__c__Saccharimonadia;g__f__o__c__Saccharimonadia
cprOTU699	bOTU6620	WWTPs	p__Pseudomonadota	c__Microgenomatia	0.665385	k__Bacteria;p__Patescibacteria;c__Microgenomatia;o__c__Microgenomatia;f__o__c__Microgenomatia;g__f__o__c__Microgenomatia
cprOTU563	bOTU6620	WWTPs	p__Pseudomonadota	c__Doudnabacteria	0.777519	k__Bacteria;p__Patescibacteria;c__Doudnabacteria;o__UBA920;f__UBA920;g__f__UBA920
cprOTU832	bOTU4582	WWTPs	p__Pseudomonadota	c__UBA1384	0.706839	k__Bacteria;p__Patescibacteria;c__UBA1384;o__c__UBA1384;f__o__c__UBA1384;g__f__o__c__UBA1384
cprOTU1097	bOTU4582	WWTPs	p__Pseudomonadota	c__Saccharimonadia	0.671837	k__Bacteria;p__Patescibacteria;c__Saccharimonadia;o__CAILAD01;f__o__CAILAD01;g__f__o__CAILAD01
cprOTU879	bOTU4582	WWTPs	p__Pseudomonadota	c__Saccharimonadia	0.688462	k__Bacteria;p__Patescibacteria;c__Saccharimonadia;o__CAILAD01;f__o__CAILAD01;g__f__o__CAILAD01
cprOTU625	bOTU4582	WWTPs	p__Pseudomonadota	c__Minisyncoccia	0.724138	k__Bacteria;p__Patescibacteria;c__Minisyncoccia;o__c__Minisyncoccia;f__o__c__Minisyncoccia;g__f__o__c__Minisyncoccia
cprOTU1000	bOTU8933	WWTPs	p__Pseudomonadota	c__Microgenomatia	0.671837	k__Bacteria;p__Patescibacteria;c__Microgenomatia;o__UBA1406;f__HO2-37-13b;g__f__HO2-37-13b
cprOTU1130	bOTU8933	WWTPs	p__Pseudomonadota	c__Patescibacteriia	0.767253	k__Bacteria;p__Patescibacteria;c__Patescibacteriia;o__SBBC01;f__PEXW01;g__f__PEXW01
cprOTU792	bOTU3967	WWTPs	p__Bacteroidota	c__Saccharimonadia	0.668966	k__Bacteria;p__Patescibacteria;c__Saccharimonadia;o__CAILAD01;f__o__CAILAD01;g__f__o__CAILAD01
cprOTU1480	bOTU7185	WWTPs	p__Acidobacteriota	c__Saccharimonadia	0.723843	k__Bacteria;p__Patescibacteria;c__Saccharimonadia;o__c__Saccharimonadia;f__o__c__Saccharimonadia;g__f__o__c__Saccharimonadia
cprOTU348	bOTU7185	WWTPs	p__Acidobacteriota	c__Patescibacteriia	0.787477	k__Bacteria;p__Patescibacteria;c__Patescibacteriia;o__SBBC01;f__o__SBBC01;g__f__o__SBBC01
cprOTU1249	bOTU5083	WWTPs	p__Pseudomonadota	c__Patescibacteriia	0.637545	k__Bacteria;p__Patescibacteria;c__Patescibacteriia;o__BM507;f__o__BM507;g__f__o__BM507
cprOTU601	bOTU9851	WWTPs	p__Actinomycetota	c__Saccharimonadia	1	k__Bacteria;p__Patescibacteria;c__Saccharimonadia;o__Saccharimonadales;f__o__Saccharimonadales;g__f__o__Saccharimonadales
cprOTU502	bOTU5288	WWTPs	p__Chloroflexota	c__Saccharimonadia	0.683336	k__Bacteria;p__Patescibacteria;c__Saccharimonadia;o__Saccharimonadales;f__o__Saccharimonadales;g__f__o__Saccharimonadales
cprOTU601	bOTU7207	WWTPs	p__Actinomycetota	c__Saccharimonadia	0.674194	k__Bacteria;p__Patescibacteria;c__Saccharimonadia;o__Saccharimonadales;f__o__Saccharimonadales;g__f__o__Saccharimonadales
cprOTU1059	bOTU7196	WWTPs	p__Myxococcota	c__Saccharimonadia	0.642833	k__Bacteria;p__Patescibacteria;c__Saccharimonadia;o__Saccharimonadales;f__o__Saccharimonadales;g__f__o__Saccharimonadales
cprOTU502	bOTU7196	WWTPs	p__Myxococcota	c__Saccharimonadia	0.732692	k__Bacteria;p__Patescibacteria;c__Saccharimonadia;o__Saccharimonadales;f__o__Saccharimonadales;g__f__o__Saccharimonadales
cprOTU879	bOTU7196	WWTPs	p__Myxococcota	c__Saccharimonadia	0.727071	k__Bacteria;p__Patescibacteria;c__Saccharimonadia;o__CAILAD01;f__o__CAILAD01;g__f__o__CAILAD01
cprOTU563	bOTU13473	WWTPs	p__Bacteroidota	c__Doudnabacteria	0.70706	k__Bacteria;p__Patescibacteria;c__Doudnabacteria;o__UBA920;f__UBA920;g__f__UBA920
cprOTU554	bOTU9246	WWTPs	p__Actinomycetota	c__Saccharimonadia	0.765385	k__Bacteria;p__Patescibacteria;c__Saccharimonadia;o__Saccharimonadales;f__o__Saccharimonadales;g__f__o__Saccharimonadales
cprOTU1249	bOTU9246	WWTPs	p__Actinomycetota	c__Patescibacteriia	0.732808	k__Bacteria;p__Patescibacteria;c__Patescibacteriia;o__BM507;f__o__BM507;g__f__o__BM507
cprOTU877	bOTU4811	WWTPs	p__Bdellovibrionota	c__JAEDAM01	0.747662	k__Bacteria;p__Patescibacteria;c__JAEDAM01;o__BD1-5;f__UBA2023;g__f__UBA2023
cprOTU869	bOTU14774	WWTPs	p__Pseudomonadota	c__Minisyncoccia	1	k__Bacteria;p__Patescibacteria;c__Minisyncoccia;o__Paceibacterales;f__o__Paceibacterales;g__f__o__Paceibacterales
cprOTU464	bOTU13042	WWTPs	p__Bacteroidota	c__Saccharimonadia	0.663655	k__Bacteria;p__Patescibacteria;c__Saccharimonadia;o__Saccharimonadales;f__o__Saccharimonadales;g__f__o__Saccharimonadales
cprOTU1728	bOTU13042	WWTPs	p__Bacteroidota	c__Microgenomatia	0.764775	k__Bacteria;p__Patescibacteria;c__Microgenomatia;o__Levybacterales;f__GWA1-39-11;g__f__GWA1-39-11
cprOTU1060	bOTU7758	WWTPs	p__Nitrospirota	c__Minisyncoccia	0.673077	k__Bacteria;p__Patescibacteria;c__Minisyncoccia;o__UBA9983_A;f__UBA918;g__f__UBA918
cprOTU466	bOTU7758	WWTPs	p__Nitrospirota	c__Dojkabacteria	-0.651635	k__Bacteria;p__Patescibacteria;c__Dojkabacteria;o__SC72;f__SC72;g__f__SC72
cprOTU500	bOTU2909	WWTPs	p__Pseudomonadota	c__Dojkabacteria	0.65	k__Bacteria;p__Patescibacteria;c__Dojkabacteria;o__SC72;f__SC72;g__UBA5232
cprOTU1336	bOTU13425	WWTPs	p__Pseudomonadota	c__Minisyncoccia	0.753752	k__Bacteria;p__Patescibacteria;c__Minisyncoccia;o__UBA9983_A;f__XYD1-FULL-46-19;g__f__XYD1-FULL-46-19
cprOTU784	bOTU13425	WWTPs	p__Pseudomonadota	c__Minisyncoccia	0.687048	k__Bacteria;p__Patescibacteria;c__Minisyncoccia;o__UBA9983_A;f__o__UBA9983_A;g__f__o__UBA9983_A
cprOTU563	bOTU6009	WWTPs	p__Pseudomonadota	c__Doudnabacteria	0.765385	k__Bacteria;p__Patescibacteria;c__Doudnabacteria;o__UBA920;f__UBA920;g__f__UBA920
cprOTU522	bOTU6009	WWTPs	p__Pseudomonadota	c__Patescibacteriia	0.832258	k__Bacteria;p__Patescibacteria;c__Patescibacteriia;o__BM507;f__UBA917;g__UBA1359
cprOTU784	bOTU5625	WWTPs	p__Pseudomonadota	c__Minisyncoccia	0.819294	k__Bacteria;p__Patescibacteria;c__Minisyncoccia;o__UBA9983_A;f__o__UBA9983_A;g__f__o__UBA9983_A
cprOTU1188	bOTU5994	WWTPs	p__Pseudomonadota	c__Saccharimonadia	1	k__Bacteria;p__Patescibacteria;c__Saccharimonadia;o__Saccharimonadales;f__o__Saccharimonadales;g__f__o__Saccharimonadales
cprOTU625	bOTU4244	WWTPs	p__Elusimicrobiota	c__Minisyncoccia	0.688073	k__Bacteria;p__Patescibacteria;c__Minisyncoccia;o__c__Minisyncoccia;f__o__c__Minisyncoccia;g__f__o__c__Minisyncoccia
cprOTU877	bOTU6202	WWTPs	p__Myxococcota	c__JAEDAM01	0.673077	k__Bacteria;p__Patescibacteria;c__JAEDAM01;o__BD1-5;f__UBA2023;g__f__UBA2023
cprOTU502	bOTU4574	WWTPs	p__Bacteroidota	c__Saccharimonadia	0.677372	k__Bacteria;p__Patescibacteria;c__Saccharimonadia;o__Saccharimonadales;f__o__Saccharimonadales;g__f__o__Saccharimonadales
cprOTU466	bOTU4574	WWTPs	p__Bacteroidota	c__Dojkabacteria	0.662202	k__Bacteria;p__Patescibacteria;c__Dojkabacteria;o__SC72;f__SC72;g__f__SC72
cprOTU522	bOTU4574	WWTPs	p__Bacteroidota	c__Patescibacteriia	0.640954	k__Bacteria;p__Patescibacteria;c__Patescibacteriia;o__BM507;f__UBA917;g__UBA1359
cprOTU554	bOTU4917	WWTPs	p__Myxococcota	c__Saccharimonadia	0.633481	k__Bacteria;p__Patescibacteria;c__Saccharimonadia;o__Saccharimonadales;f__o__Saccharimonadales;g__f__o__Saccharimonadales
cprOTU601	bOTU4917	WWTPs	p__Myxococcota	c__Saccharimonadia	-0.69241	k__Bacteria;p__Patescibacteria;c__Saccharimonadia;o__Saccharimonadales;f__o__Saccharimonadales;g__f__o__Saccharimonadales
cprOTU943	bOTU8624	WWTPs	p__Bacteroidota	c__Patescibacteriia	0.732778	k__Bacteria;p__Patescibacteria;c__Patescibacteriia;o__BM507;f__o__BM507;g__f__o__BM507
cprOTU1130	bOTU10033	WWTPs	p__Pseudomonadota	c__Patescibacteriia	1	k__Bacteria;p__Patescibacteria;c__Patescibacteriia;o__SBBC01;f__PEXW01;g__f__PEXW01
cprOTU1191	bOTU5195	WWTPs	p__Pseudomonadota	c__Microgenomatia	0.651635	k__Bacteria;p__Patescibacteria;c__Microgenomatia;o__Levybacterales;f__UBA12049;g__f__UBA12049
cprOTU970	bOTU11254	WWTPs	p__Pseudomonadota	c__Saccharimonadia	0.673077	k__Bacteria;p__Patescibacteria;c__Saccharimonadia;o__CAILAD01;f__GCA-016700035;g__GCA-016700035
cprOTU601	bOTU5277	WWTPs	p__Chloroflexota	c__Saccharimonadia	1	k__Bacteria;p__Patescibacteria;c__Saccharimonadia;o__Saccharimonadales;f__o__Saccharimonadales;g__f__o__Saccharimonadales
cprOTU970	bOTU8037	WWTPs	p__Pseudomonadota	c__Saccharimonadia	0.653943	k__Bacteria;p__Patescibacteria;c__Saccharimonadia;o__CAILAD01;f__GCA-016700035;g__GCA-016700035
cprOTU834	bOTU9063	WWTPs	p__Bacteroidota	c__Minisyncoccia	0.81576	k__Bacteria;p__Patescibacteria;c__Minisyncoccia;o__UBA9983_A;f__UBA918;g__OLB19
cprOTU522	bOTU9063	WWTPs	p__Bacteroidota	c__Patescibacteriia	0.787885	k__Bacteria;p__Patescibacteria;c__Patescibacteriia;o__BM507;f__UBA917;g__UBA1359
cprOTU464	bOTU8540	WWTPs	p__Pseudomonadota	c__Saccharimonadia	0.699223	k__Bacteria;p__Patescibacteria;c__Saccharimonadia;o__Saccharimonadales;f__o__Saccharimonadales;g__f__o__Saccharimonadales
cprOTU971	bOTU15540	WWTPs	p__Pseudomonadota	c__Saccharimonadia	0.727071	k__Bacteria;p__Patescibacteria;c__Saccharimonadia;o__CAILAD01;f__o__CAILAD01;g__f__o__CAILAD01
cprOTU973	bOTU10015	WWTPs	p__Pseudomonadota	c__Microgenomatia	0.834483	k__Bacteria;p__Patescibacteria;c__Microgenomatia;o__0-14-0-10-38-17;f__0-14-0-10-38-17;g__f__0-14-0-10-38-17
cprOTU1728	bOTU12427	WWTPs	p__Bacteroidota	c__Microgenomatia	1	k__Bacteria;p__Patescibacteria;c__Microgenomatia;o__Levybacterales;f__GWA1-39-11;g__f__GWA1-39-11
cprOTU971	bOTU4774	WWTPs	p__Bacteroidota	c__Saccharimonadia	0.702658	k__Bacteria;p__Patescibacteria;c__Saccharimonadia;o__CAILAD01;f__o__CAILAD01;g__f__o__CAILAD01
cprOTU834	bOTU4774	WWTPs	p__Bacteroidota	c__Minisyncoccia	0.898874	k__Bacteria;p__Patescibacteria;c__Minisyncoccia;o__UBA9983_A;f__UBA918;g__OLB19
cprOTU1387	bOTU6861	WWTPs	p__Bacteroidota	c__Saccharimonadia	0.771568	k__Bacteria;p__Patescibacteria;c__Saccharimonadia;o__CAILAD01;f__o__CAILAD01;g__f__o__CAILAD01
cprOTU1024	bOTU6895	WWTPs	p__Bacteroidota	c__Saccharimonadia	0.75	k__Bacteria;p__Patescibacteria;c__Saccharimonadia;o__c__Saccharimonadia;f__o__c__Saccharimonadia;g__f__o__c__Saccharimonadia
cprOTU1191	bOTU6895	WWTPs	p__Bacteroidota	c__Microgenomatia	0.757491	k__Bacteria;p__Patescibacteria;c__Microgenomatia;o__Levybacterales;f__UBA12049;g__f__UBA12049
cprOTU869	bOTU4383	WWTPs	p__Pseudomonadota	c__Minisyncoccia	0.796051	k__Bacteria;p__Patescibacteria;c__Minisyncoccia;o__Paceibacterales;f__o__Paceibacterales;g__f__o__Paceibacterales
cprOTU943	bOTU4383	WWTPs	p__Pseudomonadota	c__Patescibacteriia	0.796154	k__Bacteria;p__Patescibacteria;c__Patescibacteriia;o__BM507;f__o__BM507;g__f__o__BM507
cprOTU352	bOTU7884	WWTPs	p__Bacteroidota	c__Saccharimonadia	0.706422	k__Bacteria;p__Patescibacteria;c__Saccharimonadia;o__CAILAD01;f__o__CAILAD01;g__f__o__CAILAD01
cprOTU970	bOTU7884	WWTPs	p__Bacteroidota	c__Saccharimonadia	0.723843	k__Bacteria;p__Patescibacteria;c__Saccharimonadia;o__CAILAD01;f__GCA-016700035;g__GCA-016700035
cprOTU352	bOTU8932	WWTPs	p__Pseudomonadota	c__Saccharimonadia	-0.69241	k__Bacteria;p__Patescibacteria;c__Saccharimonadia;o__CAILAD01;f__o__CAILAD01;g__f__o__CAILAD01
cprOTU352	bOTU6072	WWTPs	p__Pseudomonadota	c__Saccharimonadia	0.633873	k__Bacteria;p__Patescibacteria;c__Saccharimonadia;o__CAILAD01;f__o__CAILAD01;g__f__o__CAILAD01
cprOTU834	bOTU5779	WWTPs	p__Pseudomonadota	c__Minisyncoccia	0.680378	k__Bacteria;p__Patescibacteria;c__Minisyncoccia;o__UBA9983_A;f__UBA918;g__OLB19
cprOTU625	bOTU5779	WWTPs	p__Pseudomonadota	c__Minisyncoccia	0.805023	k__Bacteria;p__Patescibacteria;c__Minisyncoccia;o__c__Minisyncoccia;f__o__c__Minisyncoccia;g__f__o__c__Minisyncoccia
cprOTU1191	bOTU5587	WWTPs	p__Chloroflexota	c__Microgenomatia	1	k__Bacteria;p__Patescibacteria;c__Microgenomatia;o__Levybacterales;f__UBA12049;g__f__UBA12049
cprOTU1336	bOTU5172	WWTPs	p__Cloacimonadota	c__Minisyncoccia	0.633873	k__Bacteria;p__Patescibacteria;c__Minisyncoccia;o__UBA9983_A;f__XYD1-FULL-46-19;g__f__XYD1-FULL-46-19
cprOTU973	bOTU5172	WWTPs	p__Cloacimonadota	c__Microgenomatia	0.646853	k__Bacteria;p__Patescibacteria;c__Microgenomatia;o__0-14-0-10-38-17;f__0-14-0-10-38-17;g__f__0-14-0-10-38-17
cprOTU554	bOTU8024	WWTPs	p__Pseudomonadota	c__Saccharimonadia	0.764516	k__Bacteria;p__Patescibacteria;c__Saccharimonadia;o__Saccharimonadales;f__o__Saccharimonadales;g__f__o__Saccharimonadales
cprOTU973	bOTU1436	WWTPs	p__Chloroflexota	c__Microgenomatia	0.727071	k__Bacteria;p__Patescibacteria;c__Microgenomatia;o__0-14-0-10-38-17;f__0-14-0-10-38-17;g__f__0-14-0-10-38-17
cprOTU352	bOTU5880	WWTPs	p__Myxococcota	c__Saccharimonadia	0.762422	k__Bacteria;p__Patescibacteria;c__Saccharimonadia;o__CAILAD01;f__o__CAILAD01;g__f__o__CAILAD01
cprOTU973	bOTU5880	WWTPs	p__Myxococcota	c__Microgenomatia	0.657692	k__Bacteria;p__Patescibacteria;c__Microgenomatia;o__0-14-0-10-38-17;f__0-14-0-10-38-17;g__f__0-14-0-10-38-17
cprOTU879	bOTU13977	WWTPs	p__Bacteroidota	c__Saccharimonadia	1	k__Bacteria;p__Patescibacteria;c__Saccharimonadia;o__CAILAD01;f__o__CAILAD01;g__f__o__CAILAD01
cprOTU971	bOTU5871	WWTPs	p__Bacteroidota	c__Saccharimonadia	0.742308	k__Bacteria;p__Patescibacteria;c__Saccharimonadia;o__CAILAD01;f__o__CAILAD01;g__f__o__CAILAD01
cprOTU877	bOTU5871	WWTPs	p__Bacteroidota	c__JAEDAM01	0.665385	k__Bacteria;p__Patescibacteria;c__JAEDAM01;o__BD1-5;f__UBA2023;g__f__UBA2023
cprOTU970	bOTU8247	WWTPs	p__Bacteroidota	c__Saccharimonadia	0.663655	k__Bacteria;p__Patescibacteria;c__Saccharimonadia;o__CAILAD01;f__GCA-016700035;g__GCA-016700035
cprOTU1191	bOTU9504	WWTPs	p__Pseudomonadota	c__Microgenomatia	1	k__Bacteria;p__Patescibacteria;c__Microgenomatia;o__Levybacterales;f__UBA12049;g__f__UBA12049
cprOTU1006	bOTU4355	WWTPs	p__Actinomycetota	c__Saccharimonadia	0.671284	k__Bacteria;p__Patescibacteria;c__Saccharimonadia;o__c__Saccharimonadia;f__o__c__Saccharimonadia;g__f__o__c__Saccharimonadia
cprOTU625	bOTU4355	WWTPs	p__Actinomycetota	c__Minisyncoccia	0.682759	k__Bacteria;p__Patescibacteria;c__Minisyncoccia;o__c__Minisyncoccia;f__o__c__Minisyncoccia;g__f__o__c__Minisyncoccia
cprOTU348	bOTU4355	WWTPs	p__Actinomycetota	c__Patescibacteriia	0.661446	k__Bacteria;p__Patescibacteria;c__Patescibacteriia;o__SBBC01;f__o__SBBC01;g__f__o__SBBC01
cprOTU877	bOTU7608	WWTPs	p__Cloacimonadota	c__JAEDAM01	0.819294	k__Bacteria;p__Patescibacteria;c__JAEDAM01;o__BD1-5;f__UBA2023;g__f__UBA2023
cprOTU973	bOTU8427	WWTPs	p__Bacteroidota	c__Microgenomatia	0.81576	k__Bacteria;p__Patescibacteria;c__Microgenomatia;o__0-14-0-10-38-17;f__0-14-0-10-38-17;g__f__0-14-0-10-38-17
cprOTU973	bOTU10526	WWTPs	p__Desulfobacterota	c__Microgenomatia	0.739751	k__Bacteria;p__Patescibacteria;c__Microgenomatia;o__0-14-0-10-38-17;f__0-14-0-10-38-17;g__f__0-14-0-10-38-17
cprOTU1336	bOTU8605	WWTPs	p__Cloacimonadota	c__Minisyncoccia	0.665385	k__Bacteria;p__Patescibacteria;c__Minisyncoccia;o__UBA9983_A;f__XYD1-FULL-46-19;g__f__XYD1-FULL-46-19
cprOTU1130	bOTU2463	WWTPs	p__Myxococcota	c__Patescibacteriia	0.723843	k__Bacteria;p__Patescibacteria;c__Patescibacteriia;o__SBBC01;f__PEXW01;g__f__PEXW01
cprOTU792	bOTU3090	WWTPs	p__Pseudomonadota	c__Saccharimonadia	0.657692	k__Bacteria;p__Patescibacteria;c__Saccharimonadia;o__CAILAD01;f__o__CAILAD01;g__f__o__CAILAD01
cprOTU1024	bOTU3090	WWTPs	p__Pseudomonadota	c__Saccharimonadia	0.831669	k__Bacteria;p__Patescibacteria;c__Saccharimonadia;o__c__Saccharimonadia;f__o__c__Saccharimonadia;g__f__o__c__Saccharimonadia
cprOTU1249	bOTU3090	WWTPs	p__Pseudomonadota	c__Patescibacteriia	0.73086	k__Bacteria;p__Patescibacteria;c__Patescibacteriia;o__BM507;f__o__BM507;g__f__o__BM507
cprOTU784	bOTU4526	WWTPs	p__Pseudomonadota	c__Minisyncoccia	0.757491	k__Bacteria;p__Patescibacteria;c__Minisyncoccia;o__UBA9983_A;f__o__UBA9983_A;g__f__o__UBA9983_A
cprOTU554	bOTU9546	WWTPs	p__Pseudomonadota	c__Saccharimonadia	1	k__Bacteria;p__Patescibacteria;c__Saccharimonadia;o__Saccharimonadales;f__o__Saccharimonadales;g__f__o__Saccharimonadales
cprOTU879	bOTU10512	WWTPs	p__Pseudomonadota	c__Saccharimonadia	0.687048	k__Bacteria;p__Patescibacteria;c__Saccharimonadia;o__CAILAD01;f__o__CAILAD01;g__f__o__CAILAD01
cprOTU554	bOTU7759	WWTPs	p__Myxococcota	c__Saccharimonadia	-0.69241	k__Bacteria;p__Patescibacteria;c__Saccharimonadia;o__Saccharimonadales;f__o__Saccharimonadales;g__f__o__Saccharimonadales
cprOTU464	bOTU1265	WWTPs	p__Pseudomonadota	c__Saccharimonadia	0.724138	k__Bacteria;p__Patescibacteria;c__Saccharimonadia;o__Saccharimonadales;f__o__Saccharimonadales;g__f__o__Saccharimonadales
cprOTU428	bOTU1900	WWTPs	p__Acidobacteriota	c__Dojkabacteria	1	k__Bacteria;p__Patescibacteria;c__Dojkabacteria;o__SC72;f__SC72;g__f__SC72
cprOTU877	bOTU6206	WWTPs	p__Myxococcota	c__JAEDAM01	0.767093	k__Bacteria;p__Patescibacteria;c__JAEDAM01;o__BD1-5;f__UBA2023;g__f__UBA2023
cprOTU1006	bOTU4806	WWTPs	p__Pseudomonadota	c__Saccharimonadia	0.772058	k__Bacteria;p__Patescibacteria;c__Saccharimonadia;o__c__Saccharimonadia;f__o__c__Saccharimonadia;g__f__o__c__Saccharimonadia
cprOTU834	bOTU7446	WWTPs	p__Acidobacteriota	c__Minisyncoccia	0.66933	k__Bacteria;p__Patescibacteria;c__Minisyncoccia;o__UBA9983_A;f__UBA918;g__OLB19
cprOTU1282	bOTU7577	WWTPs	p__Myxococcota	c__Microgenomatia	0.668966	k__Bacteria;p__Patescibacteria;c__Microgenomatia;o__Levybacterales;f__UBA12049;g__f__UBA12049
cprOTU554	bOTU3034	WWTPs	p__Pseudomonadota	c__Saccharimonadia	1	k__Bacteria;p__Patescibacteria;c__Saccharimonadia;o__Saccharimonadales;f__o__Saccharimonadales;g__f__o__Saccharimonadales
cprOTU792	bOTU9596	WWTPs	p__Myxococcota	c__Saccharimonadia	0.73086	k__Bacteria;p__Patescibacteria;c__Saccharimonadia;o__CAILAD01;f__o__CAILAD01;g__f__o__CAILAD01
cprOTU1060	bOTU5351	WWTPs	p__Bacteroidota	c__Minisyncoccia	0.699223	k__Bacteria;p__Patescibacteria;c__Minisyncoccia;o__UBA9983_A;f__UBA918;g__f__UBA918
cprOTU1602	bOTU5697	WWTPs	p__Bacteroidota	c__Patescibacteriia	0.803386	k__Bacteria;p__Patescibacteria;c__Patescibacteriia;o__SG8-24;f__2-12-FULL-60-25;g__f__2-12-FULL-60-25
cprOTU340	bOTU6874	WWTPs	p__Chloroflexota	c__Minisyncoccia	0.640954	k__Bacteria;p__Patescibacteria;c__Minisyncoccia;o__UBA6257;f__Brennerbacteraceae;g__f__Brennerbacteraceae
cprOTU1188	bOTU3423	WWTPs	p__Bacteroidota	c__Saccharimonadia	1	k__Bacteria;p__Patescibacteria;c__Saccharimonadia;o__Saccharimonadales;f__o__Saccharimonadales;g__f__o__Saccharimonadales
a)R indicates the Spearman correlation coefficient between Bac and CPR OTUs based on co-abundance profiles.
