# Supplementary material for: Unveiling Global Diversity of Patescibacteriota and Functional Interactions with Host Microbes
Source: Adv Sci (Weinh). 2025 Dec 12;13(11):e09416. doi: 10.1002/advs.202509416 (PMC12931201; doi:10.1002/advs.202509416)
Supplement: Supplementary file 7 — Supplemental Table 6 [file ADVS-13-e09416-s008.xlsx]

## Sheet: Sheet1
Table S6. Relative Abundance and Rank of Host Bacterial Phyla across Eight Habitats.a)
Host Bacteria	Freshwater	Groundwater	Human Body	Marine	Plant	Saline Lake	soil	WWTPs
p__Acidobacteriota (Top5)	5.68 (Rank 4)	0.9 (Rank 13)	NA	1.3 (Rank 13)	5.77 (Rank 3)	0.02 (Rank 30)	13.59 (Rank 3)	3.92 (Rank 7)
p__Actinomycetota (Top 3)	17.4 (Rank 2)	4.55 (Rank 5)	9.31 (Rank 4)	4.62 (Rank 4)	16.09 (Rank 2)	7.19 (Rank 3)	21.55 (Rank 2)	5.35 (Rank 5)
p__Bacillota (Top 4)	0.48 (Rank 17)	0.93 (Rank 12)	41.19 (Rank 1)	0.55 (Rank 24)	0.44 (Rank 14)	5.52 (Rank 5)	0.11 (Rank 19)	1.83 (Rank 10)
p__Bacteroidota (Top 2)	11.34 (Rank 3)	2.64 (Rank 6)	18.86 (Rank 2)	6.06 (Rank 3)	4.58 (Rank 4)	15.26 (Rank 2)	1.77 (Rank 9)	20.68 (Rank 2)
p__Bdellovibrionota	0.1 (Rank 25)	0.18 (Rank 23)	NA	0.19 (Rank 34)	0.49 (Rank 13)	0.38 (Rank 15)	0.06 (Rank 23)	0.24 (Rank 26)
p__Bipolaricaulota	0.1 (Rank 27)	0.48 (Rank 16)	NA	1.03 (Rank 14)	NA	0.18 (Rank 20)	0 (Rank 60)	0.24 (Rank 27)
p__Campylobacterota	0.02 (Rank 47)	1.52 (Rank 11)	1 (Rank 8)	2.47 (Rank 8)	0.01 (Rank 39)	0.09 (Rank 23)	0 (Rank 46)	0.2 (Rank 29)
p__Chlamydiota	0.02 (Rank 42)	0.1 (Rank 28)	NA	0.06 (Rank 45)	0.03 (Rank 30)	0.05 (Rank 27)	0.02 (Rank 31)	0.14 (Rank 35)
p__Chloroflexota (Top 7)	5.09 (Rank 6)	1.95 (Rank 8)	NA	2.44 (Rank 9)	2.63 (Rank 8)	0.47 (Rank 12)	6.48 (Rank 4)	6.57 (Rank 4)
p__Cloacimonadota	NA	0.01 (Rank 60)	NA	0.22 (Rank 33)	NA	0.08 (Rank 25)	NA	1.41 (Rank 12)
p__Coprothermobacterota	NA	NA	NA	NA	NA	NA	NA	0.52 (Rank 17)
p__Cyanobacteriota	1.83 (Rank 11)	0.29 (Rank 22)	0.02 (Rank 17)	3.93 (Rank 5)	0.39 (Rank 16)	0.88 (Rank 10)	0.01 (Rank 34)	0.23 (Rank 28)
p__Desulfobacterota (Top 6)	5.28 (Rank 5)	5.27 (Rank 4)	0.09 (Rank 12)	12.28 (Rank 2)	1.45 (Rank 10)	1.36 (Rank 8)	1.45 (Rank 10)	1.95 (Rank 8)
p__Elusimicrobiota	0.1 (Rank 28)	0.39 (Rank 18)	NA	0.01 (Rank 66)	0.05 (Rank 24)	NA	0.05 (Rank 26)	0.24 (Rank 25)
p__Fusobacteriota	0 (Rank 72)	0 (Rank 89)	4.39 (Rank 6)	NA	NA	0 (Rank 48)	NA	0.02 (Rank 50)
p__Gemmatimonadota (Top 10)	2.02 (Rank 9)	0.4 (Rank 17)	NA	0.56 (Rank 23)	4.16 (Rank 6)	0.28 (Rank 18)	6.16 (Rank 5)	1.1 (Rank 15)
p__Myxococcota	1.88 (Rank 10)	0.34 (Rank 20)	0 (Rank 18)	0.85 (Rank 15)	4.4 (Rank 5)	0.48 (Rank 11)	3.64 (Rank 7)	4.1 (Rank 6)
p__Nitrospirota	1.81 (Rank 12)	1.95 (Rank 9)	NA	0.19 (Rank 35)	0.33 (Rank 17)	0.01 (Rank 36)	0.32 (Rank 17)	0.6 (Rank 16)
p__Omnitrophota	0.42 (Rank 18)	1.99 (Rank 7)	NA	0.48 (Rank 26)	0.02 (Rank 31)	0.38 (Rank 16)	0.01 (Rank 36)	0.3 (Rank 19)
p__Planctomycetota (Top 9)	2.41 (Rank 8)	7.28 (Rank 3)	NA	1.73 (Rank 10)	1.01 (Rank 11)	0.47 (Rank 13)	2.67 (Rank 8)	1.26 (Rank 13)
p__Pseudomonadota (Top 1)	31.07 (Rank 1)	51.17 (Rank 1)	13.13 (Rank 3)	41.64 (Rank 1)	48.58 (Rank 1)	51.71 (Rank 1)	28.61 (Rank 1)	31.72 (Rank 1)
p__Spirochaetota	0.07 (Rank 29)	0.04 (Rank 39)	0.64 (Rank 10)	0.17 (Rank 36)	0.04 (Rank 25)	0.26 (Rank 19)	0 (Rank 43)	1.18 (Rank 14)
p__Synergistota	0 (Rank 68)	0 (Rank 87)	0.11 (Rank 11)	0.05 (Rank 46)	NA	NA	0 (Rank 61)	0.44 (Rank 18)
p__Verrucomicrobiota (Top 8)	3.34 (Rank 7)	0.74 (Rank 15)	0.82 (Rank 9)	0.7 (Rank 19)	2.05 (Rank 9)	1.32 (Rank 9)	3.73 (Rank 6)	1.65 (Rank 11)
a) Cells with a green background denote network correlations between the bacterium and Patescibacteriota within the corresponding habitat.
