# Supplementary material for: Unveiling Global Diversity of Patescibacteriota and Functional Interactions with Host Microbes
Source: Adv Sci (Weinh). 2025 Dec 12;13(11):e09416. doi: 10.1002/advs.202509416 (PMC12931201; doi:10.1002/advs.202509416)
Supplement: Supplementary file 8 — Supplemental Table 7 [file ADVS-13-e09416-s007.xlsx]

## Sheet: Sheet1
Table 7. Metabolism of bOTUs in the Network.
bOTU ID	Habitat Categories	Corresponding MAGs	Taxon: Phylum	Assimilatory sulfate reduction											Dissimilatory sulfate reduction											SOX systems								Nitrificationb)										Denitrificationc)
				Assimilatory sulfate reduction	PAPSS	sat	cysC	cysNC	cysD	cysN	cysH	cysJ	cysI	sir	Dissimilatory sulfate reduction	sat	aprA	aprB	dsrA	dsrB	dsrM	dsrK	dsrJ	dsrO	dsrP	SOX systems	soxA	soxB	soxC	soxD	soxX	soxY	soxZ	Nitrification	amoA_A	amoB_A	amoC_A	amoA_B	amoB_B	amoC_B	hao	nxrA	nxrB	Denitrification	napA	napB	napC	narG	narH
bOTU10558	freshwater	GCA_034522635.1	p__Desulfobacterota	0	0	1	0	0	0	0	0	0	0	0	0.7	1	1	1	1	1	1	1	0	0	0	0.142857	0	1	0	0	0	0	0	1	0	0	0	0	0	0	1	1	1	0.5	1	0	0	1	1
bOTU5244	freshwater	GCA_018063265.1	p__Verrucomicrobiota	0.8	0	0	0	1	1	1	1	0	1	0	0	0	0	0	0	0	0	0	0	0	0	0	0	0	0	0	0	0	0	0.17	0	0	0	0	0	0	1	0	0	1	0	0	0	0	0
bOTU5523	freshwater	GCF_002001015.1	p__Pseudomonadota	0.6	0	0	0	0	1	1	1	0	1	0	0.1	0	1	0	0	0	0	0	0	0	0	0.857143	1	1	0	1	1	1	1	1	0	0	0	0	0	0	0	1	1	0.83	1	0	0	1	1
bOTU7022	freshwater	GCA_013813185.1	p__Pseudomonadota	0	0	0	0	0	0	0	0	0	0	0	0.1	0	1	0	0	0	0	0	0	0	0	0.714286	1	0	1	1	0	1	1	0	0	0	0	0	0	0	0	0	0	0	0	0	0	0	0
bOTU7619	freshwater	GCA_903904615.1	p__Actinomycetota	0	0	0	0	0	0	0	0	0	0	0	0	0	0	0	0	0	0	0	0	0	0	0.142857	0	0	1	0	0	0	0	0	0	0	0	0	0	0	0	0	0	0	0	0	0	0	0
bOTU1217	groundwater	GCF_009909205.1	p__Pseudomonadota	0.6	0	0	0	0	1	1	1	0	1	0	0	0	0	0	0	0	0	0	0	0	0	0	0	0	0	0	0	0	0	1	0	0	0	0	0	0	0	1	1	1	0	0	0	0	1
bOTU13125	groundwater	GCA_009991465.1	p__Pseudomonadota	1	0	1	1	0	0	0	1	1	1	0	0	0	0	0	0	0	0	0	0	0	0	0.142857	0	1	0	0	0	0	0	0	0	0	0	0	0	0	0	0	0	1	0	0	1	0	0
bOTU203	groundwater	GCA_015661205.1	p__Planctomycetota	0.4	0	1	1	0	0	0	0	0	0	0	0.4	1	1	1	0	0	0	0	0	1	0	0	0	0	0	0	0	0	0	1	0	0	0	0	0	0	1	1	1	0.33	1	0	0	1	1
bOTU6828	groundwater	GCA_030652755.1	p__Pseudomonadota	0.8	0	0	0	1	1	1	1	0	1	0	0	0	0	0	0	0	0	0	0	0	0	0.142857	0	0	0	0	1	0	0	1	0	0	0	0	0	0	0	1	1	1	0	0	0	0	1
bOTU7001	groundwater	GCA_030655955.1	p__Desulfobacterota	0.4	0	1	1	0	0	0	0	0	0	0	0.7	1	1	1	1	1	1	1	0	0	0	0.142857	0	1	0	0	0	0	0	0	0	0	0	0	0	0	0	0	0	0.14	1	0	0	0	0
bOTU8559	groundwater	GCA_026390795.1	p__Bacteroidota	0	0	0	0	0	0	0	0	0	0	0	0	0	0	0	0	0	0	0	0	0	0	0.142857	0	1	0	0	0	0	0	0	0	0	0	0	0	0	0	0	0	1	0	0	0	0	0
bOTU8568	groundwater	GCA_030652475.1	p__Pseudomonadota	0.83	0	1	1	0	1	1	1	0	1	0	0.8	1	1	1	1	1	1	1	0	0	1	0.714286	1	1	0	0	1	1	1	0.33	1	0	0	0	0	0	0	0	0	1	0	0	0	0	0
bOTU8685	groundwater	GCA_020216895.1	p__Actinomycetota	0	0	0	0	0	0	0	0	0	0	0	0	0	0	0	0	0	0	0	0	0	0	0	0	0	0	0	0	0	0	0	0	0	0	0	0	0	0	0	0	0	0	0	0	0	0
bOTU9796	groundwater	GCA_016219185.1	p__Desulfobacterota	0.4	0	1	1	0	0	0	0	0	0	0	0.7	1	1	1	1	1	1	1	0	0	0	0.142857	0	1	0	0	0	0	0	1	0	0	0	0	0	0	1	1	1	0.5	1	0	1	0	1
bOTU9974	groundwater	GCA_003598025.1	p__Omnitrophota	0.2	0	0	0	0	0	0	1	0	0	0	0	0	0	0	0	0	0	0	0	0	0	0	0	0	0	0	0	0	0	0	0	0	0	0	0	0	0	0	0	0	0	0	0	0	0
bOTU10969	groundwater	SRR20309470.meta.bin.44	p__Pseudomonadota	0.67	0	1	0	0	1	1	1	0	1	0	0.8	1	1	1	1	1	1	1	0	0	1	0.714286	1	1	0	0	1	1	1	0	0	0	0	0	0	0	0	0	0	1	0	0	0	0	0
bOTU12659	groundwater	GCA_002780675.1	p__Pseudomonadota	0.67	0	0	0	0	1	1	1	0	1	0	0	0	0	0	0	0	0	0	0	0	0	0	0	0	0	0	0	0	0	0	0	0	0	0	0	0	0	0	0	0	0	0	0	0	0
bOTU13230	groundwater	GCA_905339405.1	p__Desulfobacterota	0.5	0	1	0	0	1	1	1	0	0	0	0.1	1	0	0	0	0	0	0	0	0	0	0	0	0	0	0	0	0	0	1	0	0	0	0	0	0	0	1	1	0.83	0	0	0	1	1
bOTU14058	groundwater	GCA_001493195.1	p__Campylobacterota	0.2	0	1	0	0	0	0	0	0	0	0	0.1	1	0	0	0	0	0	0	0	0	0	0.142857	0	1	0	0	0	0	0	0	0	0	0	0	0	0	0	0	0	0.17	0	0	0	0	1
bOTU14150	groundwater	GCA_016218415.1	p__Pseudomonadota	0.83	0	1	1	0	1	1	1	0	1	0	0.8	1	1	1	1	1	1	1	0	0	1	0	0	0	0	0	0	0	0	0.17	1	0	0	0	0	0	0	0	0	0	0	0	0	0	0
bOTU147	groundwater	GCF_013432195.1	p__Pseudomonadota	0.67	0	0	0	0	1	1	1	0	1	0	0	0	0	0	0	0	0	0	0	0	0	0.857143	1	1	0	1	1	1	1	0	0	0	0	0	0	0	0	0	0	1	0	0	0	0	0
bOTU1631; bOTU3058	groundwater; wastewater	SRR21721731.meta.bin.27	p__Pseudomonadota	0.83	0	1	1	1	1	1	1	0	1	0	0.7	1	1	1	1	1	1	1	0	0	0	0.714286	1	1	0	0	1	1	1	0	0	0	0	0	0	0	0	0	0	0.8	1	1	1	0	0
bOTU4345	groundwater	GCA_005116965.1	p__Nitrospirota	1	0	0	1	1	1	0	1	0	0	1	0	0	0	0	0	0	0	0	0	0	0	0	0	0	0	0	0	0	0	1	1	1	1	0	0	0	1	1	1	1	0	0	0	1	1
bOTU4454	groundwater	GCA_002842255.1	p__Pseudomonadota	1	0	0	1	0	1	1	1	0	1	0	0	0	0	0	0	0	0	0	0	0	0	0.428571	0	0	0	0	1	1	1	0	0	0	0	0	0	0	0	0	0	1	0	0	0	0	0
bOTU448	groundwater	GCA_016209685.1	p__Planctomycetota	0.4	0	1	1	0	0	0	0	0	0	0	0.1	1	0	0	0	0	0	0	0	0	0	0	0	0	0	0	0	0	0	0.5	0	0	0	0	0	0	1	1	1	0.2	1	0	0	1	1
bOTU5593	groundwater	GCF_900105885.1	p__Pseudomonadota	1	0	0	0	1	1	0	1	1	1	0	0	0	0	0	0	0	0	0	0	0	0	0	0	0	0	0	0	0	0	0	0	0	0	0	0	0	0	0	0	0	0	0	0	0	0
bOTU6115	groundwater	SRR20309469.max.bin.52	p__Pseudomonadota	1	0	0	0	1	1	0	1	1	1	0	0.1	1	0	0	0	0	0	0	0	0	0	0	0	0	0	0	0	0	0	0	0	0	0	0	0	0	0	0	0	0	0	0	0	0	0
bOTU7842	groundwater	GCA_013823635.1	p__Pseudomonadota	0.67	0	0	0	0	1	1	1	0	1	0	0	0	0	0	0	0	0	0	0	0	0	1	1	1	1	1	1	1	1	1	0	0	0	0	0	0	0	1	1	1	0	0	0	1	1
bOTU7963	groundwater	GCF_004122115.1	p__Pseudomonadota	0.8	0	0	0	1	1	0	1	0	1	0	0	0	0	0	0	0	0	0	0	0	0	0	0	0	0	0	0	0	0	0	0	0	0	0	0	0	0	0	0	0	0	0	0	0	0
bOTU8539	groundwater	GCA_001771065.1	p__Pseudomonadota	0.6	0	0	0	0	1	1	1	0	1	0	0.1	0	1	0	0	0	0	0	0	0	0	1	1	1	1	1	1	1	1	1	0	0	0	0	0	0	0	1	1	0.2	0	0	1	0	1
bOTU8626	groundwater	GCA_003543245.1	p__Pseudomonadota	0.6	0	0	0	0	1	1	1	0	1	0	0	0	0	0	0	0	0	0	0	0	0	0	0	0	0	0	0	0	0	0.5	0	0	0	0	0	0	0	1	0	0.5	0	0	0	1	1
bOTU8674	groundwater	GCA_001829875.1	p__Desulfobacterota	0	0	0	0	0	0	0	0	0	0	0	0.5	0	1	0	1	1	1	1	0	0	0	0.142857	0	1	0	0	0	0	0	0	0	0	0	0	0	0	0	0	0	0.2	1	0	0	0	0
bOTU11058	human	GCA_030656435.1	p__Bacillota	0	0	0	0	0	0	0	0	0	0	0	0	0	0	0	0	0	0	0	0	0	0	0	0	0	0	0	0	0	0	0	0	0	0	0	0	0	0	0	0	0.2	0	0	0	0	0
bOTU11197	human	GCA_901420285.1	p__Pseudomonadota	0	0	0	0	0	0	0	0	0	0	0	0.1	0	0	0	0	0	0	0	0	1	0	0	0	0	0	0	0	0	0	0	0	0	0	0	0	0	0	0	0	1	1	1	1	0	0
bOTU12919	human	GCA_905373475.1	p__Bacteroidota	0	0	0	0	0	0	0	0	0	0	0	0	0	0	0	0	0	0	0	0	0	0	0	0	0	0	0	0	0	0	0	0	0	0	0	0	0	0	0	0	0	0	0	0	0	0
bOTU13155	human	GCA_905370385.1	p__Bacillota	0	0	0	0	0	0	0	0	0	0	0	0	0	0	0	0	0	0	0	0	0	0	0	0	0	0	0	0	0	0	0	0	0	0	0	0	0	0	0	0	0	0	0	0	0	0
bOTU13187	human	GCF_003892345.1	p__Pseudomonadota	0.2	0	0	0	0	0	0	0	1	1	0	0	0	0	0	0	0	0	0	0	0	0	0	0	0	0	0	0	0	0	1	0	0	0	0	0	0	0	1	1	0.83	0	0	0	0	1
bOTU13195	human	GCF_000220255.1	p__Bacteroidota	0	0	0	0	0	0	0	0	0	0	0	0	0	0	0	0	0	0	0	0	0	0	0.142857	0	1	0	0	0	0	0	0	0	0	0	0	0	0	0	0	0	0	0	0	0	0	0
bOTU13381	human	GCF_000379965.1	p__Bacteroidota	0	0	0	0	0	0	0	0	0	0	0	0.1	0	1	0	0	0	0	0	0	0	0	0.142857	0	1	0	0	0	0	0	0	0	0	0	0	0	0	0	0	0	0.2	0	0	0	0	0
bOTU13419	human	GCF_900095705.1	p__Fusobacteriota	0	0	0	0	0	0	0	0	0	0	0	0	0	0	0	0	0	0	0	0	0	0	0	0	0	0	0	0	0	0	0	0	0	0	0	0	0	0	0	0	0	0	0	0	0	0
bOTU13849	human	SRR16100365.meta.bin.56	p__Actinomycetota	0	0	0	0	0	0	0	0	0	0	0	0	0	0	0	0	0	0	0	0	0	0	0	0	0	0	0	0	0	0	1	0	0	0	0	0	0	0	1	1	1	0	0	0	1	1
bOTU14176	human	GCF_000160115.1	p__Bacillota	0	0	0	0	0	0	0	0	0	0	0	0	0	0	0	0	0	0	0	0	0	0	0	0	0	0	0	0	0	0	0	0	0	0	0	0	0	0	0	0	0	0	0	0	0	0
bOTU2439	human	GCF_003096995.1	p__Pseudomonadota	0.6	0	0	0	0	1	1	1	1	1	0	0	0	0	0	0	0	0	0	0	0	0	0.142857	0	1	0	0	0	0	0	0	0	0	0	0	0	0	0	0	0	1	1	1	1	0	0
bOTU4707	human	GCF_000162475.2	p__Bacillota	0	0	0	0	0	0	0	0	0	0	0	0.1	0	1	0	0	0	0	0	0	0	0	0.142857	0	1	0	0	0	0	0	0	0	0	0	0	0	0	0	0	0	0	0	0	0	0	0
bOTU4754	human	GCF_900113155.1	p__Bacillota	0	0	0	0	0	0	0	0	0	0	0	0	0	0	0	0	0	0	0	0	0	0	0	0	0	0	0	0	0	0	0	0	0	0	0	0	0	0	0	0	0	0	0	0	0	0
bOTU4871	human	GCA_013333255.2	p__Bacteroidota	0.5	0	0	0	0	1	1	1	0	0	0	0	0	0	0	0	0	0	0	0	0	0	0	0	0	0	0	0	0	0	0	0	0	0	0	0	0	0	0	0	0	0	0	0	0	0
bOTU5008	human	GCF_014054985.1	p__Pseudomonadota	0	0	0	0	0	0	0	0	0	0	0	0	0	0	0	0	0	0	0	0	0	0	0.142857	0	1	0	0	0	0	0	0	0	0	0	0	0	0	0	0	0	1	0	0	0	0	0
bOTU5778	human	GCA_003096535.1	p__Bacillota	0	0	0	0	0	0	0	0	0	0	0	0	0	0	0	0	0	0	0	0	0	0	0	0	0	0	0	0	0	0	0	0	0	0	0	0	0	0	0	0	0	0	0	0	0	0
bOTU6143	human	GCF_900108345.1	p__Bacteroidota	0.5	0	0	1	0	1	1	0	0	0	0	0	0	0	0	0	0	0	0	0	0	0	0.142857	0	1	0	0	0	0	0	0	0	0	0	0	0	0	0	0	0	0	0	0	0	0	0
bOTU6252	human	GCF_000614205.1	p__Bacteroidota	0	0	0	0	0	0	0	0	0	0	0	0	0	0	0	0	0	0	0	0	0	0	0.142857	0	1	0	0	0	0	0	0	0	0	0	0	0	0	0	0	0	0	0	0	0	0	0
bOTU6369	human	GCF_000613925.1	p__Bacteroidota	0	0	0	0	0	0	0	0	0	0	0	0	0	0	0	0	0	0	0	0	0	0	0.142857	0	1	0	0	0	0	0	0	0	0	0	0	0	0	0	0	0	0	0	0	0	0	0
bOTU6433	human	GCF_000210575.1	p__Bacteroidota	0	0	0	0	0	0	0	0	0	0	0	0.1	0	1	0	0	0	0	0	0	0	0	0	0	0	0	0	0	0	0	0	0	0	0	0	0	0	0	0	0	0	0	0	0	0	0
bOTU6454	human	SRR21518406.bin.12	p__Bacillota	0.6	0	0	0	0	1	1	0	0	0	1	0	0	0	0	0	0	0	0	0	0	0	0	0	0	0	0	0	0	0	0	0	0	0	0	0	0	0	0	0	0	0	0	0	0	0
bOTU6646	human	GCF_002763915.1	p__Fusobacteriota	0.333333	0	0	0	0	0	0	0	0	0	1	0.1	0	1	0	0	0	0	0	0	0	0	0	0	0	0	0	0	0	0	0	0	0	0	0	0	0	0	0	0	0	0	0	0	0	0
bOTU6835	human	GCF_000174755.1	p__Bacteroidota	0.67	0	0	0	0	1	1	1	1	0	0	0	0	0	0	0	0	0	0	0	0	0	0	0	0	0	0	0	0	0	0	0	0	0	0	0	0	0	0	0	1	0	0	0	0	0
bOTU6880	human	GCF_902500225.1	p__Pseudomonadota	1	0	0	1	0	1	1	1	1	1	0	0	0	0	0	0	0	0	0	0	0	0	0.142857	0	1	0	0	0	0	0	1	0	0	0	0	0	0	0	1	1	0.4	1	1	1	0	1
bOTU6906	human	GCF_009738225.1	p__Bacillota	0	0	0	0	0	0	0	0	0	0	0	0	0	0	0	0	0	0	0	0	0	0	0.142857	0	1	0	0	0	0	0	0	0	0	0	0	0	0	0	0	0	0	0	0	0	0	0
bOTU6920	human	GCF_003324125.1	p__Bacillota	0.2	0	0	0	0	0	0	1	0	0	0	0	0	0	0	0	0	0	0	0	0	0	0	0	0	0	0	0	0	0	0	0	0	0	0	0	0	0	0	0	0	0	0	0	0	0
bOTU7179	human	GCF_000192225.1	p__Bacteroidota	0.67	0	0	0	0	1	1	1	1	0	0	0	0	0	0	0	0	0	0	0	0	0	0	0	0	0	0	0	0	0	0	0	0	0	0	0	0	0	0	0	1	0	0	0	0	0
bOTU73	human	SRR16100366.meta.bin.57	p__Bacteroidota	0	0	0	0	0	0	0	0	0	0	0	0	0	0	0	0	0	0	0	0	0	0	0.142857	0	1	0	0	0	0	0	0	0	0	0	0	0	0	0	0	0	0.2	0	0	0	0	0
bOTU7420	human	GCF_003033925.1	p__Bacteroidota	0	0	0	0	0	0	0	0	0	0	0	0	0	0	0	0	0	0	0	0	0	0	0	0	0	0	0	0	0	0	0	0	0	0	0	0	0	0	0	0	0.2	0	0	0	0	0
bOTU7470	human	GCF_000210715.1	p__Synergistota	0	0	0	0	0	0	0	0	0	0	0	0.1	0	1	0	0	0	0	0	0	0	0	0	0	0	0	0	0	0	0	0	0	0	0	0	0	0	0	0	0	0	0	0	0	0	0
bOTU8146	human	GCF_001815865.1	p__Bacillota	0	0	0	0	0	0	0	0	0	0	0	0.1	0	1	0	0	0	0	0	0	0	0	0.142857	0	1	0	0	0	0	0	0	0	0	0	0	0	0	0	0	0	0	0	0	0	0	0
bOTU8297	human	GCF_900104635.1	p__Bacillota	0	0	0	0	0	0	0	0	0	0	0	0	0	0	0	0	0	0	0	0	0	0	0	0	0	0	0	0	0	0	0	0	0	0	0	0	0	0	0	0	0	0	0	0	0	0
bOTU8641	human	GCF_002998925.1	p__Bacillota	0	0	0	0	0	0	0	0	0	0	0	0	0	0	0	0	0	0	0	0	0	0	0	0	0	0	0	0	0	0	0	0	0	0	0	0	0	0	0	0	0	0	0	0	0	0
bOTU8672	human	GCF_000613725.1	p__Bacteroidota	0	0	0	0	0	0	0	0	0	0	0	0	0	0	0	0	0	0	0	0	0	0	0.142857	0	1	0	0	0	0	0	0	0	0	0	0	0	0	0	0	0	0	0	0	0	0	0
bOTU8825	human	GCF_007990545.2	p__Fusobacteriota	0.33	0	0	0	0	1	1	0	0	0	0	0	0	0	0	0	0	0	0	0	0	0	0.142857	0	1	0	0	0	0	0	0	0	0	0	0	0	0	0	0	0	0	0	0	0	0	0
bOTU8989	human	GCF_001278845.1	p__Actinomycetota	0	0	0	0	0	0	0	0	0	0	0	0	0	0	0	0	0	0	0	0	0	0	0	0	0	0	0	0	0	0	1	0	0	0	0	0	0	0	1	1	1	0	0	0	1	0
bOTU9314	human	GCA_002361775.1	p__Bacillota	0.2	0	0	0	0	0	0	1	0	0	0	0	0	0	0	0	0	0	0	0	0	0	0	0	0	0	0	0	0	0	0	0	0	0	0	0	0	0	0	0	0	0	0	0	0	0
bOTU9413	human	GCF_014385435.1	p__Bacteroidota	0	0	0	0	0	0	0	0	0	0	0	0	0	0	0	0	0	0	0	0	0	0	0.142857	0	1	0	0	0	0	0	0	0	0	0	0	0	0	0	0	0	0	0	0	0	0	0
bOTU9844	human	GCA_905373185.1	p__Synergistota	0	0	0	0	0	0	0	0	0	0	0	0	0	0	0	0	0	0	0	0	0	0	0	0	0	0	0	0	0	0	0	0	0	0	0	0	0	0	0	0	0	0	0	0	0	0
bOTU9883	human	SRR16100365.meta.bin.45	p__Actinomycetota	0.8	0	0	0	0	1	1	1	0	0	1	0	0	0	0	0	0	0	0	0	0	0	0	0	0	0	0	0	0	0	1	0	0	0	0	0	0	0	1	1	0.83	0	0	0	1	1
bOTU4352	marine	GCA_034717415.1	p__Campylobacterota	0	0	1	0	0	0	0	0	0	0	0	0	0	0	0	0	0	0	0	0	0	0	0	0	0	0	0	0	0	0	0	0	0	0	0	0	0	0	0	0	0.4	1	1	0	0	0
bOTU4352	marine	GCA_002412865.1	p__Campylobacterota	0	0	1	0	0	0	0	0	0	0	0	0	0	0	0	0	0	0	0	0	0	0	0	0	0	0	0	0	0	0	0	0	0	0	0	0	0	0	0	0	0	0	0	0	0	0
bOTU4352	marine	GCA_002483605.1	p__Campylobacterota	0.5	0	1	1	0	1	1	0	0	0	0	0	0	0	0	0	0	0	0	0	0	0	0	0	0	0	0	0	0	0	1	0	0	0	0	0	0	0	1	1	0	0	0	0	0	0
bOTU4352	marine	GCA_036819435.1	p__Campylobacterota	0	0	1	0	0	0	0	0	0	0	0	0	0	0	0	0	0	0	0	0	0	0	0	0	0	0	0	0	0	0	0	0	0	0	0	0	0	0	0	0	0	0	0	0	0	0
bOTU4352	marine	GCA_937860135.1	p__Campylobacterota	0.5	0	1	1	0	1	1	0	0	0	0	0	0	0	0	0	0	0	0	0	0	0	0	0	0	0	0	0	0	0	0	0	0	0	0	0	0	0	0	0	0	0	0	0	0	0
bOTU8120	marine	GCA_004356695.1	p__Pseudomonadota	0	0	0	0	0	0	0	0	0	1	0	0.1	0	1	0	0	0	0	0	0	0	0	0	0	0	0	0	0	0	0	0	0	0	0	0	0	0	0	0	0	1	0	0	0	0	0
bOTU9794	marine	GCA_021162545.1	p__Chloroflexota	0	0	0	0	0	0	0	0	0	0	0	0	0	0	0	0	0	0	0	0	0	0	0	0	0	0	0	0	0	0	0	0	0	0	0	0	0	0	0	0	0.2	1	0	0	0	0
bOTU4578	marine	GCA_003105185.1	p__Acidobacteriota	0.4	0	1	1	0	0	0	0	0	0	0	0.6	1	1	0	1	1	0	1	1	0	0	0.142857	0	1	0	0	0	0	0	0.33	0	0	0	0	0	0	1	0	0	0.2	0	0	0	0	0
bOTU10022	plant	GCA_035944475.1	p__Pseudomonadota	0	0	0	0	0	0	0	0	0	0	0	0	0	0	0	0	0	0	0	0	0	0	0.285714	0	1	1	0	0	0	0	0	0	0	0	0	0	0	0	0	0	0	0	0	0	0	0
bOTU8727; bOTU10024	soil; plant	GCA_003222065.1	p__Gemmatimonadota	0	0	0	0	0	0	0	0	0	0	0	0	0	0	0	0	0	0	0	0	0	0	0	0	0	0	0	0	0	0	0	0	0	0	0	0	0	0	0	0	0	0	0	0	0	0
bOTU13285	plant	GCA_017309275.1	p__Pseudomonadota	0.8	0	0	0	1	1	0	1	0	1	0	0	0	0	0	0	0	0	0	0	0	0	0.142857	0	0	1	0	0	0	0	0	0	0	0	0	0	0	0	0	0	0	0	0	0	0	0
bOTU13660	plant	GCA_004299705.1	p__Pseudomonadota	1	0	0	0	1	1	0	1	1	1	0	0	0	0	0	0	0	0	0	0	0	0	0	0	0	0	0	0	0	0	1	0	0	0	0	0	0	0	1	1	1	0	0	0	0	1
bOTU3530; bOTU9853; bOTU13772	soil; plant	SRR21721731.meta.bin.43	p__Pseudomonadota	0.8	0	0	0	1	1	0	1	0	1	0	0.1	0	1	0	0	0	0	0	0	0	0	0	0	0	0	0	0	0	0	0	0	0	0	0	0	0	0	0	0	0	0	0	0	0	0
bOTU14472	plant	GCF_001468465.1	p__Pseudomonadota	0.8	0	0	0	1	1	0	1	0	1	0	0	0	0	0	0	0	0	0	0	0	0	0.142857	0	0	1	0	0	0	0	0	0	0	0	0	0	0	0	0	0	0	0	0	0	0	0
bOTU14521	plant	GCF_016735685.1	p__Pseudomonadota	0.8	0	0	1	1	1	0	1	0	1	0	0	0	0	0	0	0	0	0	0	0	0	1	1	1	1	1	1	1	1	0	0	0	0	0	0	0	0	0	0	0.4	1	0	0	0	0
bOTU14537	plant	GCA_034664425.1	p__Actinomycetota	0.8	0	0	1	1	1	1	1	0	1	0	0	0	0	0	0	0	0	0	0	0	0	0.142857	0	0	1	0	0	0	0	0	0	0	0	0	0	0	0	0	0	0	0	0	0	0	0
bOTU14754	plant	GCA_035469145.1	p__Pseudomonadota	0.5	0	0	0	0	1	0	0	1	1	0	0.1	0	1	0	0	0	0	0	0	0	0	0.857143	0	1	1	1	1	1	1	0	0	0	0	0	0	0	0	0	0	0.2	1	0	0	0	0
bOTU7357; bOTU14763	plant	GCA_018336035.1	p__Pseudomonadota	0.8	0	0	0	1	1	0	1	0	1	0	0.1	0	1	0	0	0	0	0	0	0	0	0.571429	1	0	0	0	1	1	1	0	0	0	0	0	0	0	0	0	0	0.6	1	1	1	0	0
bOTU2289	plant	GCA_902826225.1	p__Pseudomonadota	1	0	0	0	1	1	0	1	1	1	0	0	0	0	0	0	0	0	0	0	0	0	0	0	0	0	0	0	0	0	0	0	0	0	0	0	0	0	0	0	0.2	0	0	0	0	0
bOTU2680	plant	GCA_035554335.1	p__Pseudomonadota	0.2	0	0	0	0	0	0	0	0	1	0	0.1	0	1	0	0	0	0	0	0	0	0	0.857143	1	1	1	0	1	1	1	0	0	0	0	0	0	0	0	0	0	0.2	0	0	0	0	0
bOTU3104	plant	GCA_028291615.1	p__Planctomycetota	1	0	0	0	1	1	0	1	1	0	1	0.1	0	1	0	0	0	0	0	0	0	0	0	0	0	0	0	0	0	0	0	0	0	0	0	0	0	0	0	0	0	0	0	0	0	0
bOTU3390	plant	GCA_013694845.1	p__Acidobacteriota	0	0	0	0	0	0	0	0	0	0	0	0	0	0	0	0	0	0	0	0	0	0	0.142857	0	0	1	0	0	0	0	0	0	0	0	0	0	0	0	0	0	0.2	0	0	0	0	0
bOTU1892; bOTU3587	soil; plant	GCA_005888335.1	p__Actinomycetota	0.5	0	0	0	0	1	1	1	0	0	0	0	0	0	0	0	0	0	0	0	0	0	0.142857	0	0	1	0	0	0	0	0	0	0	0	0	0	0	0	0	0	0.2	0	0	0	0	0
bOTU3612	plant	GCA_016794805.1	p__Gemmatimonadota	0.4	0	0	0	1	1	0	0	0	0	0	0	0	0	0	0	0	0	0	0	0	0	0.428571	0	0	1	0	0	1	1	0	0	0	0	0	0	0	0	0	0	0.4	0	0	0	0	0
bOTU3972	plant	GCA_035551195.1	p__Pseudomonadota	0.2	0	0	1	0	0	0	0	0	0	0	0.1	0	1	0	0	0	0	0	0	0	0	0.571429	1	0	1	0	1	0	1	0	0	0	0	0	0	0	0	0	0	0.4	0	0	1	0	0
bOTU4519	plant	GCA_035281745.1	p__Pseudomonadota	1	0	0	0	1	1	0	1	1	1	0	0.1	0	0	0	0	0	0	0	0	1	0	0	0	0	0	0	0	0	0	0	0	0	0	0	0	0	0	0	0	0.2	0	0	0	0	0
bOTU4539	plant	GCA_013693835.1	p__Pseudomonadota	0.2	0	0	0	1	0	0	0	0	0	0	0	0	0	0	0	0	0	0	0	0	0	0	0	0	0	0	0	0	0	0	0	0	0	0	0	0	0	0	0	0.2	0	0	0	0	0
bOTU4901	plant	GCA_030715195.1	p__Pseudomonadota	1	0	0	0	1	1	0	1	1	1	0	0	0	0	0	0	0	0	0	0	0	0	0.142857	0	0	0	0	1	0	0	0	0	0	0	0	0	0	0	0	0	0.6	1	1	1	0	0
bOTU5319	plant	GCF_040611535.1	p__Actinomycetota	1	0	0	1	0	1	1	1	0	0	1	0	0	0	0	0	0	0	0	0	0	0	0.142857	0	0	1	0	0	0	0	0	0	0	0	0	0	0	0	0	0	0.2	1	0	0	0	0
bOTU5833; bOTU6292	plant	GCA_903837555.1	p__Pseudomonadota	1	0	0	0	1	1	0	1	1	1	0	0	0	0	0	0	0	0	0	0	0	0	0	0	0	0	0	0	0	0	0	0	0	0	0	0	0	0	0	0	0	0	0	0	0	0
bOTU6305	plant	GCF_001645185.1	p__Pseudomonadota	0.67	0	0	0	0	1	1	1	1	1	0	0	0	0	0	0	0	0	0	0	0	0	0.857143	1	1	1	1	1	0	1	1	0	0	0	0	0	0	0	1	1	0.67	0	0	0	1	0
bOTU6317	plant	GCA_035688075.1	p__Gemmatimonadota	0	0	0	0	0	0	0	0	0	0	0	0	0	0	0	0	0	0	0	0	0	0	0.285714	0	1	1	0	0	0	0	0	0	0	0	0	0	0	0	0	0	0.2	0	0	0	0	0
bOTU6584	plant	GCF_016583785.1	p__Pseudomonadota	0.8	0	0	0	1	1	0	1	0	1	0	0.1	0	1	0	0	0	0	0	0	0	0	0.285714	0	0	0	0	0	1	1	1	0	0	0	0	0	0	0	1	1	0.67	0	0	1	0	1
bOTU6654	plant	GCA_035549735.1	p__Myxococcota	1	0	0	1	1	1	0	1	1	0	1	0.1	0	1	0	0	0	0	0	0	0	0	0.142857	0	0	1	0	0	0	0	0	0	0	0	0	0	0	0	0	0	0.2	0	0	0	0	0
bOTU6673	plant	GCA_035491355.1	p__Acidobacteriota	0.2	0	1	0	0	0	0	0	0	0	0	0	0	0	0	0	0	0	0	0	0	0	0.285714	0	1	1	0	0	0	0	0	0	0	0	0	0	0	0	0	0	0	0	0	0	0	0
bOTU7010	plant	GCA_018820275.1	p__Pseudomonadota	0.4	0	0	0	1	1	0	0	0	0	0	0	0	0	0	0	0	0	0	0	0	0	0	0	0	0	0	0	0	0	0	0	0	0	0	0	0	0	0	0	0	0	0	0	0	0
bOTU7387	plant	GCF_040650095.1	p__Actinomycetota	1	0	1	0	1	1	0	1	0	0	1	0.1	0	1	0	0	0	0	0	0	0	0	0.142857	0	0	1	0	0	0	0	1	0	0	0	0	0	0	0	1	1	0.5	0	0	0	1	0
bOTU7503	plant	GCF_001428025.1	p__Actinomycetota	1	0	1	0	1	1	1	1	0	0	1	0.1	0	1	0	0	0	0	0	0	0	0	0.142857	0	0	1	0	0	0	0	1	0	0	0	0	0	0	0	1	1	0.33	0	0	0	0	0
bOTU7782	plant	SRR20309470.meta.bin.102	p__Actinomycetota	0.4	0	1	0	0	0	0	1	0	0	0	0.6	1	1	1	1	1	0	1	0	0	0	0	0	0	0	0	0	0	0	1	0	0	0	0	0	0	0	1	1	0.5	1	0	0	0	1
bOTU8153	plant	GCF_016862435.1	p__Actinomycetota	1	0	1	0	1	1	0	1	0	0	1	0	0	0	0	0	0	0	0	0	0	0	0.142857	0	0	1	0	0	0	0	1	0	0	0	0	0	0	0	1	1	0.17	0	0	0	0	0
bOTU9254	plant	GCA_002279065.1	p__Pseudomonadota	1	0	0	0	1	1	0	1	1	1	0	0	0	0	0	0	0	0	0	0	0	0	0	0	0	0	0	0	0	0	0	0	0	0	0	0	0	0	0	0	0.4	0	0	0	0	0
bOTU9255	plant	GCA_036378095.1	p__Gemmatimonadota	0	0	0	0	0	0	0	0	0	0	0	0	0	0	0	0	0	0	0	0	0	0	0.714286	0	0	1	1	1	1	1	0	0	0	0	0	0	0	0	0	0	0.4	0	0	0	0	0
bOTU9338	plant	GCF_001428825.1	p__Actinomycetota	1	0	1	0	1	1	0	1	0	0	1	0	0	0	0	0	0	0	0	0	0	0	0.142857	0	0	1	0	0	0	0	0	0	0	0	0	0	0	0	0	0	0	0	0	0	0	0
bOTU9383	plant	GCA_013813135.1	p__Actinomycetota	1	0	0	0	1	1	0	1	0	1	0	0	0	0	0	0	0	0	0	0	0	0	0.142857	0	0	1	0	0	0	0	1	0	0	0	0	0	0	0	1	1	0.33	0	0	0	0	0
bOTU9404	plant	GCF_003725535.1	p__Actinomycetota	1	0	1	0	1	1	0	1	0	0	1	0	0	0	0	0	0	0	0	0	0	0	0	0	0	0	0	0	0	0	1	0	0	0	0	0	0	0	1	1	0.33	0	0	0	1	0
bOTU9715; bOTU10178	plant	GCA_013821525.1	p__Actinomycetota	0.4	0	0	0	0	1	1	1	0	0	0	0	0	0	0	0	0	0	0	0	0	0	0.142857	0	0	1	0	0	0	0	0	0	0	0	0	0	0	0	0	0	0.2	0	0	0	0	0
bOTU9733	plant	GCF_017745275.1	p__Bacteroidota	0.8	0	0	0	0	1	1	1	0	0	1	0.1	0	1	0	0	0	0	0	0	0	0	0	0	0	0	0	0	0	0	0	0	0	0	0	0	0	0	0	0	0.2	0	0	0	0	0
bOTU10159	plant	GCF_009708035.1	p__Pseudomonadota	1	0	0	0	1	1	0	1	1	1	0	0	0	0	0	0	0	0	0	0	0	0	0.285714	0	0	0	0	0	1	1	0	0	0	0	0	0	0	0	0	0	0	0	0	0	0	0
bOTU10182	plant	SRR20309469.max.bin.51	p__Pseudomonadota	0.8	0	0	0	1	1	0	1	0	1	0	0	0	0	0	0	0	0	0	0	0	0	0	0	0	0	0	0	0	0	1	0	0	0	0	0	0	0	1	1	0.83	0	0	0	1	1
bOTU1306	plant	SRR21721731.max.bin.15	p__Pseudomonadota	1	0	0	0	1	1	0	1	1	1	0	0	0	0	0	0	0	0	0	0	0	0	0.142857	0	0	0	0	0	1	0	0	0	0	0	0	0	0	0	0	0	0	0	0	0	0	0
bOTU13267	plant	GCA_013697395.1	p__Chloroflexota	0	0	0	0	0	0	0	0	0	0	0	0.1	0	1	0	0	0	0	0	0	0	0	0	0	0	0	0	0	0	0	0	0	0	0	0	0	0	0	0	0	1	0	0	0	0	0
bOTU14700	plant	GCF_000974765.1	p__Pseudomonadota	0.8	0	0	0	1	1	0	1	0	1	0	0	0	0	0	0	0	0	0	0	0	0	0.285714	0	0	1	0	1	0	0	0	0	0	0	0	0	0	0	0	0	0	0	0	0	0	0
bOTU1471	plant	GCF_014196745.1	p__Pseudomonadota	0.8	0	0	0	1	1	0	1	0	1	0	0	0	0	0	0	0	0	0	0	0	0	0	0	0	0	0	0	0	0	0	0	0	0	0	0	0	0	0	0	0	0	0	0	0	0
bOTU1543	plant	GCF_902830275.1	p__Pseudomonadota	1	0	0	1	0	1	1	1	1	1	0	0.1	0	1	0	0	0	0	0	0	0	0	0	0	0	0	0	0	0	0	0	0	0	0	0	0	0	0	0	0	0	0	0	0	0	0
bOTU2067	plant	R4.bin.26	p__Pseudomonadota	0.83	0	0	1	0	1	1	1	0	1	0	0	0	0	0	0	0	0	0	0	0	0	0.714286	1	1	0	0	1	1	1	1	0	0	0	0	0	0	0	1	1	1	0	0	0	1	1
bOTU2921	plant	GCA_017999215.1	p__Acidobacteriota	0.2	0	1	0	0	0	0	0	0	0	0	0	0	0	0	0	0	0	0	0	0	0	0.142857	0	1	0	0	0	0	0	1	0	0	0	0	0	0	0	1	1	0.83	0	0	0	1	1
bOTU3185	plant	GCF_012275375.1	p__Pseudomonadota	0.6	0	1	0	0	0	0	1	1	1	0	0	0	0	0	0	0	0	0	0	0	0	0	0	0	0	0	0	0	0	0	0	0	0	0	0	0	0	0	0	0	0	0	0	0	0
bOTU3882	plant	GCF_900111375.1	p__Actinomycetota	0.8	0	0	0	0	1	1	1	0	0	1	0.1	0	1	0	0	0	0	0	0	0	0	0.142857	0	0	1	0	0	0	0	1	0	0	0	0	0	0	0	1	1	1	0	0	0	1	0
bOTU4687	plant	GCA_006438735.1	p__Pseudomonadota	0.8	0	0	1	1	1	0	1	0	1	0	0	0	0	0	0	0	0	0	0	0	0	0	0	0	0	0	0	0	0	0	0	0	0	0	0	0	0	0	0	0	0	0	0	0	0
bOTU5198	plant	GCF_014138265.1	p__Pseudomonadota	1	0	0	1	1	1	0	1	1	1	0	0	0	0	0	0	0	0	0	0	0	0	0	0	0	0	0	0	0	0	0	0	0	0	0	0	0	0	0	0	1	0	0	0	0	0
bOTU5207	plant	GCF_000744505.1	p__Pseudomonadota	0.67	0	0	0	0	1	1	1	0	1	0	0.1	0	1	0	0	0	0	0	0	0	0	0.142857	0	1	0	0	0	0	0	0	0	0	0	0	0	0	0	0	0	0.8	1	1	1	0	0
bOTU5310	plant	GCA_005884665.1	p__Bacteroidota	1	0	0	1	0	1	1	1	0	0	1	0	0	0	0	0	0	0	0	0	0	0	0.142857	0	0	1	0	0	0	0	0	0	0	0	0	0	0	0	0	0	0.2	0	0	0	0	0
bOTU5598	plant	GCA_011525695.1	p__Verrucomicrobiota	1	0	0	1	0	1	1	1	1	1	0	0.1	0	1	0	0	0	0	0	0	0	0	0.285714	0	0	1	0	1	0	0	1	0	0	0	0	0	0	0	1	1	1	0	0	0	1	0
bOTU5657	plant	GCF_014352855.1	p__Pseudomonadota	0.4	0	0	0	1	1	0	0	0	0	0	0	0	0	0	0	0	0	0	0	0	0	0	0	0	0	0	0	0	0	0	0	0	0	0	0	0	0	0	0	0	0	0	0	0	0
bOTU5695	plant	GCF_004341975.1	p__Bacteroidota	1	0	0	1	0	1	1	1	1	1	0	0	0	0	0	0	0	0	0	0	0	0	0.285714	0	1	0	1	0	0	0	0	0	0	0	0	0	0	0	0	0	0.2	0	0	0	0	0
bOTU5937	plant	GCF_001598795.1	p__Pseudomonadota	1	0	0	1	0	1	1	1	1	1	0	0.2	0	1	0	0	1	0	0	0	0	0	0.142857	0	1	0	0	0	0	0	1	0	0	0	0	0	0	0	1	1	1	0	0	0	0	1
bOTU6233	plant	GCF_018603435.1	p__Bacteroidota	0.5	0	0	0	0	1	1	1	0	0	0	0	0	0	0	0	0	0	0	0	0	0	0.142857	0	0	0	0	1	0	0	0	0	0	0	0	0	0	0	0	0	0	0	0	0	0	0
bOTU6389	plant	GCA_003347635.1	p__Pseudomonadota	0.8	0	0	0	1	1	0	1	0	1	0	0	0	0	0	0	0	0	0	0	0	0	0.142857	0	0	1	0	0	0	0	0	0	0	0	0	0	0	0	0	0	0	0	0	0	0	0
bOTU6567	plant	SRR14932641.meta.bin.46	p__Bacteroidota	0.5	0	0	1	0	1	1	0	0	0	0	0	0	0	0	0	0	0	0	0	0	0	0.285714	0	1	0	0	1	0	0	0	0	0	0	0	0	0	0	0	0	0.2	0	0	0	0	0
bOTU7761	plant	GCA_002280565.1	p__Pseudomonadota	0.4	0	0	0	0	1	0	0	1	0	0	0	0	0	0	0	0	0	0	0	0	0	0.142857	0	0	1	0	0	0	0	0	0	0	0	0	0	0	0	0	0	0	0	0	0	0	0
bOTU8162	plant	GCF_004912165.1	p__Pseudomonadota	0.67	0	0	0	0	1	1	1	0	1	0	0	0	0	0	0	0	0	0	0	0	0	0.142857	0	1	0	0	0	0	0	0	0	0	0	0	0	0	0	0	0	1	1	1	1	0	0
bOTU8296	plant	GCF_014873795.1	p__Pseudomonadota	0.4	0	0	0	1	1	0	0	0	0	0	0	0	0	0	0	0	0	0	0	0	0	0.142857	0	0	0	0	1	0	0	0	0	0	0	0	0	0	0	0	0	0	0	0	0	0	0
bOTU9126	plant	GCA_902168135.1	p__Bacteroidota	0.8	0	0	0	0	1	1	1	0	0	1	0	0	0	0	0	0	0	0	0	0	0	0.142857	0	1	0	0	0	0	0	0	0	0	0	0	0	0	0	0	0	0	0	0	0	0	0
bOTU9377	plant	GCF_001676725.1	p__Pseudomonadota	0.6	0	0	0	0	1	1	1	0	1	0	0.1	0	1	0	0	0	0	0	0	0	0	0.285714	0	0	1	1	0	0	0	0	0	0	0	0	0	0	0	0	0	0	0	0	0	0	0
bOTU9630	plant	GCA_017305665.1	p__Pseudomonadota	1	0	0	0	1	1	0	1	1	1	0	0.1	0	1	0	0	0	0	0	0	0	0	1	1	1	1	1	1	1	1	1	0	0	0	0	0	0	0	1	1	1	0	0	0	0	1
bOTU9826	plant	GCF_902506375.1	p__Actinomycetota	0.8	0	0	0	0	1	1	1	0	0	1	0.1	0	1	0	0	0	0	0	0	0	0	0	0	0	0	0	0	0	0	0	0	0	0	0	0	0	0	0	0	0	0	0	0	0	0
bOTU10108	saline	GCA_012521155.1	p__Bacillota	0	0	0	0	0	0	0	0	0	0	0	0	0	0	0	0	0	0	0	0	0	0	0.142857	0	1	0	0	0	0	0	0	0	0	0	0	0	0	0	0	0	0	0	0	0	0	0
bOTU10153	saline	SRR13089369.bin.41	p__Bacillota	0	0	0	0	0	0	0	0	0	0	0	0	0	0	0	0	0	0	0	0	0	0	0.142857	0	1	0	0	0	0	0	0	0	0	0	0	0	0	0	0	0	0.2	1	0	0	0	0
bOTU10438	saline	GCA_007131535.1	p__Bacteroidota	0.2	0	0	1	0	0	0	0	0	0	0	0	0	0	0	0	0	0	0	0	0	0	0.142857	0	1	0	0	0	0	0	0	0	0	0	0	0	0	0	0	0	0.4	1	0	0	0	0
bOTU10888	saline	GCA_020832285.1	p__Bacteroidota	1	0	0	0	1	1	0	1	0	0	1	0.1	0	1	0	0	0	0	0	0	0	0	0	0	0	0	0	0	0	0	0	0	0	0	0	0	0	0	0	0	1	1	0	0	0	0
bOTU10999	saline	GCF_003185655.1	p__Verrucomicrobiota	1	0	0	1	0	1	1	1	1	1	0	0	0	0	0	0	0	0	0	0	0	0	0	0	0	0	0	0	0	0	0	0	0	0	0	0	0	0	0	0	1	0	0	0	0	0
bOTU5078; bOTU12083; bOTU15158	saline	GCA_007693425.1	p__Actinomycetota	0.4	0	1	0	1	1	0	0	0	0	0	0	0	0	0	0	0	0	0	0	0	0	0	0	0	0	0	0	0	0	0	0	0	0	0	0	0	0	0	0	1	0	0	0	0	0
bOTU13673	saline	GCA_009926295.1	p__Planctomycetota	1	0	0	1	1	1	0	1	0	0	1	0.1	0	1	0	0	0	0	0	0	0	0	0	0	0	0	0	0	0	0	0	0	0	0	0	0	0	0	0	0	0	0	0	0	0	0
bOTU142	saline	SRR8862071.max.bin.10	p__Pseudomonadota	0.6	0	1	0	0	0	0	1	0	1	0	0	0	0	0	0	0	0	0	0	0	0	0.428571	0	0	1	1	0	0	1	1	0	0	0	0	0	0	0	1	1	1	0	0	0	0	0
bOTU14787	saline	GCA_017857895.1	p__Pseudomonadota	0.4	0	0	0	1	1	0	0	0	0	0	0.1	0	1	0	0	0	0	0	0	0	0	1	1	1	1	1	1	1	1	0	0	0	0	0	0	0	0	0	0	0	0	0	0	0	0
bOTU14878	saline	SRR8862088.meta.bin.6	p__Bacillota	0	0	0	0	0	0	0	0	0	0	0	0	0	0	0	0	0	0	0	0	0	0	0.142857	0	1	0	0	0	0	0	0	0	0	0	0	0	0	0	0	0	0	0	0	0	0	0
bOTU2204	saline	GCF_000144695.1	p__Bacillota	0.4	0	0	1	1	1	0	0	0	0	0	0.1	0	0	0	0	0	0	0	0	1	0	0	0	0	0	0	0	0	0	0	0	0	0	0	0	0	0	0	0	0	0	0	0	0	0
bOTU2513	saline	GCF_017963645.1	p__Pseudomonadota	0.8	0	0	0	1	1	0	1	0	1	0	0.1	0	1	0	0	0	0	0	0	0	0	0	0	0	0	0	0	0	0	0	0	0	0	0	0	0	0	0	0	0	0	0	0	0	0
bOTU5119	saline	GCA_004376695.1	p__Chloroflexota	0	0	0	0	0	0	0	0	0	0	0	0	0	0	0	0	0	0	0	0	0	0	0.142857	0	1	0	0	0	0	0	0	0	0	0	0	0	0	0	0	0	0	0	0	0	0	0
bOTU5580	saline	GCA_018663815.1	p__Bdellovibrionota	0	0	0	0	0	0	0	0	0	0	0	0	0	0	0	0	0	0	0	0	0	0	0	0	0	0	0	0	0	0	1	0	0	0	0	0	0	1	1	1	1	0	0	0	0	0
bOTU6381	saline	GCA_040218815.1	p__Bacteroidota	0.666667	0	0	1	0	1	1	1	0	0	0	0	0	0	0	0	0	0	0	0	0	0	0	0	0	0	0	0	0	0	0	0	0	0	0	0	0	0	0	0	0	0	0	0	0	0
bOTU7177	saline	GCF_004217415.1	p__Pseudomonadota	0.4	0	1	0	0	0	0	0	1	0	0	0	0	0	0	0	0	0	0	0	0	0	0	0	0	0	0	0	0	0	0	0	0	0	0	0	0	0	0	0	1	0	0	0	0	0
bOTU7180	saline	GCA_036022355.1	p__Bdellovibrionota	0	0	0	0	0	0	0	0	0	0	0	0	0	0	0	0	0	0	0	0	0	0	0	0	0	0	0	0	0	0	0	0	0	0	0	0	0	0	0	0	0	0	0	0	0	0
bOTU8896	saline	GCA_031323845.1	p__Bacteroidota	0.666667	0	0	0	0	0	0	1	0	0	0	0.1	0	0	0	0	0	0	1	0	0	0	0.142857	0	1	0	0	0	0	0	0	0	0	0	0	0	0	0	0	0	0.2	1	0	0	0	0
bOTU9443	saline	GCA_002376065.1	p__Bacillota	0	0	0	0	0	0	0	0	0	0	0	0	0	0	0	0	0	0	0	0	0	0	0	0	0	0	0	0	0	0	0	0	0	0	0	0	0	0	0	0	0	0	0	0	0	0
bOTU9554	saline	GCA_002331485.1	p__Bacteroidota	0.666667	0	0	1	0	1	1	1	0	0	0	0	0	0	0	0	0	0	0	0	0	0	0	0	0	0	0	0	0	0	0	0	0	0	0	0	0	0	0	0	0	0	0	0	0	0
bOTU9616	saline	GCA_003554525.1	p__Bacillota	0	0	0	0	0	0	0	0	0	0	0	0.2	0	1	0	0	0	0	0	0	1	0	0	0	0	0	0	0	0	0	0	0	0	0	0	0	0	0	0	0	0	0	0	0	0	0
bOTU10449	saline	GCA_007127235.1	p__Desulfobacterota	0.4	0	1	1	0	0	0	0	0	0	0	0.7	1	1	1	1	1	1	1	0	0	0	0	0	0	0	0	0	0	0	0	0	0	0	0	0	0	0	0	0	0.2	1	0	0	0	0
bOTU10589	saline	GCA_018400255.1	p__Desulfobacterota	0.4	0	0	1	1	1	0	0	0	0	0	0.1	0	1	0	0	0	0	0	0	0	0	0.142857	0	0	1	0	0	0	0	0	0	0	0	0	0	0	0	0	0	0.2	1	0	0	0	1
bOTU8890; bOTU12079	saline	GCA_002841315.1	p__Actinomycetota	0.8	0	0	0	0	1	1	1	0	0	1	0.1	0	1	0	0	0	0	0	0	0	0	0	0	0	0	0	0	0	0	1	0	0	0	0	0	0	0	1	1	1	0	0	0	0	0
bOTU12317	saline	GCA_007122335.1	p__Bacillota	0	0	0	0	0	0	0	0	0	0	0	0	0	0	0	0	0	0	0	0	0	0	0.142857	0	1	0	0	0	0	0	0	0	0	0	0	0	0	0	0	0	0.2	1	0	0	0	0
bOTU1456	saline	SRR8861994.meta.bin.3	p__Bacteroidota	0	0	0	0	0	0	0	0	0	0	0	0	0	0	0	0	0	0	0	0	0	0	0.142857	0	0	0	0	1	0	0	0	0	0	0	0	0	0	0	0	0	1	0	0	0	0	0
bOTU14772	saline	GCA_007134865.1	p__Pseudomonadota	0.6	0	0	0	1	1	0	1	0	0	0	0	0	0	0	0	0	0	0	0	0	0	0.142857	0	1	0	0	0	0	0	1	0	0	0	0	0	0	0	1	1	1	0	0	0	1	1
bOTU15324	saline	GCA_018402445.1	p__Verrucomicrobiota	1	0	0	1	0	1	1	1	1	1	0	0.1	0	1	0	0	0	0	0	0	0	0	0	0	0	0	0	0	0	0	0	0	0	0	0	0	0	0	0	0	0	0	0	0	0	0
bOTU1894	saline	GCA_003556835.1	p__Pseudomonadota	0.8	0	0	0	1	1	0	1	0	1	0	0	0	0	0	0	0	0	0	0	0	0	0	0	0	0	0	0	0	0	0	0	0	0	0	0	0	0	0	0	1	0	0	0	0	0
bOTU2022	saline	SRR9330142.bin.37	p__Chloroflexota	1	0	0	0	1	1	0	1	0	0	1	0.1	0	1	0	0	0	0	0	0	0	0	0.142857	0	0	1	0	0	0	0	0	0	0	0	0	0	0	0	0	0	1	0	0	0	0	0
bOTU3931	saline	GCA_003554735.1	p__Bacillota	0	0	0	0	0	0	0	0	0	0	0	0	0	0	0	0	0	0	0	0	0	0	0	0	0	0	0	0	0	0	0	0	0	0	0	0	0	0	0	0	0	0	0	0	0	0
bOTU5128	saline	GCF_019049675.1	p__Pseudomonadota	1	0	0	1	0	1	1	1	1	1	0	0	0	0	0	0	0	0	0	0	0	0	0.142857	0	1	0	0	0	0	0	1	0	0	0	0	0	0	0	1	1	1	0	0	0	0	1
bOTU5281	saline	GCF_001050135.1	p__Bacteroidota	1	0	0	1	0	1	1	1	0	0	1	0.1	0	1	0	0	0	0	0	0	0	0	0.142857	0	0	0	0	1	0	0	0	0	0	0	0	0	0	0	0	0	1	0	0	0	0	0
bOTU6457	saline	GCA_003551215.1	p__Bacillota	0	0	0	0	0	0	0	0	0	0	0	0.1	0	1	0	0	0	0	0	0	0	0	0	0	0	0	0	0	0	0	0	0	0	0	0	0	0	0	0	0	0	0	0	0	0	0
bOTU6459	saline	GCA_007116035.1	p__Pseudomonadota	0.2	0	1	0	1	0	0	0	0	0	0	0.8	1	1	1	1	0	1	1	0	1	1	0.714286	1	1	0	0	1	1	1	0	0	0	0	0	0	0	0	0	0	1	0	0	0	0	0
bOTU6463; bOTU8502	saline	GCF_000153725.1	p__Pseudomonadota	0.6	0	1	0	0	0	0	1	1	1	0	0	0	0	0	0	0	0	0	0	0	0	1	1	1	1	1	1	1	1	0	0	0	0	0	0	0	0	0	0	1	0	0	0	0	0
bOTU6549	saline	GCA_003552365.1	p__Bacillota	0	0	0	0	0	0	0	0	0	0	0	0	0	0	0	0	0	0	0	0	0	0	0	0	0	0	0	0	0	0	0	0	0	0	0	0	0	0	0	0	0	0	0	0	0	0
bOTU6577	saline	GCA_007119965.1	p__Bacillota	0	0	0	0	0	0	0	0	0	0	0	0.1	0	1	0	0	0	0	0	0	0	0	0.142857	0	1	0	0	0	0	0	0	0	0	0	0	0	0	0	0	0	0.2	1	0	0	0	0
bOTU7329	saline	GCA_002403205.1	p__Chloroflexota	0.2	0	1	0	0	0	0	0	0	0	0	0	0	0	0	0	0	0	0	0	0	0	0	0	0	0	0	0	0	0	0	0	0	0	0	0	0	0	0	0	0	0	0	0	0	0
bOTU7432	saline	GCA_007694915.1	p__Cyanobacteriota	0.75	0	0	1	0	0	0	1	0	0	1	0	0	0	0	0	0	0	0	0	0	0	0.142857	0	1	0	0	0	0	0	0	0	0	0	0	0	0	0	0	0	0	0	0	0	0	0
bOTU7473	saline	GCA_013415485.1	p__Pseudomonadota	0.8	0	0	0	1	1	0	1	0	1	0	0	0	0	0	0	0	0	0	0	0	0	0.428571	0	1	0	0	0	1	1	1	0	0	0	0	0	0	0	1	1	1	0	0	0	1	1
bOTU7656	saline	SRR9330143.bin.18	p__Bacillota	0.666667	0	0	0	0	0	0	1	0	0	1	0	0	0	0	0	0	0	0	0	0	0	0.142857	0	1	0	0	0	0	0	0	0	0	0	0	0	0	0	0	0	0	0	0	0	0	0
bOTU7693	saline	GCA_007126415.1	p__Spirochaetota	0.4	0	0	1	1	1	0	0	0	0	0	0	0	0	0	0	0	0	0	0	0	0	0	0	0	0	0	0	0	0	0	0	0	0	0	0	0	0	0	0	1	0	0	0	0	0
bOTU7754	saline	GCA_007130125.1	p__Bacteroidota	1	0	0	1	0	1	1	1	0	0	0	0	0	0	0	0	0	0	0	0	0	0	0.142857	0	1	0	0	0	0	0	0	0	0	0	0	0	0	0	0	0	0	0	0	0	0	0
bOTU7850	saline	GCA_007134885.1	p__Bacillota	0	0	0	0	0	0	0	0	0	0	0	0	0	0	0	0	0	0	0	0	0	0	0.142857	0	1	0	0	0	0	0	0	0	0	0	0	0	0	0	0	0	0	0	0	0	0	0
bOTU8344	saline	GCF_000397065.2	p__Pseudomonadota	0.83	0	0	1	1	1	1	1	0	1	0	0	0	0	0	0	0	0	0	0	0	0	0	0	0	0	0	0	0	0	0	0	0	0	0	0	0	0	0	0	0.2	1	0	0	0	0
bOTU8379	saline	GCF_006125015.1	p__Pseudomonadota	0.333333	0	1	0	0	0	0	1	0	1	0	0	0	0	0	0	0	0	0	0	0	0	0.857143	1	1	1	1	1	1	0	0	0	0	0	0	0	0	0	0	0	1	0	0	0	0	0
bOTU8479	saline	GCA_003554005.1	p__Actinomycetota	0.2	0	1	0	0	0	0	0	0	0	0	0	0	0	0	0	0	0	0	0	0	0	0	0	0	0	0	0	0	0	0	0	0	0	0	0	0	0	0	0	1	0	0	0	0	0
bOTU8944	saline	GCA_018399865.1	p__Bipolaricaulota	0.2	0	0	1	0	0	0	0	0	0	0	0	0	0	0	0	0	0	0	0	0	0	0	0	0	0	0	0	0	0	0	0	0	0	0	0	0	0	0	0	0	0	0	0	0	0
bOTU8946	saline	GCA_003554395.1	p__Bacillota	0	0	0	0	0	0	0	0	0	0	0	0	0	0	0	0	0	0	0	0	0	0	0	0	0	0	0	0	0	0	0	0	0	0	0	0	0	0	0	0	0	0	0	0	0	0
bOTU9008	saline	GCF_013414345.1	p__Actinomycetota	0	0	0	0	0	0	0	0	0	0	0	0.1	0	1	0	0	0	0	0	0	0	0	0	0	0	0	0	0	0	0	0	0	0	0	0	0	0	0	0	0	0	0	0	0	0	0
bOTU9057	saline	GCF_000519265.1	p__Desulfobacterota_I	0.6	0	1	1	0	0	0	1	0	0	0	0.7	1	1	1	1	1	1	1	0	0	0	0	0	0	0	0	0	0	0	0	0	0	0	0	0	0	0	0	0	0	0	0	0	0	0
bOTU9141	saline	GCA_007127695.1	p__Bacteroidota	0	0	0	0	0	0	0	0	0	0	0	0	0	0	0	0	0	0	0	0	0	0	0	0	0	0	0	0	0	0	0	0	0	0	0	0	0	0	0	0	1	0	0	0	0	0
bOTU9586	saline	GCF_003339685.1	p__Pseudomonadota	0.67	0	0	0	0	1	1	1	0	1	0	0	0	0	0	0	0	0	0	0	0	0	0.285714	0	0	0	0	1	0	1	1	0	0	0	0	0	0	0	1	1	1	1	1	1	1	0
bOTU9768	saline	GCA_003553485.1	p__Bacillota	0	0	0	0	0	0	0	0	0	0	0	0	0	0	0	0	0	0	0	0	0	0	0	0	0	0	0	0	0	0	0	0	0	0	0	0	0	0	0	0	0.2	1	0	0	0	0
bOTU10967	soil	GCA_035492775.1	p__Acidobacteriota	0.2	0	0	0	0	0	0	0	1	0	0	0	0	0	0	0	0	0	0	0	0	0	0.142857	0	0	0	0	1	0	0	0	0	0	0	0	0	0	0	0	0	0	0	0	0	0	0
bOTU4126	soil	GCF_006152145.1	p__Pseudomonadota	0.6	0	1	0	0	0	0	1	0	1	0	0	0	0	0	0	0	0	0	0	0	0	0.857143	1	1	1	0	1	1	1	0	0	0	0	0	0	0	0	0	0	1	0	0	0	0	0
bOTU8694	soil	GCA_019247515.1	p__Chloroflexota	0.4	0	1	0	0	0	0	1	0	0	0	0.2	1	1	0	0	0	0	0	0	0	0	0.285714	0	0	1	1	0	0	0	0	0	0	0	0	0	0	0	0	0	1	0	0	0	0	0
bOTU9409	soil	GCA_036402715.1	p__Chloroflexota	0	0	0	0	0	0	0	0	0	0	0	0	0	0	0	0	0	0	0	0	0	0	0.142857	0	0	1	0	0	0	0	0	0	0	0	0	0	0	0	0	0	0	0	0	0	0	0
bOTU9894	soil	GCA_013812195.1	p__Actinomycetota	0.4	0	0	0	0	1	1	1	0	0	0	0	0	0	0	0	0	0	0	0	0	0	0.142857	0	0	1	0	0	0	0	0	0	0	0	0	0	0	0	0	0	1	1	0	0	0	0
bOTU13306	soil	GCA_013140775.1	p__Acidobacteriota	0.83	0	0	1	1	1	1	1	0	1	0	0.1	0	1	0	0	0	0	0	0	0	0	0.142857	0	0	0	1	0	0	0	0	0	0	0	0	0	0	0	0	0	1	0	0	0	0	0
bOTU5510	soil	GCF_007998985.1	p__Pseudomonadota	0.4	0	0	0	1	1	0	0	0	0	0	0	0	0	0	0	0	0	0	0	0	0	0	0	0	0	0	0	0	0	0	0	0	0	0	0	0	0	0	0	0	0	0	0	0	0
bOTU10033	wastewater	SRR14932662.meta.bin.21	p__Pseudomonadota	0.2	0	0	0	0	0	0	0	0	1	0	0.1	0	1	0	0	0	0	0	0	0	0	1	1	1	1	1	1	1	1	0	0	0	0	0	0	0	0	0	0	1	0	0	0	0	0
bOTU10512	wastewater	GCA_019636095.1	p__Pseudomonadota	0.333333	0	0	0	1	1	0	0	0	0	0	0	0	0	0	0	0	0	0	0	0	0	0	0	0	0	0	0	0	0	1	0	0	0	0	0	0	0	1	1	0.33	0	0	0	0	1
bOTU10526	wastewater	GCA_035452565.1	p__Desulfobacterota	0	0	0	0	0	0	0	0	0	0	0	0	0	0	0	0	0	0	0	0	0	0	0.142857	0	1	0	0	0	0	0	0	0	0	0	0	0	0	0	0	0	0	0	0	0	0	0
bOTU11254	wastewater	GCA_019635285.1	p__Pseudomonadota	0.4	0	0	0	1	1	0	0	0	0	0	0	0	0	0	0	0	0	0	0	0	0	0.142857	0	0	0	0	1	0	0	1	0	0	0	0	0	0	0	1	1	1	0	0	0	0	1
bOTU1265	wastewater	GCA_018970865.1	p__Pseudomonadota	0.6	0	0	0	0	1	1	1	0	1	0	0.1	0	1	0	0	0	0	0	0	0	0	0.428571	0	0	0	0	1	1	1	0	0	0	0	0	0	0	0	0	0	0.2	1	0	0	0	0
bOTU13473	wastewater	GCA_015655125.1	p__Bacteroidota	0.4	0	0	0	0	1	1	1	0	0	0	0	0	0	0	0	0	0	0	0	0	0	0	0	0	0	0	0	0	0	0	0	0	0	0	0	0	0	0	0	0	0	0	0	0	0
bOTU13535	wastewater	GCA_018059685.1	p__Pseudomonadota	0.8	0	0	0	1	1	0	1	0	1	0	0	0	0	0	0	0	0	0	0	0	0	0	0	0	0	0	0	0	0	1	0	0	0	0	0	0	0	1	1	1	0	0	0	1	1
bOTU1436	wastewater	GCA_035446145.1	p__Chloroflexota	0.4	0	1	1	0	0	0	0	0	0	0	0.1	1	0	0	0	0	0	0	0	0	0	0	0	0	0	0	0	0	0	0	0	0	0	0	0	0	0	0	0	1	0	0	0	0	0
bOTU14774	wastewater	GCA_018062545.1	p__Pseudomonadota	0.67	0	0	0	0	1	1	1	1	1	0	0.1	0	1	0	0	0	0	0	0	0	0	0.142857	0	0	0	0	1	0	0	1	0	0	0	0	0	0	0	1	1	1	0	0	0	0	1
bOTU15540	wastewater	GCF_018129385.1	p__Pseudomonadota	1	0	0	0	1	1	0	1	1	1	0	0	0	0	0	0	0	0	0	0	0	0	1	1	1	1	1	1	1	1	0	0	0	0	0	0	0	0	0	0	0.4	1	1	1	0	0
bOTU2463	wastewater	GCA_005777185.1	p__Myxococcota	0	0	0	0	0	0	0	0	0	0	0	0	0	0	0	0	0	0	0	0	0	0	0.142857	0	0	0	0	1	0	0	1	0	0	0	0	0	0	0	1	1	0.5	0	0	0	1	1
bOTU2817	wastewater	GCA_001767435.1	p__Acidobacteriota	0.83	0	1	1	0	1	1	1	0	1	0	0.1	1	0	0	0	0	0	0	0	0	0	0.857143	1	0	1	1	1	1	1	1	0	0	0	0	0	0	0	1	1	0.17	0	0	0	1	0
bOTU3034	wastewater	GCA_016710885.1	p__Pseudomonadota	0.67	0	0	0	0	1	1	1	0	1	0	0	0	0	0	0	0	0	0	0	0	0	0.428571	0	0	0	0	1	1	1	0	0	0	0	0	0	0	0	0	0	1	1	1	1	0	0
bOTU3423	wastewater	GCA_016788285.1	p__Bacteroidota	0.5	0	0	1	0	1	1	0	0	0	0	0.1	1	0	0	0	0	0	0	0	0	0	0.142857	0	1	0	0	0	0	0	0	0	0	0	0	0	0	0	0	0	1	0	0	0	0	0
bOTU4526	wastewater	GCA_020852865.1	p__Pseudomonadota	0.2	0	1	0	0	0	0	0	0	0	0	0.9	1	1	1	1	1	1	1	0	1	1	1	1	1	1	1	1	1	1	1	0	0	0	0	0	0	1	1	1	1	1	0	1	0	1
bOTU4574	wastewater	GCA_035439185.1	p__Bacteroidota	0.17	0	0	0	0	0	1	0	0	0	0	0	0	0	0	0	0	0	0	0	0	0	0.142857	0	1	0	0	0	0	0	0	0	0	0	0	0	0	0	0	0	0.2	0	0	0	0	0
bOTU4582	wastewater	GCA_020638195.1	p__Pseudomonadota	0.8	0	0	0	1	1	0	1	0	1	0	0.2	0	0	0	1	0	0	1	0	0	0	0.857143	0	1	1	1	1	1	1	0	0	0	0	0	0	0	0	0	0	1	1	1	1	0	0
bOTU5154	wastewater	GCA_035407945.1	p__Pseudomonadota	0.2	0	0	0	0	0	0	0	0	1	0	0	0	0	0	0	0	0	0	0	0	0	1	1	1	1	1	1	1	1	1	0	0	0	0	0	0	0	1	1	1	0	0	0	1	1
bOTU5277	wastewater	GCA_019695075.1	p__Chloroflexota	0.4	0	1	1	0	0	0	0	0	0	0	0.1	1	0	0	0	0	0	0	0	0	0	0.142857	0	0	0	0	1	0	0	0	0	0	0	0	0	0	0	0	0	0.8	1	0	0	0	0
bOTU5288	wastewater	GCA_016789025.1	p__Chloroflexota	0.2	0	1	0	0	0	0	0	0	0	0	0.1	0	0	0	0	0	0	1	0	0	0	0	0	0	0	0	0	0	0	1	0	0	0	0	0	0	0	1	1	1	0	0	0	1	1
bOTU5994	wastewater	SRR20309469.meta.bin.117	p__Pseudomonadota	1	0	0	1	0	1	1	1	1	1	0	0	0	0	0	0	0	0	0	0	0	0	0	0	0	0	0	0	0	0	1	0	0	0	0	0	0	0	1	1	0.33	0	0	0	0	1
bOTU6009	wastewater	GCA_016721925.1	p__Pseudomonadota	0.67	0	0	0	0	1	1	1	0	1	0	0.6	0	1	0	1	1	1	1	0	1	0	1	1	1	1	1	1	1	1	1	0	0	0	0	0	0	0	1	1	1	0	0	0	0	1
bOTU6072	wastewater	GCA_016719885.1	p__Pseudomonadota	0.6	0	0	0	1	1	0	1	0	0	0	0	0	0	0	0	0	0	0	0	0	0	1	1	1	1	1	1	1	1	0	0	0	0	0	0	0	0	0	0	1	0	0	0	0	0
bOTU6202	wastewater	GCA_020633315.1	p__Myxococcota	0.8	0	0	1	1	1	0	1	0	1	0	0	0	0	0	0	0	0	0	0	0	0	0.285714	0	0	1	0	1	0	0	0	0	0	0	0	0	0	0	0	0	0	0	0	0	0	0
bOTU6623	wastewater	GCA_017853555.1	p__Pseudomonadota	0	0	0	0	0	0	0	0	0	0	0	0.1	0	1	0	0	0	0	0	0	0	0	0	0	0	0	0	0	0	0	0	0	0	0	0	0	0	0	0	0	1	0	0	0	0	0
bOTU6861	wastewater	GCA_016716665.1	p__Bacteroidota	0.666667	0	0	1	0	1	1	1	0	0	0	0	0	0	0	0	0	0	0	0	0	0	0.285714	0	1	0	0	1	0	0	0	0	0	0	0	0	0	0	0	0	0.4	0	0	0	0	0
bOTU6874	wastewater	SRR14932649.meta.bin.38	p__Chloroflexota	1	0	0	1	1	1	0	1	0	0	1	0.1	0	1	0	0	0	0	0	0	0	0	0	0	0	0	0	0	0	0	1	0	0	0	0	0	0	0	1	1	0.33	0	0	0	1	1
bOTU7196	wastewater	GCF_001931535.1	p__Myxococcota	0.8	0	1	1	1	1	0	1	0	1	0	0	0	0	0	0	0	0	0	0	0	0	0.285714	0	1	1	0	0	0	0	0.33	0	0	0	0	0	0	1	0	0	1	0	0	0	0	0
bOTU7207	wastewater	GCA_016794585.1	p__Actinomycetota	0.6	0	0	1	1	1	0	1	0	0	0	0.1	0	1	0	0	0	0	0	0	0	0	0.142857	0	0	1	0	0	0	0	0	0	0	0	0	0	0	0	0	0	1	0	0	0	0	0
bOTU7338	wastewater	SRR20309469.max.bin.49	p__Pseudomonadota	0.67	0	0	0	0	1	1	1	0	1	0	0	0	0	0	0	0	0	0	0	0	0	0.142857	0	0	0	0	1	0	0	1	0	0	0	0	0	0	0	1	1	0.83	0	0	0	1	1
bOTU7446	wastewater	GCA_035577965.1	p__Acidobacteriota	0.6	0	1	0	0	0	0	1	0	1	0	0.1	1	0	0	0	0	0	0	0	0	0	0.142857	0	1	0	0	0	0	0	0	0	0	0	0	0	0	0	0	0	0.4	0	0	0	0	0
bOTU7759	wastewater	GCA_016704445.1	p__Myxococcota	0.8	0	0	1	1	1	0	1	0	1	0	0	0	0	0	0	0	0	0	0	0	0	0	0	0	0	0	0	0	0	0	0	0	0	0	0	0	0	0	0	0.8	1	0	0	0	0
bOTU7884	wastewater	SRR14932485.meta.bin.127	p__Bacteroidota	0.666667	0	0	1	0	1	1	1	0	0	0	0	0	0	0	0	0	0	0	0	0	0	0.142857	0	1	0	0	0	0	0	0	0	0	0	0	0	0	0	0	0	1	0	0	0	0	0
bOTU8024	wastewater	GCA_020853215.1	p__Pseudomonadota	0.8	0	1	1	1	1	1	1	0	1	0	0.6	1	0	1	1	1	1	1	0	0	0	0.714286	1	1	0	0	1	1	1	1	0	0	0	0	0	0	0	1	1	0.8	1	1	1	1	1
bOTU8037	wastewater	GCA_035328855.1	p__Pseudomonadota	0.666667	0	0	0	0	1	1	1	1	1	0	0	0	0	0	0	0	0	0	0	0	0	1	1	1	1	1	1	1	1	0	0	0	0	0	0	0	0	0	0	1	0	0	0	0	0
bOTU8540	wastewater	GCF_002556635.1	p__Pseudomonadota	0.8	0	0	0	1	1	0	1	0	1	0	0	0	0	0	0	0	0	0	0	0	0	0.142857	0	0	0	0	1	0	0	0	0	0	0	0	0	0	0	0	0	1	0	0	0	0	0
bOTU8622	wastewater	GCA_020848385.1	p__Pseudomonadota	0.8	0	0	1	1	1	0	1	0	1	0	0	0	0	0	0	0	0	0	0	0	0	0	0	0	0	0	0	0	0	1	0	0	0	0	0	0	0	1	1	0.33	0	0	0	0	1
bOTU8932	wastewater	GCA_001828935.1	p__Pseudomonadota	0.83	0	1	1	0	1	1	1	0	1	0	0.7	1	1	1	1	1	1	1	0	0	0	0.857143	1	1	0	1	1	1	1	0	0	0	0	0	0	0	0	0	0	1	1	1	1	1	1
bOTU9246	wastewater	GCA_030645495.1	p__Actinomycetota	0.6	0	0	0	1	1	1	1	0	0	0	0	0	0	0	0	0	0	0	0	0	0	0	0	0	0	0	0	0	0	0	0	0	0	0	0	0	0	0	0	0.2	1	0	0	0	0
bOTU9504	wastewater	GCA_003963015.1	p__Pseudomonadota	0.67	0	0	0	0	1	1	1	0	1	0	0	0	0	0	0	0	0	0	0	0	0	0.571429	0	1	0	0	1	1	1	1	0	0	0	0	0	0	0	1	1	1	1	1	1	0	0
bOTU9596	wastewater	GCA_016712525.1	p__Myxococcota	0.5	0	0	1	0	1	0	1	0	0	0	0	0	0	0	0	0	0	0	0	0	0	0	0	0	0	0	0	0	0	0	0	0	0	0	0	0	0	0	0	1	1	0	0	0	0
bOTU9851	wastewater	GCA_035329725.1	p__Actinomycetota	0.67	0	0	0	0	1	1	1	0	1	0	0.1	1	0	0	0	0	0	0	0	0	0	0	0	0	0	0	0	0	0	0.5	0	0	0	0	0	0	0	0	1	0.17	0	0	0	0	0
bOTU10015	wastewater	GCA_016721505.1	p__Pseudomonadota	0.83	0	0	1	0	1	1	1	0	1	0	0	0	0	0	0	0	0	0	0	0	0	1	1	1	1	1	1	1	1	0	0	0	0	0	0	0	0	0	0	1	0	0	0	0	0
bOTU12427	wastewater	SRR14932641.meta.bin.73	p__Bacteroidota	0	0	0	0	0	0	0	0	0	0	0	0	0	0	0	0	0	0	0	0	0	0	0	0	0	0	0	0	0	0	0	0	0	0	0	0	0	0	0	0	1	0	0	0	0	0
bOTU13042	wastewater	GCA_016711825.1	p__Bacteroidota	0	0	0	0	0	0	0	0	0	0	0	0	0	0	0	0	0	0	0	0	0	0	0.142857	0	1	0	0	0	0	0	0	0	0	0	0	0	0	0	0	0	1	0	0	0	0	0
bOTU13121	wastewater	GCA_902500775.1	p__Nitrospirota	1	0	0	1	1	1	0	1	0	0	1	0	0	0	0	0	0	0	0	0	0	0	0.428571	0	0	1	1	1	0	0	1	0	0	0	1	1	1	1	1	0	1	0	0	1	1	0
bOTU13425	wastewater	GCA_016709965.1	p__Pseudomonadota	0.67	0	0	0	0	1	1	1	0	1	0	0	0	0	0	0	0	0	0	0	0	0	1	1	1	1	1	1	1	1	0	0	0	0	0	0	0	0	0	0	1	1	1	1	0	0
bOTU13466	wastewater	GCA_002070825.1	p__Verrucomicrobiota	0.6	0	0	0	0	1	0	1	0	1	0	0	0	0	0	0	0	0	0	0	0	0	0	0	0	0	0	0	0	0	0	0	0	0	0	0	0	0	0	0	0	0	0	0	0	0
bOTU13977	wastewater	GCA_016718035.1	p__Bacteroidota	0.666667	0	0	1	0	1	1	1	0	0	0	0	0	0	0	0	0	0	0	0	0	0	0	0	0	0	0	0	0	0	0	0	0	0	0	0	0	0	0	0	0.2	0	0	0	0	0
bOTU1900	wastewater	GCA_018057705.1	p__Acidobacteriota	0	0	0	0	0	0	0	0	0	0	0	0	0	0	0	0	0	0	0	0	0	0	0.142857	0	1	0	0	0	0	0	0	0	0	0	0	0	0	0	0	0	1	1	0	0	0	0
bOTU2909	wastewater	GCA_016709335.1	p__Pseudomonadota	0.67	0	0	0	0	1	1	1	0	1	0	0	0	0	0	0	0	0	0	0	0	0	0.142857	0	0	0	0	1	0	0	1	0	0	0	0	0	0	0	1	1	1	0	0	0	1	1
bOTU3090	wastewater	GCA_016790175.1	p__Pseudomonadota	0.67	0	1	0	0	1	1	1	0	1	0	0.9	1	1	1	1	1	1	1	0	1	1	0.714286	1	1	0	0	1	1	1	0	0	0	0	0	0	0	0	0	0	0.8	1	1	1	0	0
bOTU3445	wastewater	GCA_012842545.1	p__Coprothermobacterota	0	0	0	0	0	0	0	0	0	0	0	0	0	0	0	0	0	0	0	0	0	0	0	0	0	0	0	0	0	0	0	0	0	0	0	0	0	0	0	0	0	0	0	0	0	0
bOTU3445	wastewater	GCA_000020945.1	p__Coprothermobacterota	0	0	0	0	0	0	0	0	0	0	0	0	0	0	0	0	0	0	0	0	0	0	0.28	1	1	0	0	0	0	0	0	0	0	0	0	0	0	0	0	0	0	0	0	0	0	0
bOTU3445	wastewater	GCA_003052365.1	p__Coprothermobacterota	0	0	0	0	0	0	0	0	0	0	0	0	0	0	0	0	0	0	0	0	0	0	0.28	1	1	0	0	0	0	0	0	0	0	0	0	0	0	0	0	0	0	0	0	0	0	0
bOTU3445	wastewater	GCA_035379605.1	p__Coprothermobacterota	0	0	0	0	0	0	0	0	0	0	0	0	0	0	0	0	0	0	0	0	0	0	0.28	1	1	0	0	0	0	0	0	0	0	0	0	0	0	0	0	0	0	0	0	0	0	0
bOTU3445	wastewater	GCA_035392225.1	p__Coprothermobacterota	0	0	0	0	0	0	0	0	0	0	0	0	0	0	0	0	0	0	0	0	0	0	0.28	1	1	0	0	0	0	0	0	0	0	0	0	0	0	0	0	0	0	0	0	0	0	0
bOTU3967	wastewater	GCA_016235125.1	p__Bacteroidota	0.5	0	0	0	0	1	1	1	0	0	0	0	0	0	0	0	0	0	0	0	0	0	0.142857	0	0	0	0	1	0	0	1	0	0	0	0	0	0	0	1	1	0.83	0	0	0	1	1
bOTU4244	wastewater	SRR14932641.meta.bin.19	p__Elusimicrobiota	0.666667	0	0	1	1	1	0	1	0	1	0	0	0	0	0	0	0	0	0	0	0	0	0	0	0	0	0	0	0	0	0	0	0	0	0	0	0	0	0	0	0	0	0	0	0	0
bOTU4355	wastewater	GCF_000299415.1	p__Actinomycetota	0.75	0	0	0	0	1	0	1	0	0	1	0	0	0	0	0	0	0	0	0	0	0	0	0	0	0	0	0	0	0	0	0	0	0	0	0	0	0	0	0	1	0	0	0	0	0
bOTU4383	wastewater	GCA_016709385.1	p__Pseudomonadota	0.8	0	1	0	1	1	0	1	0	1	0	0.8	1	1	1	1	0	1	1	0	1	1	0.714286	1	1	0	0	1	1	1	1	0	0	0	0	0	0	0	1	1	1	1	0	1	0	1
bOTU4466	wastewater	GCA_003268905.1	p__Pseudomonadota	0.67	0	0	0	0	1	1	1	0	1	0	0.1	0	1	0	0	0	0	0	0	0	0	0.142857	0	0	0	0	1	0	0	1	0	0	0	0	0	0	0	1	1	0.83	0	0	1	0	1
bOTU4697	wastewater	GCF_018682675.1	p__Pseudomonadota	0.8	0	0	0	1	1	0	1	0	1	0	0	0	0	0	0	0	0	0	0	0	0	0	0	0	0	0	0	0	0	0	0	0	0	0	0	0	0	0	0	0	0	0	0	0	0
bOTU4774	wastewater	GCA_016708765.1	p__Bacteroidota	0	0	0	0	0	0	0	0	0	0	0	0	0	0	0	0	0	0	0	0	0	0	0.142857	0	1	0	0	0	0	0	0	0	0	0	0	0	0	0	0	0	0.4	0	0	0	0	0
bOTU4806	wastewater	GCA_016719465.1	p__Pseudomonadota	0.4	0	1	1	0	0	0	0	0	0	0	0.5	0	0	0	1	1	1	1	0	0	1	0.714286	1	1	0	0	1	1	1	1	0	0	0	0	0	0	0	1	1	1	1	1	0	0	0
bOTU4811	wastewater	GCA_016791465.1	p__Bdellovibrionota	0	0	0	0	0	0	0	0	0	0	0	0	0	0	0	0	0	0	0	0	0	0	0	0	0	0	0	0	0	0	0	0	0	0	0	0	0	0	0	0	1	0	0	0	0	0
bOTU4917	wastewater	GCF_004135735.1	p__Myxococcota	0.75	1	0	1	0	0	0	1	0	1	0	0.1	1	0	0	0	0	0	0	0	0	0	0	0	0	0	0	0	0	0	0	0	0	0	0	0	0	0	0	0	1	0	0	0	0	0
bOTU5083	wastewater	GCA_008933605.1	p__Pseudomonadota	0.8	0	1	0	1	1	0	1	0	1	0	0	0	0	0	0	0	0	0	0	0	0	0.285714	0	1	0	0	1	0	0	1	0	0	0	0	0	0	0	1	1	0.83	0	0	0	0	1
bOTU5172	wastewater	GCA_002432865.1	p__Cloacimonadota	0	0	0	0	0	0	0	0	0	0	0	0	0	0	0	0	0	0	0	0	0	0	0.142857	0	1	0	0	0	0	0	0	0	0	0	0	0	0	0	0	0	0	0	0	0	0	0
bOTU5195	wastewater	GCA_016718265.1	p__Pseudomonadota	0.666667	0	0	0	0	1	1	1	1	1	0	0	0	0	0	0	0	0	0	0	0	0	0.142857	0	1	0	0	0	0	0	1	0	0	0	0	0	0	0	1	1	0.6	1	1	1	1	1
bOTU5351	wastewater	GCA_016702705.1	p__Bacteroidota	0	0	0	0	0	0	0	0	0	0	0	0.1	1	0	0	0	0	0	0	0	0	0	0.285714	0	1	0	0	1	0	0	0	0	0	0	0	0	0	0	0	0	1	0	0	0	0	0
bOTU5587	wastewater	GCA_002417685.1	p__Chloroflexota	0.4	0	0	1	1	1	0	0	0	0	0	0	0	0	0	0	0	0	0	0	0	0	0	0	0	0	0	0	0	0	0	0	0	0	0	0	0	0	0	0	0	0	0	0	0	0
bOTU5697	wastewater	GCA_016721245.1	p__Bacteroidota	1	0	0	1	0	1	1	1	0	0	1	0.1	1	0	0	0	0	0	0	0	0	0	0.285714	0	1	0	0	1	0	0	0	0	0	0	0	0	0	0	0	0	1	0	0	0	0	0
bOTU5779	wastewater	GCA_017985015.1	p__Pseudomonadota	0.666667	0	0	0	0	1	1	1	1	1	0	0.1	0	1	0	0	0	0	0	0	0	0	0.142857	0	0	0	0	1	0	0	1	0	0	0	0	0	0	0	1	1	1	0	0	0	0	1
bOTU5871	wastewater	GCA_016707285.1	p__Bacteroidota	0	0	0	0	0	0	0	0	0	0	0	0	0	0	0	0	0	0	0	0	0	0	0	0	0	0	0	0	0	0	0	0	0	0	0	0	0	0	0	0	1	0	0	0	0	0
bOTU5880	wastewater	GCA_018057825.1	p__Myxococcota	0	0	0	0	0	0	0	0	0	0	0	0	0	0	0	0	0	0	0	0	0	0	0	0	0	0	0	0	0	0	0	0	0	0	0	0	0	0	0	0	1	1	0	0	0	0
bOTU6206	wastewater	GCA_016720545.1	p__Myxococcota	0	0	0	0	0	0	0	0	0	0	0	0	0	0	0	0	0	0	0	0	0	0	0.142857	0	0	0	0	1	0	0	0	0	0	0	0	0	0	0	0	0	1	1	0	0	0	0
bOTU6574	wastewater	GCA_016786885.1	p__Bacteroidota	0.5	0	0	0	0	1	1	1	0	0	0	0	0	0	0	0	0	0	0	0	0	0	0.285714	0	1	0	0	1	0	0	0	0	0	0	0	0	0	0	0	0	0.2	0	0	0	0	0
bOTU6620	wastewater	GCA_902826695.1	p__Pseudomonadota	0.8	0	0	0	1	1	0	1	0	1	0	0	0	0	0	0	0	0	0	0	0	0	0.285714	0	1	1	0	0	0	0	1	0	0	0	0	0	0	0	1	1	0.33	0	0	0	0	1
bOTU6895	wastewater	GCA_016786725.1	p__Bacteroidota	0.17	0	0	1	0	0	0	0	0	0	0	0	0	0	0	0	0	0	0	0	0	0	0.142857	0	0	0	0	1	0	0	0	0	0	0	0	0	0	0	0	0	0.2	0	0	0	0	0
bOTU7185	wastewater	GCA_016705245.1	p__Acidobacteriota	0.6	0	1	1	0	1	0	1	0	0	0	0.1	1	0	0	0	0	0	0	0	0	0	0.285714	0	1	1	0	0	0	0	1	0	0	0	0	0	0	0	1	1	0.5	0	0	0	1	1
bOTU7379	wastewater	GCA_012728915.1	p__Desulfobacterota	0	0	0	0	0	0	0	0	0	0	0	0.1	0	1	0	0	0	0	0	0	0	0	0.142857	0	1	0	0	0	0	0	0	0	0	0	0	0	0	0	0	0	0.4	1	0	0	0	0
bOTU7608	wastewater	GCF_000146065.2	p__Cloacimonadota	0	0	0	0	0	0	0	0	0	0	0	0	0	0	0	0	0	0	0	0	0	0	0.142857	0	1	0	0	0	0	0	0	0	0	0	0	0	0	0	0	0	0	0	0	0	0	0
bOTU7758	wastewater	GCA_035553265.1	p__Nitrospirota	1	0	0	1	1	1	1	0	0	0	1	0	0	0	0	0	0	0	0	0	0	0	0.571429	0	1	1	1	1	0	0	1	0	0	0	0	0	0	1	1	0	1	0	0	0	1	0
bOTU8247	wastewater	GCA_016711705.1	p__Bacteroidota	0.2	0	0	1	0	0	0	0	0	0	0	0	0	0	0	0	0	0	0	0	0	0	0.285714	0	1	0	0	1	0	0	0	0	0	0	0	0	0	0	0	0	1	0	0	0	0	0
bOTU8394	wastewater	GCA_017853185.1	p__Actinomycetota	1	0	0	0	1	1	0	1	0	0	1	0.1	0	1	0	0	0	0	0	0	0	0	0	0	0	0	0	0	0	0	0.17	0	0	0	0	0	1	0	0	0	0	0	0	0	0	0
bOTU8427	wastewater	SRR4236662.meta.bin.2	p__Bacteroidota	0	0	0	0	0	0	0	0	0	0	0	0	0	0	0	0	0	0	0	0	0	0	0.142857	0	1	0	0	0	0	0	0	0	0	0	0	0	0	0	0	0	0	0	0	0	0	0
bOTU8605	wastewater	GCF_004353895.1	p__Cloacimonadota	0	0	0	0	0	0	0	0	0	0	0	0	0	0	0	0	0	0	0	0	0	0	0	0	0	0	0	0	0	0	0	0	0	0	0	0	0	0	0	0	0	0	0	0	0	0
bOTU8624	wastewater	GCA_016787415.1	p__Bacteroidota	1	0	0	0	0	1	1	1	1	1	0	0	0	0	0	0	0	0	0	0	0	0	0.142857	0	1	0	0	0	0	0	0	0	0	0	0	0	0	0	0	0	1	0	0	0	0	0
bOTU8933	wastewater	GCA_016793445.1	p__Pseudomonadota	1	0	0	0	1	1	0	1	1	1	0	0	0	0	0	0	0	0	0	0	0	0	0.571429	0	0	0	1	1	1	1	1	0	0	0	0	0	0	1	1	1	0.83	0	0	0	0	1
bOTU9063	wastewater	GCA_016717305.1	p__Bacteroidota	0	0	0	0	0	0	0	0	0	0	0	0	0	0	0	0	0	0	0	0	0	0	0	0	0	0	0	0	0	0	0	0	0	0	0	0	0	0	0	0	0.4	0	0	0	0	0
bOTU9234	wastewater	GCA_008933795.1	p__Pseudomonadota	0.8	0	1	0	1	1	0	1	0	1	0	0.1	0	0	0	0	0	0	0	0	1	0	0.285714	0	1	0	0	1	0	0	1	0	0	0	0	0	0	0	1	1	1	0	0	0	1	1
bOTU9985	wastewater	GCA_017302355.1	p__Pseudomonadota	0.67	0	0	0	0	1	1	1	0	1	0	0	0	0	0	0	0	0	0	0	0	0	0.428571	0	0	0	0	1	1	1	0	0	0	0	0	0	0	0	0	0	0.8	1	1	1	0	0
a)Presence of metabolic genes was determined based on genome annotations by searching against the KEGG database (with at least 50% coverage and 30% identity). The presence/absence of each gene is denoted by 1 and 0, respectively. A functional module was considered present when at least 70% of its component genes were identified, representing a near-complete pathway.
b)For nitrification, genomes possessing genes for complete ammonia oxidation (e.g., amoABC and hao) or partial nitrification (i.e., nxrAB only) were considered to have nitrification capacity.
c)For denitrification, the presence of nirK or nirS alone was considered evidence of partial denitrification capacity.
[truncated: 42 more columns]
