# Supplementary material for: Unveiling Global Diversity of Patescibacteriota and Functional Interactions with Host Microbes
Source: Adv Sci (Weinh). 2025 Dec 12;13(11):e09416. doi: 10.1002/advs.202509416 (PMC12931201; doi:10.1002/advs.202509416)
Supplement: Supplementary file 9 — Supplemental Table 8 [file ADVS-13-e09416-s005.xlsx]

## Sheet: Sheet1
Table S8. Co-Expression of CPR nirK-SRB dsrAB and CPR norB-CMX amoAB/hao Gene Pairs in WWTPs and Groundwater Metatranscriptomes.a)
Habitat		CPR-SRB			CPR-CMX
	Microbe	CPR	SRB	SRB	CPR	CMX	CMX	CMX
	Sample	nirK	dsrA	dsrB	norB	amoA	amoB	hao
WWTPs	ERR2809040	5.26316	15.7895	21.0526	26.3158	0	0	0
	ERR2809041	6.25	18.75	6.25	81.25	0	0	6.25
	ERR2809047	5	15	15	90	0	0	0
	ERR2809053	6.66667	13.3333	0	20	6.66667	26.6667	13.3333
	ERR2809054	14.2857	14.2857	7.14286	21.4286	0	0	0
	ERR2809059	0	0	14.2857	7.14286	21.4286	14.2857	14.2857
	ERR2809069	5.55556	11.1111	5.55556	44.4444	0	0	0
	ERR2809086	6.66667	0	0	53.3333	6.66667	26.6667	13.3333
	ERR2809087	6.66667	13.3333	6.66667	60	0	6.66667	0
	ERR2809097	5.26316	10.5263	21.0526	36.8421	0	0	0
	ERR2809100	6.25	6.25	12.5	137.5	0	0	0
	ERR2809103	10.5263	5.26316	5.26316	26.3158	5.26316	0	0
	ERR2809107	6.25	12.5	6.25	62.5	0	6.25	0
	ERR2809117	25	25	6.25	93.75	0	0	0
	ERR2815184	27.7778	55.5556	88.8889	27.7778	33.3333	72.2222	16.6667
	ERR2815189	5.88235	58.8235	88.2353	0	11.7647	35.2941	35.2941
	ERR2815191	6.66667	13.3333	40	33.3333	6.66667	13.3333	13.3333
	ERR2815198	4.54545	1445.45	1295.45	0	0	0	0
	ERR2815202	6.66667	273.333	280	0	0	0	0
	ERR2815213	5	265	260	20	0	0	0
	ERR2815215	0	710.526	600	10.5263	5.26316	10.5263	5.26316
	ERR2815217	9.52381	1557.14	1342.86	9.52381	0	0	0
	ERR2815218	20	173.333	100	0	6.66667	26.6667	40
	ERR2815219	46.6667	146.667	80	33.3333	20	33.3333	33.3333
	ERR2815231	5.55556	500	494.444	0	0	0	0
	ERR2815234	6.25	25	50	18.75	12.5	12.5	12.5
	ERR2815235	4.7619	214.286	295.238	9.52381	0	0	0
	ERR2815237	0	30.7692	92.3077	7.69231	100	84.6154	61.5385
	ERR2815248	33.3333	66.6667	100	22.2222	50	83.3333	22.2222
	ERR2815250	5.88235	35.2941	94.1176	11.7647	11.7647	35.2941	35.2941
	ERR2815261	0	675	600	6.25	50	100	12.5
	ERR2815266	17.6471	58.8235	64.7059	0	11.7647	17.6471	11.7647
	ERR2815274	17.6471	64.7059	58.8235	11.7647	11.7647	17.6471	11.7647
	ERR2815275	0	300	372.222	11.1111	1033.33	1366.67	800
	ERR3170086	4.34783	78.2609	143.478	0	0	0	0
	ERR3170089	4.54545	100	159.091	0	0	0	0
	ERR3170093	4.54545	195.455	131.818	0	0	0	0
	ERR3170095	4.54545	63.6364	136.364	0	0	0	0
	ERR3170096	4.34783	100	108.696	0	0	0	0
	ERR3170098	10	110	135	0	0	0	0
Groundwater	SRR21758757	1.81818	32.7273	60	9.09091	0	0	5.45455
	SRR21758758	1.14943	0	3.44828	1.14943	3.44828	9.1954	21.8391
	SRR21758761	60	74.7368	56.8421	2.10526	0	0	4.21053
	SRR21758763	11.7647	27.0588	22.3529	8.23529	24.7059	37.6471	82.3529
a)Number of mapped reads per sample, normalized to 10 Gb of sequencing data.
